# Supplementary material for: Plants Encode a General siRNA Suppressor That Is Induced and Suppressed by Viruses
Source: PLoS Biol. 2015 Dec 22;13(12):e1002326. doi: 10.1371/journal.pbio.1002326 (PMC4687873; doi:10.1371/journal.pbio.1002326)
Supplement: S1 Data — (XLSX) [file pbio.1002326.s001.xlsx]

## Sheet: Fig 1A
PLATE1							PLATE2									PLATE1							PLATE2								PLATE1							PLATE2
Well	Fluor	Target	Content	Sample	Cq		Well	Fluor	Target	Content	Sample	Cq				Well	Fluor	Target	Content	Sample	Cq		Well	Fluor	Target	Content	Sample	Cq			Well	Fluor	Target	Content	Sample	Cq		Well	Fluor	Target	Content	Sample	Cq
A01	SYBR	RTL1	Unkn	COL-MOCK-1	32.2112		A01	SYBR	RTL1	Unkn	COL-MOCK-3	32.0318				A01	SYBR	RTL2	Unkn	COL-MOCK-1	28.7117		A01	SYBR	RTL2	Unkn	COL-MOCK-3	28.1233			A01	SYBR	RTL3	Unkn	COL-MOCK-1	30.5493		A01	SYBR	RTL3	Unkn	COL-MOCK-3	30.2277
A02	SYBR	RTL1	Unkn	COL-MOCK-2	35.1407		A02	SYBR	RTL1	Unkn	COL-MOCK-4	32.0959				A02	SYBR	RTL2	Unkn	COL-MOCK-2	30.3609		A02	SYBR	RTL2	Unkn	COL-MOCK-4	29.2915			A02	SYBR	RTL3	Unkn	COL-MOCK-2	32.232		A02	SYBR	RTL3	Unkn	COL-MOCK-4	32.0234
A03	SYBR	RTL1	Unkn		20.4625		A03	SYBR	RTL1	Unkn		20.3683				A03	SYBR	RTL2	Unkn		29.2067		A03	SYBR	RTL2	Unkn		28.3651			A03	SYBR	RTL3	Unkn		31.3537		A03	SYBR	RTL3	Unkn		30.9705
A04	SYBR	RTL1	Unkn		20.2459		A04	SYBR	RTL1	Unkn		19.9568				A04	SYBR	RTL2	Unkn		28.9345		A04	SYBR	RTL2	Unkn		28.4845			A04	SYBR	RTL3	Unkn		30.4544		A04	SYBR	RTL3	Unkn		30.5006
A05	SYBR	RTL1	Unkn	COL-TCV-1	29.9145		A05	SYBR	RTL1	Unkn	COL-TCV-3	28.3463				A05	SYBR	RTL2	Unkn	COL-TCV-1	30.755		A05	SYBR	RTL2	Unkn	COL-TCV-3	29.7317			A05	SYBR	RTL3	Unkn	COL-TCV-1	32.5303		A05	SYBR	RTL3	Unkn	COL-TCV-3	32.7772
A06	SYBR	RTL1	Unkn	COL-TCV-2	29.8084		A06	SYBR	RTL1	Unkn	COL-TCV-4	28.7026				A06	SYBR	RTL2	Unkn	COL-TCV-2	30.6748		A06	SYBR	RTL2	Unkn	COL-TCV-4	29.7674			A06	SYBR	RTL3	Unkn	COL-TCV-2	33.1754		A06	SYBR	RTL3	Unkn	COL-TCV-4	32.6957
A07	SYBR	RTL1	Unkn	COL-TYMV-1	29.4925		A07	SYBR	RTL1	Unkn	COL-TYMV-3	28.5877				A07	SYBR	RTL2	Unkn	COL-TYMV-1	30.9529		A07	SYBR	RTL2	Unkn	COL-TYMV-3	33.8612			A07	SYBR	RTL3	Unkn	COL-TYMV-1	33.084		A07	SYBR	RTL3	Unkn	COL-TYMV-3	31.5336
B01	SYBR	RTL1	Unkn	COL-MOCK-1	32.6724		B01	SYBR	RTL1	Unkn	COL-MOCK-3	32.2801				B01	SYBR	RTL2	Unkn	COL-MOCK-1	28.7151		B01	SYBR	RTL2	Unkn	COL-MOCK-3	28.1963			B01	SYBR	RTL3	Unkn	COL-MOCK-1	30.6014		B01	SYBR	RTL3	Unkn	COL-MOCK-3	30.1944
B02	SYBR	RTL1	Unkn	COL-MOCK-2	33.4829		B02	SYBR	RTL1	Unkn	COL-MOCK-4	32.1804				B02	SYBR	RTL2	Unkn	COL-MOCK-2	30.4454		B02	SYBR	RTL2	Unkn	COL-MOCK-4	29.1356			B02	SYBR	RTL3	Unkn	COL-MOCK-2	32.0386		B02	SYBR	RTL3	Unkn	COL-MOCK-4	31.4475
B03	SYBR	RTL1	Unkn		20.633		B03	SYBR	RTL1	Unkn		20.3337				B03	SYBR	RTL2	Unkn		29.3587		B03	SYBR	RTL2	Unkn		28.4214			B03	SYBR	RTL3	Unkn		31.1045		B03	SYBR	RTL3	Unkn		30.9952
B04	SYBR	RTL1	Unkn		20.2759		B04	SYBR	RTL1	Unkn		19.7257				B04	SYBR	RTL2	Unkn		28.8684		B04	SYBR	RTL2	Unkn		28.3245			B04	SYBR	RTL3	Unkn		30.6413		B04	SYBR	RTL3	Unkn		30.3399
B05	SYBR	RTL1	Unkn	COL-TCV-1	29.8502		B05	SYBR	RTL1	Unkn	COL-TCV-3	28.435				B05	SYBR	RTL2	Unkn	COL-TCV-1	30.6801		B05	SYBR	RTL2	Unkn	COL-TCV-3	29.4537			B05	SYBR	RTL3	Unkn	COL-TCV-1	32.5336		B05	SYBR	RTL3	Unkn	COL-TCV-3	32.7022
B06	SYBR	RTL1	Unkn	COL-TCV-2	29.4066		B06	SYBR	RTL1	Unkn	COL-TCV-4	28.5306				B06	SYBR	RTL2	Unkn	COL-TCV-2	30.2632		B06	SYBR	RTL2	Unkn	COL-TCV-4	29.2515			B06	SYBR	RTL3	Unkn	COL-TCV-2	32.7281		B06	SYBR	RTL3	Unkn	COL-TCV-4	33.2647
B07	SYBR	RTL1	Unkn	COL-TYMV-1	29.2745		B07	SYBR	RTL1	Unkn	COL-TYMV-3	28.5455				B07	SYBR	RTL2	Unkn	COL-TYMV-1	31.3271		B07	SYBR	RTL2	Unkn	COL-TYMV-3	28.0188			B07	SYBR	RTL3	Unkn	COL-TYMV-1	32.7317		B07	SYBR	RTL3	Unkn	COL-TYMV-3	31.2046
C01	SYBR	RTL1	Unkn	COL-TYMV-2			C01	SYBR	RTL1	Unkn	COL-TYMV-4	29.0127				C01	SYBR	RTL2	Unkn	COL-TYMV-2	30.2821		C01	SYBR	RTL2	Unkn	COL-TYMV-4	28.7371			C01	SYBR	RTL3	Unkn	COL-TYMV-2	32.9622		C01	SYBR	RTL3	Unkn	COL-TYMV-4	32.8158
C02	SYBR	RTL1	Unkn		28.0962		C02	SYBR	RTL1	Unkn		30.1433				C02	SYBR	RTL2	Unkn		30.8621		C02	SYBR	RTL2	Unkn		32.9854			C02	SYBR	RTL3	Unkn		34.2992		C02	SYBR	RTL3	Unkn		33.3974
C03	SYBR	RTL1	Unkn		30.328		C03	SYBR	RTL1	Unkn		29.5677				C03	SYBR	RTL2	Unkn		32.5802		C03	SYBR	RTL2	Unkn		29.6446			C03	SYBR	RTL3	Unkn		33.6501		C03	SYBR	RTL3	Unkn		31.8523
C04	SYBR	RTL1	Unkn	COL-TVCV-1	29.8787		C04	SYBR	RTL1	Unkn	COL-TVCV-3	29.3834				C04	SYBR	RTL2	Unkn	COL-TVCV-1	29.7369		C04	SYBR	RTL2	Unkn	COL-TVCV-3	28.5582			C04	SYBR	RTL3	Unkn	COL-TVCV-1	31.6519		C04	SYBR	RTL3	Unkn	COL-TVCV-3	31.6295
C05	SYBR	RTL1	Unkn	COL-TVCV-2	31.1046		C05	SYBR	RTL1	Unkn	COL-TVCV-4	29.5046				C05	SYBR	RTL2	Unkn	COL-TVCV-2	29.7866		C05	SYBR	RTL2	Unkn	COL-TVCV-4	29.0562			C05	SYBR	RTL3	Unkn	COL-TVCV-2	32.0997		C05	SYBR	RTL3	Unkn	COL-TVCV-4	31.9686
C06	SYBR	RTL1	Unkn	COL-CMV-1	29.1549		C06	SYBR	RTL1	Unkn		18.6574				C06	SYBR	RTL2	Unkn	COL-CMV-1	28.3197		C06	SYBR	RTL2	Unkn		28.0427			C06	SYBR	RTL3	Unkn	COL-CMV-1	31.7906		C06	SYBR	RTL3	Unkn		30.1815
C07	SYBR	RTL1	Unkn	COL-CMV-2	28.4648		C07	SYBR	RTL1	Unkn		28.099				C07	SYBR	RTL2	Unkn	COL-CMV-2	29.0951		C07	SYBR	RTL2	Unkn		29.4082			C07	SYBR	RTL3	Unkn	COL-CMV-2	31.152		C07	SYBR	RTL3	Unkn		32.3389
D01	SYBR	RTL1	Unkn	COL-TYMV-2			D01	SYBR	RTL1	Unkn	COL-TYMV-4	29.0852				D01	SYBR	RTL2	Unkn	COL-TYMV-2	30.1771		D01	SYBR	RTL2	Unkn	COL-TYMV-4	28.4642			D01	SYBR	RTL3	Unkn	COL-TYMV-2	33.1004		D01	SYBR	RTL3	Unkn	COL-TYMV-4	32.1761
D02	SYBR	RTL1	Unkn		28.0441		D02	SYBR	RTL1	Unkn		29.6726				D02	SYBR	RTL2	Unkn		31.1631		D02	SYBR	RTL2	Unkn		32.3737			D02	SYBR	RTL3	Unkn		33.5987		D02	SYBR	RTL3	Unkn		33.616
D03	SYBR	RTL1	Unkn		30.225		D03	SYBR	RTL1	Unkn		29.425				D03	SYBR	RTL2	Unkn		32.1682		D03	SYBR	RTL2	Unkn		29.4341			D03	SYBR	RTL3	Unkn		33.3456		D03	SYBR	RTL3	Unkn		31.2708
D04	SYBR	RTL1	Unkn	COL-TVCV-1	29.9004		D04	SYBR	RTL1	Unkn	COL-TVCV-3	29.1176				D04	SYBR	RTL2	Unkn	COL-TVCV-1	29.6328		D04	SYBR	RTL2	Unkn	COL-TVCV-3	28.2695			D04	SYBR	RTL3	Unkn	COL-TVCV-1	31.6759		D04	SYBR	RTL3	Unkn	COL-TVCV-3	31.272
D05	SYBR	RTL1	Unkn	COL-TVCV-2	31.2079		D05	SYBR	RTL1	Unkn	COL-TVCV-4	29.2285				D05	SYBR	RTL2	Unkn	COL-TVCV-2	29.8425		D05	SYBR	RTL2	Unkn	COL-TVCV-4	29.0145			D05	SYBR	RTL3	Unkn	COL-TVCV-2	32.0144		D05	SYBR	RTL3	Unkn	COL-TVCV-4	31.7076
D06	SYBR	RTL1	Unkn	COL-CMV-1	29.0812		D06	SYBR	RTL1	Unkn		18.6644				D06	SYBR	RTL2	Unkn	COL-CMV-1	28.0126		D06	SYBR	RTL2	Unkn		28.0572			D06	SYBR	RTL3	Unkn	COL-CMV-1	31.7098		D06	SYBR	RTL3	Unkn		30.0891
D07	SYBR	RTL1	Unkn	COL-CMV-2	28.1671		D07	SYBR	RTL1	Unkn		27.8374				D07	SYBR	RTL2	Unkn	COL-CMV-2	28.6563		D07	SYBR	RTL2	Unkn		29.4294			D07	SYBR	RTL3	Unkn	COL-CMV-2	31.0178		D07	SYBR	RTL3	Unkn		32.5897
E01	SYBR	GAPDH	Unkn	COL-MOCK-1	20.1131		E01	SYBR	GAPDH	Unkn	COL-MOCK-3	19.658				E01	SYBR	GAPDH	Unkn	COL-MOCK-1	19.9632		E01	SYBR	GAPDH	Unkn	COL-MOCK-3	19.5362			E01	SYBR	GAPDH	Unkn	COL-MOCK-1	19.7345		E01	SYBR	GAPDH	Unkn	COL-MOCK-3	19.6368
E02	SYBR	GAPDH	Unkn	COL-MOCK-2	21.3419		E02	SYBR	GAPDH	Unkn	COL-MOCK-4	19.8044				E02	SYBR	GAPDH	Unkn	COL-MOCK-2	20.9731		E02	SYBR	GAPDH	Unkn	COL-MOCK-4	19.8324			E02	SYBR	GAPDH	Unkn	COL-MOCK-2	20.9356		E02	SYBR	GAPDH	Unkn	COL-MOCK-4	19.9552
E03	SYBR	GAPDH	Unkn		20.3519		E03	SYBR	GAPDH	Unkn		20.0998				E03	SYBR	GAPDH	Unkn		19.9642		E03	SYBR	GAPDH	Unkn		19.8102			E03	SYBR	GAPDH	Unkn		20.114		E03	SYBR	GAPDH	Unkn		19.9831
E04	SYBR	GAPDH	Unkn		20.1565		E04	SYBR	GAPDH	Unkn		19.535				E04	SYBR	GAPDH	Unkn		20.0656		E04	SYBR	GAPDH	Unkn		19.9652			E04	SYBR	GAPDH	Unkn		19.9029		E04	SYBR	GAPDH	Unkn		19.5731
E05	SYBR	GAPDH	Unkn	COL-TCV-1	21.115		E05	SYBR	GAPDH	Unkn	COL-TCV-3	20.4079				E05	SYBR	GAPDH	Unkn	COL-TCV-1	20.6246		E05	SYBR	GAPDH	Unkn	COL-TCV-3	20.1428			E05	SYBR	GAPDH	Unkn	COL-TCV-1	20.9498		E05	SYBR	GAPDH	Unkn	COL-TCV-3	20.7125
E06	SYBR	GAPDH	Unkn	COL-TCV-2	20.5853		E06	SYBR	GAPDH	Unkn	COL-TCV-4	20.1422				E06	SYBR	GAPDH	Unkn	COL-TCV-2	20.4154		E06	SYBR	GAPDH	Unkn	COL-TCV-4	20.2296			E06	SYBR	GAPDH	Unkn	COL-TCV-2	20.5181		E06	SYBR	GAPDH	Unkn	COL-TCV-4	20.2392
E07	SYBR	GAPDH	Unkn	COL-TYMV-1	21.2701		E07	SYBR	GAPDH	Unkn	COL-TYMV-3	20.0365				E07	SYBR	GAPDH	Unkn	COL-TYMV-1	20.8526		E07	SYBR	GAPDH	Unkn	COL-TYMV-3	20.0204			E07	SYBR	GAPDH	Unkn	COL-TYMV-1	20.7766		E07	SYBR	GAPDH	Unkn	COL-TYMV-3	20.0511
F01	SYBR	GAPDH	Unkn	COL-MOCK-1	20.1681		F01	SYBR	GAPDH	Unkn	COL-MOCK-3	19.599				F01	SYBR	GAPDH	Unkn	COL-MOCK-1	19.8017		F01	SYBR	GAPDH	Unkn	COL-MOCK-3	19.4194			F01	SYBR	GAPDH	Unkn	COL-MOCK-1	19.653		F01	SYBR	GAPDH	Unkn	COL-MOCK-3	19.5916
F02	SYBR	GAPDH	Unkn	COL-MOCK-2	21.193		F02	SYBR	GAPDH	Unkn	COL-MOCK-4	19.8876				F02	SYBR	GAPDH	Unkn	COL-MOCK-2	21.0313		F02	SYBR	GAPDH	Unkn	COL-MOCK-4	19.7496			F02	SYBR	GAPDH	Unkn	COL-MOCK-2	21.1309		F02	SYBR	GAPDH	Unkn	COL-MOCK-4	20.0265
F03	SYBR	GAPDH	Unkn		20.5482		F03	SYBR	GAPDH	Unkn		20.1326				F03	SYBR	GAPDH	Unkn		20.0997		F03	SYBR	GAPDH	Unkn		20.0426			F03	SYBR	GAPDH	Unkn		20.1223		F03	SYBR	GAPDH	Unkn		20.0656
F04	SYBR	GAPDH	Unkn		20.4414		F04	SYBR	GAPDH	Unkn		19.4979				F04	SYBR	GAPDH	Unkn		19.9966		F04	SYBR	GAPDH	Unkn		19.8637			F04	SYBR	GAPDH	Unkn		19.5989		F04	SYBR	GAPDH	Unkn		19.4981
F05	SYBR	GAPDH	Unkn	COL-TCV-1	21.0526		F05	SYBR	GAPDH	Unkn	COL-TCV-3	20.2359				F05	SYBR	GAPDH	Unkn	COL-TCV-1	20.7509		F05	SYBR	GAPDH	Unkn	COL-TCV-3	20.1927			F05	SYBR	GAPDH	Unkn	COL-TCV-1	20.5985		F05	SYBR	GAPDH	Unkn	COL-TCV-3	20.5406
F06	SYBR	GAPDH	Unkn	COL-TCV-2	20.4867		F06	SYBR	GAPDH	Unkn	COL-TCV-4	20.2201				F06	SYBR	GAPDH	Unkn	COL-TCV-2	20.4922		F06	SYBR	GAPDH	Unkn	COL-TCV-4	20.2089			F06	SYBR	GAPDH	Unkn	COL-TCV-2	20.7636		F06	SYBR	GAPDH	Unkn	COL-TCV-4	20.2293
F07	SYBR	GAPDH	Unkn	COL-TYMV-1	21.0078		F07	SYBR	GAPDH	Unkn	COL-TYMV-3	20.0507				F07	SYBR	GAPDH	Unkn	COL-TYMV-1	20.7803		F07	SYBR	GAPDH	Unkn	COL-TYMV-3	19.9632			F07	SYBR	GAPDH	Unkn	COL-TYMV-1	21.0593		F07	SYBR	GAPDH	Unkn	COL-TYMV-3	19.9952
G01	SYBR	GAPDH	Unkn	COL-TYMV-2			G01	SYBR	GAPDH	Unkn	COL-TYMV-4	21.235				G01	SYBR	GAPDH	Unkn	COL-TYMV-2	21.5227		G01	SYBR	GAPDH	Unkn	COL-TYMV-4	21.0107			G01	SYBR	GAPDH	Unkn	COL-TYMV-2	21.6064		G01	SYBR	GAPDH	Unkn	COL-TYMV-4	21.2137
G02	SYBR	GAPDH	Unkn		21.3939		G02	SYBR	GAPDH	Unkn		22.6944				G02	SYBR	GAPDH	Unkn		21.6381		G02	SYBR	GAPDH	Unkn		22.4745			G02	SYBR	GAPDH	Unkn		21.6942		G02	SYBR	GAPDH	Unkn		22.6266
G03	SYBR	GAPDH	Unkn		22.4505		G03	SYBR	GAPDH	Unkn		20.9672				G03	SYBR	GAPDH	Unkn		22.2228		G03	SYBR	GAPDH	Unkn		20.7538			G03	SYBR	GAPDH	Unkn		22.0948		G03	SYBR	GAPDH	Unkn		20.8736
G04	SYBR	GAPDH	Unkn	COL-TVCV-1	21.6677		G04	SYBR	GAPDH	Unkn	COL-TVCV-3	21.0445				G04	SYBR	GAPDH	Unkn	COL-TVCV-1	21.2955		G04	SYBR	GAPDH	Unkn	COL-TVCV-3	20.6968			G04	SYBR	GAPDH	Unkn	COL-TVCV-1	21.2592		G04	SYBR	GAPDH	Unkn	COL-TVCV-3	20.7816
G05	SYBR	GAPDH	Unkn	COL-TVCV-2	22.3551		G05	SYBR	GAPDH	Unkn	COL-TVCV-4	21.2779				G05	SYBR	GAPDH	Unkn	COL-TVCV-2	21.2687		G05	SYBR	GAPDH	Unkn	COL-TVCV-4	20.6958			G05	SYBR	GAPDH	Unkn	COL-TVCV-2	21.4168		G05	SYBR	GAPDH	Unkn	COL-TVCV-4	21
G06	SYBR	GAPDH	Unkn	COL-CMV-1	20.7505		G06	SYBR	GAPDH	Unkn		19.7116				G06	SYBR	GAPDH	Unkn	COL-CMV-1	20.5026		G06	SYBR	GAPDH	Unkn		19.725			G06	SYBR	GAPDH	Unkn	COL-CMV-1	20.8041		G06	SYBR	GAPDH	Unkn		19.77
G07	SYBR	GAPDH	Unkn	COL-CMV-2	20.1938		G07	SYBR	GAPDH	Unkn		20.9584				G07	SYBR	GAPDH	Unkn	COL-CMV-2	20.1476		G07	SYBR	GAPDH	Unkn		20.9138			G07	SYBR	GAPDH	Unkn	COL-CMV-2	20.2506		G07	SYBR	GAPDH	Unkn		21.031
H01	SYBR	GAPDH	Unkn	COL-TYMV-2			H01	SYBR	GAPDH	Unkn	COL-TYMV-4	21.2005				H01	SYBR	GAPDH	Unkn	COL-TYMV-2	21.4734		H01	SYBR	GAPDH	Unkn	COL-TYMV-4	21.0312			H01	SYBR	GAPDH	Unkn	COL-TYMV-2	21.5301		H01	SYBR	GAPDH	Unkn	COL-TYMV-4	21.1253
H02	SYBR	GAPDH	Unkn		21.8504		H02	SYBR	GAPDH	Unkn		22.4801				H02	SYBR	GAPDH	Unkn		21.5947		H02	SYBR	GAPDH	Unkn		22.4915			H02	SYBR	GAPDH	Unkn		21.8118		H02	SYBR	GAPDH	Unkn		22.6791
H03	SYBR	GAPDH	Unkn		22.3066		H03	SYBR	GAPDH	Unkn		20.787				H03	SYBR	GAPDH	Unkn		22.0688		H03	SYBR	GAPDH	Unkn		20.5374			H03	SYBR	GAPDH	Unkn		22.108		H03	SYBR	GAPDH	Unkn		20.7988
H04	SYBR	GAPDH	Unkn	COL-TVCV-1	21.4002		H04	SYBR	GAPDH	Unkn	COL-TVCV-3	20.9565				H04	SYBR	GAPDH	Unkn	COL-TVCV-1	21.3337		H04	SYBR	GAPDH	Unkn	COL-TVCV-3	20.6745			H04	SYBR	GAPDH	Unkn	COL-TVCV-1	21.4021		H04	SYBR	GAPDH	Unkn	COL-TVCV-3	20.6679
H05	SYBR	GAPDH	Unkn	COL-TVCV-2	21.5561		H05	SYBR	GAPDH	Unkn	COL-TVCV-4	21.2017				H05	SYBR	GAPDH	Unkn	COL-TVCV-2	21.3541		H05	SYBR	GAPDH	Unkn	COL-TVCV-4	20.7898			H05	SYBR	GAPDH	Unkn	COL-TVCV-2	21.4025		H05	SYBR	GAPDH	Unkn	COL-TVCV-4	21.4787
H06	SYBR	GAPDH	Unkn	COL-CMV-1	20.4308		H06	SYBR	GAPDH	Unkn		19.572				H06	SYBR	GAPDH	Unkn	COL-CMV-1	20.347		H06	SYBR	GAPDH	Unkn		19.4955			H06	SYBR	GAPDH	Unkn	COL-CMV-1	20.3409		H06	SYBR	GAPDH	Unkn		19.5633
H07	SYBR	GAPDH	Unkn	COL-CMV-2	20.0133		H07	SYBR	GAPDH	Unkn		20.8046				H07	SYBR	GAPDH	Unkn	COL-CMV-2	20.14		H07	SYBR	GAPDH	Unkn		20.9398			H07	SYBR	GAPDH	Unkn	COL-CMV-2	19.8918		H07	SYBR	GAPDH	Unkn		20.7218
PLATE1			cq RTL1	cq RTL1	average cq RTL1	cq GAPDH	cq GAPDH	average cq GAPDH		DELTA Cq	PUISSANCE(2;-deltacq)	mean	Expression relative to col-mock					cq RTL2	cq RTL2	average cq RTL2	cq GAPDH	cq GAPDH	average cq GAPDH		DELTA Cq	PUISSANCE(2;-deltacq)	mean	Expression relative to col-mock						cq RTL3	cq RTL3	average cq RTL3	cq GAPDH	cq GAPDH	average cq GAPDH		DELTA Cq	PUISSANCE(2;-deltacq)	mean	Expression relative to col-mock
	col-mock	1	32.2112	32.6724	32.4418	20.1131	20.1681	20.1406		12.3011	0.000198146	0.000158263	1.252	1		col-mock	1	28.7117	28.7151	28.7134	19.9632	19.8017	19.8825		8.83091	0.002196	0.0018376	1.19504	1			col-mock	1	30.5493	30.6014	30.5753	19.7345	19.653	19.6938		10.8815	0.000530065	0.000492495	1.07628	1
		2	35.1407	33.4829	34.3118	21.3419	21.193	21.2675		13.0443	0.000118381		0.747998				2	30.3609	30.4454	30.4032	20.9731	21.0313	21.0022		9.40097	0.0014792		0.804962					2	32.232	32.0386	32.1353	20.9356	21.1309	21.0332		11.1021	0.000454926		0.923716
	TCV	1	29.9145	29.8502	29.8823	21.115	21.0526	21.0838		8.79856	0.00224579	0.00205226	14.1902	12.9674		TCV	1	30.755	30.6801	30.7175	20.6246	20.7509	20.6878		10.0298	0.000956601	0.000961471	0.520571	0.523222			TCV	1	32.5303	32.5336	32.532	20.9498	20.5985	20.7742		11.7578	0.000288765	0.000242786	0.586332	0.492971
		2	29.8084	29.4066	29.6075	20.5853	20.4867	20.536		9.07146	0.00185874		11.7446				2	30.6748	30.2632	30.469	20.4154	20.4922	20.4538		10.0152	0.000966342		0.525872					2	33.1754	32.7281	32.9518	20.5181	20.7636	20.6408		12.3109	0.000196806		0.399611
	TYMV	1	29.4925	29.2745	29.3835	21.2701	21.0078	21.139		8.24454	0.00329721	0.00329721	20.8337	20.8337		TYMV	1	30.9529	31.3271	31.14	20.8526	20.7803	20.8165		10.3235	0.000780389	0.0015665	0.424679	0.852471			TYMV	1	33.084	32.7317	32.9078	20.7766	21.0593	20.918		11.9898	0.000245866	0.000300045	0.499224	0.609234
		2															2	30.2821	30.1771	30.2296	21.5227	21.4734	21.4981		8.73152	0.00235261		1.28026					2	32.9622	33.1004	33.0313	21.6064	21.5301	21.5683		11.463	0.000354224		0.719244
	TVCV	1	29.8787	29.9004	29.8895	21.6677	21.4002	21.5339		8.35561	0.00305289	0.00237619	19.29	15.0142		TVCV	1	29.7369	29.6328	29.6849	21.2955	21.3337	21.3146		8.37026	0.00302204	0.00288909	1.64456	1.57221			TVCV	1	31.6519	31.6759	31.6639	21.2592	21.4021	21.3306		10.3332	0.000775144	0.000699308	1.57391	1.41993
		2	31.1046	31.2079	31.1562	22.3551	21.5561	21.9556		9.20068	0.0016995		10.7384				2	29.7866	29.8425	29.8145	21.2687	21.3541	21.3114		8.50314	0.00275613		1.49986					2	32.0997	32.0144	32.057	21.4168	21.4025	21.4097		10.6474	0.000623471		1.26594
	CMV	1	29.1549	29.0812	29.118	20.7505	20.4308	20.5907		8.52736	0.00271025	0.00304087	17.1249	19.214		CMV	1	28.3197	28.0126	28.1661	20.5026	20.347	20.4248		7.74133	0.00467334	0.00351269	2.54318	1.91156			CMV	1	31.7906	31.7098	31.7502	20.8041	20.3409	20.5725		11.1776	0.000431711	0.000457689	0.876579	0.929327
		2	28.4648	28.1671	28.316	20.1938	20.0133	20.1036		8.2124	0.00337149		21.303				2	29.0951	28.6563	28.8757	20.1476	20.14	20.1438		8.73188	0.00235203		1.27995					2	31.152	31.0178	31.0849	20.2506	19.8918	20.0712		11.0137	0.000483668		0.982076
PLATE2			cq RTL1	cq RTL1	average cq RTL1	cq GAPDH	cq GAPDH	average cq GAPDH		DELTA Cq	PUISSANCE(2;-deltacq)	mean	Expression relative to col-mock					cq RTL2	cq RTL2	average cq RTL2	cq GAPDH	cq GAPDH	average cq GAPDH		DELTA Cq	PUISSANCE(2;-deltacq)	mean	Expression relative to col-mock						cq RTL3	cq RTL3	average cq RTL3	cq GAPDH	cq GAPDH	average cq GAPDH		DELTA Cq	PUISSANCE(2;-deltacq)	mean	Expression relative to col-mock
	col-mock	1	32.0318	32.2801	32.156	19.658	19.599	19.6285		12.5275	0.000169375	0.000184381	0.918615	1		col-mock	1	28.1233	28.1963	28.1598	19.5362	19.4194	19.4778		8.682	0.00243477	0.00194602	1.25116	1			col-mock	1	30.2277	30.1944	30.2111	19.6368	19.5916	19.6142		10.5969	0.000645695	0.000468563	1.37803	1
		2	32.0959	32.1804	32.1381	19.8044	19.8876	19.846		12.2921	0.000199387		1.08138				2	29.2915	29.1356	29.2135	19.8324	19.7496	19.791		9.42252	0.00145726		0.748844					2	32.0234	31.4475	31.7354	19.9552	20.0265	19.9909		11.7446	0.000291431		0.621967
	TCV	1	28.3463	28.435	28.3907	20.4079	20.2359	20.3219		8.06876	0.00372444	0.00330645	20.1997	17.9327		TCV	1	29.7317	29.4537	29.5927	20.1428	20.1927	20.1678		9.42499	0.00145477	0.00152599	0.747564	0.78416			TCV	1	32.7772	32.7022	32.7397	20.7125	20.5406	20.6265		12.1132	0.000225719	0.000185647	0.481726	0.396205
		2	28.7026	28.5306	28.6166	20.1422	20.2201	20.1811		8.43549	0.00288845		15.6657				2	29.7674	29.2515	29.5095	20.2296	20.2089	20.2192		9.29024	0.0015972		0.820756					2	32.6957	33.2647	32.9802	20.2392	20.2293	20.2343		12.746	0.000145575		0.310683
	TYMV	1	28.5877	28.5455	28.5666	20.0365	20.0507	20.0436		8.52297	0.0027185	0.00355479	14.7439	19.2796		TYMV	1	33.8612	28.0188	30.94	20.0204	19.9632	19.9918		10.9482	0.00050613	0.00288539	0.260085	1.48272			TYMV	1	31.5336	31.2046	31.3691	20.0511	19.9952	20.0231		11.346	0.000384172	0.000386794	0.819895	0.825489
		2	29.0127	29.0852	29.0489	21.235	21.2005	21.2177		7.83121	0.00439109		23.8153				2	28.7371	28.4642	28.6006	21.0312	21.0312	21.0312		7.56944	0.00526466		2.70535					2	32.8158	32.1761	32.4959	21.2137	21.1253	21.1695		11.3264	0.000389415		0.831084
	TVCV	1	29.3834	29.1176	29.2505	21.0445	20.9565	21.0005		8.24996	0.00328484	0.00343128	17.8155	18.6097		TVCV	1	28.5582	28.2695	28.4138	20.6745	20.6745	20.6745		7.73933	0.00467982	0.00398739	2.40482	2.049			TVCV	1	31.6295	31.272	31.4508	20.7816	20.6679	20.7248		10.726	0.00059041	0.000617628	1.26004	1.31813
		2	29.5046	29.2285	29.3665	21.2779	21.2017	21.2398		8.12675	0.00357772		19.404				2	29.0562	29.0145	29.0353	20.7898	20.7898	20.7898		8.24552	0.00329497		1.69319					2	31.9686	31.7076	31.8381	21	21.4787	21.2394		10.5988	0.000644847		1.37622
	mock	CMV	TCV	TVCV	TYMV
	1.252	17.1249	14.1902	19.29	20.8337													mock	CMV	TCV	TVCV	TYMV												mock	CMV	TCV	TVCV	TYMV
	0.747998	21.303	11.7446	10.7384														1.19504	2.54318	0.520571	1.64456	0.424679												1.07628	0.876579	0.586332	1.57391	0.499224
	0.918615		20.1997	17.8155	14.7439													0.804962	1.27995	0.525872	1.49986	1.28026												0.923716	0.982076	0.399611	1.26594	0.719244
	1.08138		15.6657	19.404	23.8153													1.25116		0.747564	2.40482	0.260085												1.37803		0.481726	1.26004	0.819895
	mock	CMV	TCV	TVCV	TYMV													0.748844		0.820756	1.69319	2.70535												0.621967		0.310683	1.37622	0.831084
	1	19.214	15.4501	16.812	19.7977													mock	CMV	TCV	TVCV	TYMV												mock	CMV	TCV	TVCV	TYMV
	0.216223	2.95437	3.55545	4.11315	4.62359													1	1.91156	0.653691	1.81061	1.16759												1	0.929327	0.444588	1.36903	0.717362
																		0.25964	0.893239	0.153603	0.404563	1.11846												0.314884	0.0745982	0.117507	0.146666	0.153876

## Sheet: Fig 1B
Well	Fluor	Target	Content	Sample	Cq
A01	SYBR	RTL1	Unkn	COL-ROOT-1	28.4972
A02	SYBR	RTL1	Unkn	COL-ROOT-2	29.0095
A03	SYBR	RTL1	Unkn	COL-ROOT-3	28.3776
A04	SYBR	RTL1	Unkn	RTL1-ROOT-1	18.5724
A05	SYBR	RTL1	Unkn	RTL1-ROOT-2	19.3451
A06	SYBR	RTL1	Unkn	RTL1-ROOT-3	18.7671
A07	SYBR		Unkn
A08	SYBR		Unkn
A09	SYBR		Unkn
A10	SYBR		Unkn
A11	SYBR		Unkn
A12	SYBR		Unkn
B01	SYBR	RTL1	Unkn	COL-ROOT-1	28.9447
B02	SYBR	RTL1	Unkn	COL-ROOT-2	29.0393
B03	SYBR	RTL1	Unkn	COL-ROOT-3	28.9008
B04	SYBR	RTL1	Unkn	RTL1-ROOT-1	18.7614
B05	SYBR	RTL1	Unkn	RTL1-ROOT-2	19.3073
B06	SYBR	RTL1	Unkn	RTL1-ROOT-3	18.7786
B07	SYBR		Unkn
B08	SYBR		Unkn
B09	SYBR		Unkn
B10	SYBR		Unkn
B11	SYBR		Unkn
B12	SYBR		Unkn
C01	SYBR	RTL1	Unkn	COL-LEAVES-1	31.4475
C02	SYBR	RTL1	Unkn	COL-LEAVES-2	30.6738
C03	SYBR	RTL1	Unkn	COL-LEAVES-3	29.7679
C04	SYBR	RTL1	Unkn	RTL1-LEAVES-1	22.8025
C05	SYBR	RTL1	Unkn	RTL1-LEAVES-2	21.0269
C06	SYBR	RTL1	Unkn	RTL1-LEAVES-3	20.2084
C07	SYBR		Unkn
C08	SYBR		Unkn
C09	SYBR		Unkn
C10	SYBR		Unkn
C11	SYBR		Unkn
C12	SYBR		Unkn
D01	SYBR	RTL1	Unkn	COL-LEAVES-1	31.2782
D02	SYBR	RTL1	Unkn	COL-LEAVES-2	31.2843
D03	SYBR	RTL1	Unkn	COL-LEAVES-3
D04	SYBR	RTL1	Unkn	RTL1-LEAVES-1	22.7923
D05	SYBR	RTL1	Unkn	RTL1-LEAVES-2	20.9105
D06	SYBR	RTL1	Unkn	RTL1-LEAVES-3	20.0774
D07	SYBR		Unkn
D08	SYBR		Unkn
D09	SYBR		Unkn
D10	SYBR		Unkn
D11	SYBR		Unkn
D12	SYBR		Unkn
E01	SYBR	GAPDH	Unkn	COL-ROOT-1	20.1549
E02	SYBR	GAPDH	Unkn	COL-ROOT-2	19.7559
E03	SYBR	GAPDH	Unkn	COL-ROOT-3	20.0318
E04	SYBR	GAPDH	Unkn	RTL1-ROOT-1	19.6378
E05	SYBR	GAPDH	Unkn	RTL1-ROOT-2	19.7791
E06	SYBR	GAPDH	Unkn	RTL1-ROOT-3	19.9679
E07	SYBR		Unkn
E08	SYBR		Unkn
E09	SYBR		Unkn
E10	SYBR		Unkn
E11	SYBR		Unkn
E12	SYBR		Unkn
F01	SYBR	GAPDH	Unkn	COL-ROOT-1	20.0752
F02	SYBR	GAPDH	Unkn	COL-ROOT-2	19.6636
F03	SYBR	GAPDH	Unkn	COL-ROOT-3	20.0672
F04	SYBR	GAPDH	Unkn	RTL1-ROOT-1	19.6083
F05	SYBR	GAPDH	Unkn	RTL1-ROOT-2	19.6572
F06	SYBR	GAPDH	Unkn	RTL1-ROOT-3	20.0012
F07	SYBR		Unkn
F08	SYBR		Unkn
F09	SYBR		Unkn
F10	SYBR		Unkn
F11	SYBR		Unkn
F12	SYBR		Unkn
G01	SYBR	GAPDH	Unkn	COL-LEAVES-1	20.657
G02	SYBR	GAPDH	Unkn	COL-LEAVES-2	20.5953
G03	SYBR	GAPDH	Unkn	COL-LEAVES-3	19.2206
G04	SYBR	GAPDH	Unkn	RTL1-LEAVES-1	21.2246
G05	SYBR	GAPDH	Unkn	RTL1-LEAVES-2	20.6052
G06	SYBR	GAPDH	Unkn	RTL1-LEAVES-3	20.4402
G07	SYBR		Unkn
G08	SYBR		Unkn
G09	SYBR		Unkn
G10	SYBR		Unkn
G11	SYBR		Unkn
G12	SYBR		Unkn
H01	SYBR	GAPDH	Unkn	COL-LEAVES-1	20.4102
H02	SYBR	GAPDH	Unkn	COL-LEAVES-2	20.4812
H03	SYBR	GAPDH	Unkn	COL-LEAVES-3	19.1487
H04	SYBR	GAPDH	Unkn	RTL1-LEAVES-1	21.3241
H05	SYBR	GAPDH	Unkn	RTL1-LEAVES-2	20.5927
H06	SYBR	GAPDH	Unkn	RTL1-LEAVES-3	20.3149
H07	SYBR		Unkn
H08	SYBR		Unkn
H09	SYBR		Unkn
H10	SYBR		Unkn
H11	SYBR		Unkn
H12	SYBR		Unkn
DATA ANALYSIS
				cq RTL1	cq RTL1	average cq RTL1	cq GAPDH	cq GAPDH	average cq GAPDH		DELTA Cq	PUISSANCE(2;-deltacq)	mean	expression relative to leaves in col	mean
	root	col	1	28.4972	28.9447	28.7209	20.1549	20.0752	20.115		8.60591	0.00256662	0.00224419	4.00841	3.50486
			2	29.0095	29.0393	29.0244	19.7559	19.6636	19.7097		9.31469	0.00157036		2.4525
			3	28.3776	28.9008	28.6392	20.0318	20.0672	20.0495		8.58972	0.0025956		4.05366
		RTL1-Flag#2	1	18.5724	18.7614	18.6669	19.6378	19.6083	19.6231		-0.956211	1.94021	1.85616
			2	19.3451	19.3073	19.3262	19.7791	19.6572	19.7181		-0.391937	1.31215
			3	18.7671	18.7786	18.7728	19.9679	20.0012	19.9846		-1.21171	2.31613
	leaves	col	1	31.4475	31.2782	31.3628	20.657	20.4102	20.5336		10.8292	0.000549639	0.000640309	0.858396	1
			2	30.6738	31.2843	30.9791	20.5953	20.4812	20.5383		10.4408	0.000719472		1.12363
			3	29.7679		29.7679	19.2206	19.1487	19.1846		10.5832	0.000651817		1.01797
		RTL1-Flag#2	1	22.8025	22.7923	22.7974	21.2246	21.3241	21.2743		1.52304	0.347951	0.766159
			2	21.0269	20.9105	20.9687	20.6052	20.5927	20.5989		0.369749	0.773917
			3	20.2084	20.0774	20.1429	20.4402	20.3149	20.3775		-0.234634	1.17661
	col
	leaves	roots
	0.858396	4.00841
	1.12363	2.4525
	1.01797	4.05366
	leaves	roots
average	1	3.50486
ecart-type	0.133528	0.911645

## Sheet: Fig 1C
Well	Fluor	Target	Content	Sample	Cq
A01	SYBR	RTL1	Unkn	COL-ROOT-1	28.4972
A02	SYBR	RTL1	Unkn	COL-ROOT-2	29.0095
A03	SYBR	RTL1	Unkn	COL-ROOT-3	28.3776
A04	SYBR	RTL1	Unkn	RTL1-ROOT-1	18.5724
A05	SYBR	RTL1	Unkn	RTL1-ROOT-2	19.3451
A06	SYBR	RTL1	Unkn	RTL1-ROOT-3	18.7671
A07	SYBR		Unkn
A08	SYBR		Unkn
A09	SYBR		Unkn
A10	SYBR		Unkn
A11	SYBR		Unkn
A12	SYBR		Unkn
B01	SYBR	RTL1	Unkn	COL-ROOT-1	28.9447
B02	SYBR	RTL1	Unkn	COL-ROOT-2	29.0393
B03	SYBR	RTL1	Unkn	COL-ROOT-3	28.9008
B04	SYBR	RTL1	Unkn	RTL1-ROOT-1	18.7614
B05	SYBR	RTL1	Unkn	RTL1-ROOT-2	19.3073
B06	SYBR	RTL1	Unkn	RTL1-ROOT-3	18.7786
B07	SYBR		Unkn
B08	SYBR		Unkn
B09	SYBR		Unkn
B10	SYBR		Unkn
B11	SYBR		Unkn
B12	SYBR		Unkn
C01	SYBR	RTL1	Unkn	COL-LEAVES-1	31.4475
C02	SYBR	RTL1	Unkn	COL-LEAVES-2	30.6738
C03	SYBR	RTL1	Unkn	COL-LEAVES-3	29.7679
C04	SYBR	RTL1	Unkn	RTL1-LEAVES-1	22.8025
C05	SYBR	RTL1	Unkn	RTL1-LEAVES-2	21.0269
C06	SYBR	RTL1	Unkn	RTL1-LEAVES-3	20.2084
C07	SYBR		Unkn
C08	SYBR		Unkn
C09	SYBR		Unkn
C10	SYBR		Unkn
C11	SYBR		Unkn
C12	SYBR		Unkn
D01	SYBR	RTL1	Unkn	COL-LEAVES-1	31.2782
D02	SYBR	RTL1	Unkn	COL-LEAVES-2	31.2843
D03	SYBR	RTL1	Unkn	COL-LEAVES-3
D04	SYBR	RTL1	Unkn	RTL1-LEAVES-1	22.7923
D05	SYBR	RTL1	Unkn	RTL1-LEAVES-2	20.9105
D06	SYBR	RTL1	Unkn	RTL1-LEAVES-3	20.0774
D07	SYBR		Unkn
D08	SYBR		Unkn
D09	SYBR		Unkn
D10	SYBR		Unkn
D11	SYBR		Unkn
D12	SYBR		Unkn
E01	SYBR	GAPDH	Unkn	COL-ROOT-1	20.1549
E02	SYBR	GAPDH	Unkn	COL-ROOT-2	19.7559
E03	SYBR	GAPDH	Unkn	COL-ROOT-3	20.0318
E04	SYBR	GAPDH	Unkn	RTL1-ROOT-1	19.6378
E05	SYBR	GAPDH	Unkn	RTL1-ROOT-2	19.7791
E06	SYBR	GAPDH	Unkn	RTL1-ROOT-3	19.9679
E07	SYBR		Unkn
E08	SYBR		Unkn
E09	SYBR		Unkn
E10	SYBR		Unkn
E11	SYBR		Unkn
E12	SYBR		Unkn
F01	SYBR	GAPDH	Unkn	COL-ROOT-1	20.0752
F02	SYBR	GAPDH	Unkn	COL-ROOT-2	19.6636
F03	SYBR	GAPDH	Unkn	COL-ROOT-3	20.0672
F04	SYBR	GAPDH	Unkn	RTL1-ROOT-1	19.6083
F05	SYBR	GAPDH	Unkn	RTL1-ROOT-2	19.6572
F06	SYBR	GAPDH	Unkn	RTL1-ROOT-3	20.0012
F07	SYBR		Unkn
F08	SYBR		Unkn
F09	SYBR		Unkn
F10	SYBR		Unkn
F11	SYBR		Unkn
F12	SYBR		Unkn
G01	SYBR	GAPDH	Unkn	COL-LEAVES-1	20.657
G02	SYBR	GAPDH	Unkn	COL-LEAVES-2	20.5953
G03	SYBR	GAPDH	Unkn	COL-LEAVES-3	19.2206
G04	SYBR	GAPDH	Unkn	RTL1-LEAVES-1	21.2246
G05	SYBR	GAPDH	Unkn	RTL1-LEAVES-2	20.6052
G06	SYBR	GAPDH	Unkn	RTL1-LEAVES-3	20.4402
G07	SYBR		Unkn
G08	SYBR		Unkn
G09	SYBR		Unkn
G10	SYBR		Unkn
G11	SYBR		Unkn
G12	SYBR		Unkn
H01	SYBR	GAPDH	Unkn	COL-LEAVES-1	20.4102
H02	SYBR	GAPDH	Unkn	COL-LEAVES-2	20.4812
H03	SYBR	GAPDH	Unkn	COL-LEAVES-3	19.1487
H04	SYBR	GAPDH	Unkn	RTL1-LEAVES-1	21.3241
H05	SYBR	GAPDH	Unkn	RTL1-LEAVES-2	20.5927
H06	SYBR	GAPDH	Unkn	RTL1-LEAVES-3	20.3149
H07	SYBR		Unkn
H08	SYBR		Unkn
H09	SYBR		Unkn
H10	SYBR		Unkn
H11	SYBR		Unkn
H12	SYBR		Unkn
DATA ANALYSIS
				cq RTL1	cq RTL1	average cq RTL1	cq GAPDH	cq GAPDH	average cq GAPDH		DELTA Cq	PUISSANCE(2;-deltacq)	mean	expression relative to leaves in col	mean
	root	col	1	28.4972	28.9447	28.7209	20.1549	20.0752	20.115		8.60591	0.00256662	0.00224419
			2	29.0095	29.0393	29.0244	19.7559	19.6636	19.7097		9.31469	0.00157036
			3	28.3776	28.9008	28.6392	20.0318	20.0672	20.0495		8.58972	0.0025956
		RTL1-Flag#2	1	18.5724	18.7614	18.6669	19.6378	19.6083	19.6231		-0.956211	1.94021	1.85616
			2	19.3451	19.3073	19.3262	19.7791	19.6572	19.7181		-0.391937	1.31215
			3	18.7671	18.7786	18.7728	19.9679	20.0012	19.9846		-1.21171	2.31613
	leaves	col	1	31.4475	31.2782	31.3628	20.657	20.4102	20.5336		10.8292	0.000549639	0.000640309	0.858396	1
			2	30.6738	31.2843	30.9791	20.5953	20.4812	20.5383		10.4408	0.000719472		1.12363
			3	29.7679		29.7679	19.2206	19.1487	19.1846		10.5832	0.000651817		1.01797
		RTL1-Flag#2	1	22.8025	22.7923	22.7974	21.2246	21.3241	21.2743		1.52304	0.347951	0.766159	543.411	1196.54
			2	21.0269	20.9105	20.9687	20.6052	20.5927	20.5989		0.369749	0.773917		1208.66
			3	20.2084	20.0774	20.1429	20.4402	20.3149	20.3775		-0.234634	1.17661		1837.56
	leaves
	col	RTL1-FLAG#2
	0.858396	543.411
	1.12363	1208.66
	1.01797	1837.56
	col	RTL1-FLAG#2
	1	1196.54
	0.133528	647.161

## Sheet: Fig 3A
size	Col	RTL1	dcl234
17	0.219723	1.82029	1.07972
18	0.349478	1.48728	1.26493
19	0.783423	3.48402	2.5765
20	1.31981	5.20032	5.26866
21	6.0903	31.2113	28.4833
22	5.99145	7.47278	10.2586
23	17.5048	7.781	11.3424
24	66.7547	40.2942	34.2233
25	0.8406	0.742528	2.58459
26	0.0661979	0.201748	1.17824
27	0.0345362	0.149098	0.713396
28	0.0209517	0.082968	0.530723
29	0.0135916	0.0431118	0.315632
30	0.010412	0.0293771	0.179979

## Sheet: Fig 3B
chr	start	end	Col	RTL1	dcl234
chr1	1	100000	4645	124	626
chr1	100001	200000	201	27	60
chr1	200001	300000	4581	214	735
chr1	300001	400000	266	28	72
chr1	400001	500000	4900	920	408
chr1	500001	600000	1666	70	310
chr1	600001	700000	4162	130	853
chr1	700001	800000	693	37	120
chr1	800001	900000	604	39	98
chr1	900001	1000000	1520	48	261
chr1	1000001	1100000	69	41	46
chr1	1100001	1200000	1767	69	290
chr1	1200001	1300000	612	31	128
chr1	1300001	1400000	106	42	59
chr1	1400001	1500000	2874	78	744
chr1	1500001	1600000	3969	172	445
chr1	1600001	1700000	3914	73	385
chr1	1700001	1800000	403	49	107
chr1	1800001	1900000	3362	66	394
chr1	1900001	2000000	429	40	90
chr1	2000001	2100000	115	32	77
chr1	2100001	2200000	2721	117	415
chr1	2200001	2300000	144	44	54
chr1	2300001	2400000	720	40	117
chr1	2400001	2500000	552	52	142
chr1	2500001	2600000	471	28	121
chr1	2600001	2700000	1296	65	249
chr1	2700001	2800000	81	20	42
chr1	2800001	2900000	138	22	34
chr1	2900001	3000000	745	38	124
chr1	3000001	3100000	1391	56	237
chr1	3100001	3200000	123	41	88
chr1	3200001	3300000	96	18	24
chr1	3300001	3400000	259	21	63
chr1	3400001	3500000	3128	63	431
chr1	3500001	3600000	2703	56	404
chr1	3600001	3700000	76	24	36
chr1	3700001	3800000	1042	31	192
chr1	3800001	3900000	1827	59	362
chr1	3900001	4000000	3725	84	398
chr1	4000001	4100000	4434	557	412
chr1	4100001	4200000	484	32	138
chr1	4200001	4300000	1750	56	317
chr1	4300001	4400000	3898	194	636
chr1	4400001	4500000	7951	168	1271
chr1	4500001	4600000	26917	2308	2611
chr1	4600001	4700000	10478	1228	738
chr1	4700001	4800000	11836	910	315
chr1	4800001	4900000	1802	42	276
chr1	4900001	5000000	3268	101	701
chr1	5000001	5100000	2724	76	566
chr1	5100001	5200000	4482	115	658
chr1	5200001	5300000	803	666	243
chr1	5300001	5400000	4109	97	674
chr1	5400001	5500000	672	42	149
chr1	5500001	5600000	940	31	172
chr1	5600001	5700000	2825	125	527
chr1	5700001	5800000	1300	52	163
chr1	5800001	5900000	2597	220	313
chr1	5900001	6000000	25784	2203	3351
chr1	6000001	6100000	2147	64	381
chr1	6100001	6200000	6778	170	999
chr1	6200001	6300000	3364	253	411
chr1	6300001	6400000	902	35	177
chr1	6400001	6500000	4597	213	1023
chr1	6500001	6600000	5714	132	1009
chr1	6600001	6700000	1074	95	264
chr1	6700001	6800000	8800	166	900
chr1	6800001	6900000	152	28	45
chr1	6900001	7000000	3740	2623	717
chr1	7000001	7100000	6362	482	540
chr1	7100001	7200000	844	81	176
chr1	7200001	7300000	7684	146	1219
chr1	7300001	7400000	1975	68	271
chr1	7400001	7500000	232	18	50
chr1	7500001	7600000	4888	122	631
chr1	7600001	7700000	1674	53	289
chr1	7700001	7800000	8710	218	1761
chr1	7800001	7900000	2517	487	218
chr1	7900001	8000000	3567	89	380
chr1	8000001	8100000	2832	118	610
chr1	8100001	8200000	3531	142	738
chr1	8200001	8300000	12754	335	1953
chr1	8300001	8400000	2879	75	375
chr1	8400001	8500000	6542	137	758
chr1	8500001	8600000	6392	212	1469
chr1	8600001	8700000	3042	211	334
chr1	8700001	8800000	6058	128	878
chr1	8800001	8900000	568	29	119
chr1	8900001	9000000	2159	63	313
chr1	9000001	9100000	3757	115	733
chr1	9100001	9200000	4878	127	735
chr1	9200001	9300000	4290	116	930
chr1	9300001	9400000	7580	163	1109
chr1	9400001	9500000	438	24	69
chr1	9500001	9600000	8621	151	2916
chr1	9600001	9700000	9345	232	1451
chr1	9700001	9800000	11895	243	1564
chr1	9800001	9900000	6201	97	631
chr1	9900001	10000000	5498	197	664
chr1	10000001	10100000	7539	403	1936
chr1	10100001	10200000	10633	506	1707
chr1	10200001	10300000	1655	47	243
chr1	10300001	10400000	8564	1110	3033
chr1	10400001	10500000	3905	84	543
chr1	10500001	10600000	4925	88	689
chr1	10600001	10700000	8905	291	1777
chr1	10700001	10800000	5867	168	998
chr1	10800001	10900000	4091	87	469
chr1	10900001	11000000	4561	131	740
chr1	11000001	11100000	14408	301	1882
chr1	11100001	11200000	39181	3386	3740
chr1	11200001	11300000	4795	113	906
chr1	11300001	11400000	3098	65	433
chr1	11400001	11500000	8068	173	1165
chr1	11500001	11600000	9942	255	1285
chr1	11600001	11700000	48437	4517	6013
chr1	11700001	11800000	8940	191	1475
chr1	11800001	11900000	11139	195	1743
chr1	11900001	12000000	10940	871	904
chr1	12000001	12100000	15048	360	2562
chr1	12100001	12200000	8165	217	1109
chr1	12200001	12300000	15990	387	2839
chr1	12300001	12400000	10930	258	2017
chr1	12400001	12500000	16355	456	3364
chr1	12500001	12600000	17353	260	1899
chr1	12600001	12700000	6939	112	851
chr1	12700001	12800000	33608	4157	2013
chr1	12800001	12900000	9174	244	1735
chr1	12900001	13000000	27127	1012	6111
chr1	13000001	13100000	22345	467	2915
chr1	13100001	13200000	18691	312	2434
chr1	13200001	13300000	27497	804	5317
chr1	13300001	13400000	9596	216	1425
chr1	13400001	13500000	7005	132	1217
chr1	13500001	13600000	60243	5159	5837
chr1	13600001	13700000	9675	210	1469
chr1	13700001	13800000	5386	148	963
chr1	13800001	13900000	12444	273	1933
chr1	13900001	14000000	38438	4488	4416
chr1	14000001	14100000	12734	272	2407
chr1	14100001	14200000	7448	118	1043
chr1	14200001	14300000	8305	194	1223
chr1	14300001	14400000	3397	70	491
chr1	14400001	14500000	6683	185	946
chr1	14500001	14600000	2179	66	360
chr1	14600001	14700000	862	16	152
chr1	14700001	14800000	321	7	68
chr1	14800001	14900000	202	2	46
chr1	14900001	15000000	533	13	89
chr1	15000001	15100000	2884	58	432
chr1	15100001	15200000	621	13	83
chr1	15200001	15300000	207	3	28
chr1	15300001	15400000	1		0
chr1	15400001	15500000	3906	88	619
chr1	15500001	15600000	7174	171	1122
chr1	15600001	15700000	6206	125	1058
chr1	15700001	15800000	3039	59	527
chr1	15800001	15900000	3851	68	666
chr1	15900001	16000000	10404	222	1610
chr1	16000001	16100000	6879	220	1732
chr1	16100001	16200000	13515	399	2612
chr1	16200001	16300000	15871	879	2185
chr1	16300001	16400000	67262	4635	11568
chr1	16400001	16500000	24835	555	3605
chr1	16500001	16600000	27909	801	4867
chr1	16600001	16700000	29335	907	5131
chr1	16700001	16800000	16093	387	2464
chr1	16800001	16900000	30025	2851	4062
chr1	16900001	17000000	9956	189	1289
chr1	17000001	17100000	13155	233	1768
chr1	17100001	17200000	19361	424	3132
chr1	17200001	17300000	22095	391	3167
chr1	17300001	17400000	19395	325	2349
chr1	17400001	17500000	14067	230	1745
chr1	17500001	17600000	15787	283	1906
chr1	17600001	17700000	52830	4885	6156
chr1	17700001	17800000	1724	44	185
chr1	17800001	17900000	15331	386	2239
chr1	17900001	18000000	3124	53	382
chr1	18000001	18100000	19883	1619	2677
chr1	18100001	18200000	6943	134	976
chr1	18200001	18300000	25336	2125	1180
chr1	18300001	18400000	5066	130	805
chr1	18400001	18500000	6857	323	1225
chr1	18500001	18600000	13021	301	6832
chr1	18600001	18700000	3854	58	476
chr1	18700001	18800000	3358	40	210
chr1	18800001	18900000	9442	152	1053
chr1	18900001	19000000	19706	2936	1188
chr1	19000001	19100000	11934	396	4264
chr1	19100001	19200000	4821	95	582
chr1	19200001	19300000	2954	64	458
chr1	19300001	19400000	12019	202	1211
chr1	19400001	19500000	8317	113	935
chr1	19500001	19600000	15364	2090	1924
chr1	19600001	19700000	1287	40	192
chr1	19700001	19800000	8609	156	1245
chr1	19800001	19900000	2916	70	455
chr1	19900001	20000000	1400	102	307
chr1	20000001	20100000	3989	85	452
chr1	20100001	20200000	1958	61	270
chr1	20200001	20300000	2814	63	421
chr1	20300001	20400000	8772	249	1387
chr1	20400001	20500000	13223	320	1979
chr1	20500001	20600000	3714	71	425
chr1	20600001	20700000	13194	273	2144
chr1	20700001	20800000	4344	95	675
chr1	20800001	20900000	1036	32	153
chr1	20900001	21000000	6371	329	1515
chr1	21000001	21100000	11700	326	1886
chr1	21100001	21200000	4529	64	513
chr1	21200001	21300000	7888	160	1218
chr1	21300001	21400000	8235	197	944
chr1	21400001	21500000	10099	208	1845
chr1	21500001	21600000	12530	248	1490
chr1	21600001	21700000	11965	189	1328
chr1	21700001	21800000	4799	136	888
chr1	21800001	21900000	10453	249	1775
chr1	21900001	22000000	7161	123	830
chr1	22000001	22100000	8537	223	990
chr1	22100001	22200000	7830	217	1379
chr1	22200001	22300000	6088	446	792
chr1	22300001	22400000	3447	160	994
chr1	22400001	22500000	4493	159	556
chr1	22500001	22600000	3013	53	420
chr1	22600001	22700000	6553	125	1032
chr1	22700001	22800000	5831	191	798
chr1	22800001	22900000	8308	122	956
chr1	22900001	23000000	1174	29	154
chr1	23000001	23100000	6365	177	863
chr1	23100001	23200000	7473	114	919
chr1	23200001	23300000	8124	325	1236
chr1	23300001	23400000	4987	135	388
chr1	23400001	23500000	24644	2497	3657
chr1	23500001	23600000	2849	84	331
chr1	23600001	23700000	2255	74	374
chr1	23700001	23800000	2798	66	391
chr1	23800001	23900000	10764	318	3446
chr1	23900001	24000000	3967	83	513
chr1	24000001	24100000	1898	44	222
chr1	24100001	24200000	3327	59	399
chr1	24200001	24300000	12881	150	2166
chr1	24300001	24400000	14121	253	2026
chr1	24400001	24500000	98413	12732	10000
chr1	24500001	24600000	2915	71	360
chr1	24600001	24700000	6436	1133	621
chr1	24700001	24800000	27244	807	5635
chr1	24800001	24900000	16224	271	2237
chr1	24900001	25000000	4378	76	621
chr1	25000001	25100000	6969	331	1315
chr1	25100001	25200000	4212	151	760
chr1	25200001	25300000	4347	165	697
chr1	25300001	25400000	6675	383	1598
chr1	25400001	25500000	3334	113	663
chr1	25500001	25600000	2237	92	312
chr1	25600001	25700000	6981	101	832
chr1	25700001	25800000	6840	217	1045
chr1	25800001	25900000	819	27	98
chr1	25900001	26000000	5854	181	1173
chr1	26000001	26100000	7632	196	1669
chr1	26100001	26200000	3611	67	309
chr1	26200001	26300000	287	23	55
chr1	26300001	26400000	10712	205	1399
chr1	26400001	26500000	807	45	162
chr1	26500001	26600000	3880	66	466
chr1	26600001	26700000	1554	92	376
chr1	26700001	26800000	3578	125	683
chr1	26800001	26900000	622	44	162
chr1	26900001	27000000	422	22	54
chr1	27000001	27100000	1544	41	174
chr1	27100001	27200000	323	59	91
chr1	27200001	27300000	318	28	85
chr1	27300001	27400000	416	37	86
chr1	27400001	27500000	1158	32	143
chr1	27500001	27600000	1087	30	82
chr1	27600001	27700000	4033	101	1186
chr1	27700001	27800000	2864	83	557
chr1	27800001	27900000	905	58	219
chr1	27900001	28000000	883	66	192
chr1	28000001	28100000	341	23	90
chr1	28100001	28200000	1053	33	146
chr1	28200001	28300000	1433	91	264
chr1	28300001	28400000	4584	80	676
chr1	28400001	28500000	413	33	77
chr1	28500001	28600000	1907	97	344
chr1	28600001	28700000	64	18	36
chr1	28700001	28800000	3830	110	496
chr1	28800001	28900000	2463	91	707
chr1	28900001	29000000	24921	2746	2166
chr1	29000001	29100000	906	27	131
chr1	29100001	29200000	229	25	59
chr1	29200001	29300000	2899	60	374
chr1	29300001	29400000	4494	92	631
chr1	29400001	29500000	3184	154	613
chr1	29500001	29600000	943	51	155
chr1	29600001	29700000	935	39	165
chr1	29700001	29800000	712	45	157
chr1	29800001	29900000	381	38	83
chr1	29900001	30000000	1358	107	282
chr1	30000001	30100000	159	49	73
chr1	30100001	30200000	278	156	56
chr1	30200001	30300000	1870	44	242
chr1	30300001	30400000	60	19	36
chr1	30400001	30500000	2097	55	257
chr2	1	100000	4974	75	700
chr2	100001	200000	8563	143	1001
chr2	200001	300000	11788	207	1613
chr2	300001	400000	15826	1053	1701
chr2	400001	500000	15678	273	2089
chr2	500001	600000	12704	214	1817
chr2	600001	700000	32912	4020	3884
chr2	700001	800000	13873	249	2050
chr2	800001	900000	13284	2862	2225
chr2	900001	1000000	11715	219	1536
chr2	1000001	1100000	12250	250	1632
chr2	1100001	1200000	24998	582	3791
chr2	1200001	1300000	22210	624	4211
chr2	1300001	1400000	16261	455	2412
chr2	1400001	1500000	19544	429	3008
chr2	1500001	1600000	16970	294	2642
chr2	1600001	1700000	15538	268	2142
chr2	1700001	1800000	12899	264	2312
chr2	1800001	1900000	14055	275	2410
chr2	1900001	2000000	36522	3704	3201
chr2	2000001	2100000	17520	379	2729
chr2	2100001	2200000	15822	629	2691
chr2	2200001	2300000	46550	1466	7806
chr2	2300001	2400000	12119	285	1941
chr2	2400001	2500000	11145	194	1630
chr2	2500001	2600000	22534	699	4052
chr2	2600001	2700000	55498	1621	11806
chr2	2700001	2800000	6304	118	978
chr2	2800001	2900000	52185	4559	5397
chr2	2900001	3000000	14434	359	2474
chr2	3000001	3100000	5598	107	965
chr2	3100001	3200000	11039	291	2504
chr2	3200001	3300000	1363	18	220
chr2	3300001	3400000	215	14	60
chr2	3400001	3500000	168	6	42
chr2	3500001	3600000	6006	121	1220
chr2	3600001	3700000	3594	116	598
chr2	3700001	3800000	3775	105	687
chr2	3800001	3900000	2428	50	456
chr2	3900001	4000000	4505	90	974
chr2	4000001	4100000	8095	176	1269
chr2	4100001	4200000	31134	2877	2799
chr2	4200001	4300000	3486	73	552
chr2	4300001	4400000	11792	251	2160
chr2	4400001	4500000	9631	182	1628
chr2	4500001	4600000	3925	78	750
chr2	4600001	4700000	3335	59	594
chr2	4700001	4800000	4599	107	788
chr2	4800001	4900000	5992	118	1004
chr2	4900001	5000000	25172	862	4835
chr2	5000001	5100000	12616	215	1972
chr2	5100001	5200000	5285	100	903
chr2	5200001	5300000	3911	60	633
chr2	5300001	5400000	4586	91	766
chr2	5400001	5500000	8592	360	2245
chr2	5500001	5600000	16561	252	1871
chr2	5600001	5700000	38929	3579	5452
chr2	5700001	5800000	19498	491	4089
chr2	5800001	5900000	13224	365	1712
chr2	5900001	6000000	34194	1060	4896
chr2	6000001	6100000	12407	231	1974
chr2	6100001	6200000	25319	518	5475
chr2	6200001	6300000	13298	321	2588
chr2	6300001	6400000	22078	818	4469
chr2	6400001	6500000	26184	1076	4816
chr2	6500001	6600000	10056	151	1394
chr2	6600001	6700000	17914	691	3035
chr2	6700001	6800000	26482	586	4738
chr2	6800001	6900000	16862	270	2189
chr2	6900001	7000000	58639	1723	11486
chr2	7000001	7100000	10343	162	1345
chr2	7100001	7200000	16369	1235	1820
chr2	7200001	7300000	50200	3721	5987
chr2	7300001	7400000	15723	436	4270
chr2	7400001	7500000	15708	403	3013
chr2	7500001	7600000	6674	329	815
chr2	7600001	7700000	6985	168	1227
chr2	7700001	7800000	6623	153	969
chr2	7800001	7900000	4976	86	665
chr2	7900001	8000000	9350	154	1252
chr2	8000001	8100000	32530	2687	3399
chr2	8100001	8200000	6018	303	1270
chr2	8200001	8300000	9687	187	1414
chr2	8300001	8400000	4051	91	531
chr2	8400001	8500000	11275	1022	1712
chr2	8500001	8600000	7566	168	1087
chr2	8600001	8700000	5332	80	688
chr2	8700001	8800000	5670	203	1251
chr2	8800001	8900000	9865	589	2642
chr2	8900001	9000000	7854	189	1128
chr2	9000001	9100000	9480	237	1442
chr2	9100001	9200000	9142	132	801
chr2	9200001	9300000	3165	127	433
chr2	9300001	9400000	10329	443	1409
chr2	9400001	9500000	12690	279	1750
chr2	9500001	9600000	10018	188	1401
chr2	9600001	9700000	7206	193	1076
chr2	9700001	9800000	3951	69	471
chr2	9800001	9900000	8751	153	1311
chr2	9900001	10000000	9275	220	1083
chr2	10000001	10100000	2807	51	338
chr2	10100001	10200000	2462	75	310
chr2	10200001	10300000	3166	58	402
chr2	10300001	10400000	4476	186	738
chr2	10400001	10500000	10074	735	980
chr2	10500001	10600000	14049	314	1652
chr2	10600001	10700000	11128	211	1570
chr2	10700001	10800000	3792	72	479
chr2	10800001	10900000	5476	163	1185
chr2	10900001	11000000	3895	95	436
chr2	11000001	11100000	27281	2580	1698
chr2	11100001	11200000	14388	180	1197
chr2	11200001	11300000	1755	89	365
chr2	11300001	11400000	6654	194	692
chr2	11400001	11500000	4585	77	511
chr2	11500001	11600000	7677	153	909
chr2	11600001	11700000	4968	95	643
chr2	11700001	11800000	31517	948	5279
chr2	11800001	11900000	1407	40	149
chr2	11900001	12000000	25213	2756	1092
chr2	12000001	12100000	2174	39	216
chr2	12100001	12200000	8357	207	1601
chr2	12200001	12300000	3191	40	324
chr2	12300001	12400000	3401	357	674
chr2	12400001	12500000	6434	146	971
chr2	12500001	12600000	977	26	132
chr2	12600001	12700000	1032	62	194
chr2	12700001	12800000	6662	290	1176
chr2	12800001	12900000	3088	87	413
chr2	12900001	13000000	888	54	147
chr2	13000001	13100000	3281	101	482
chr2	13100001	13200000	2259	58	198
chr2	13200001	13300000	4425	161	619
chr2	13300001	13400000	3148	71	451
chr2	13400001	13500000	3772	98	825
chr2	13500001	13600000	725	33	113
chr2	13600001	13700000	861	41	154
chr2	13700001	13800000	6212	93	747
chr2	13800001	13900000	1260	36	214
chr2	13900001	14000000	448	24	82
chr2	14000001	14100000	5170	176	1015
chr2	14100001	14200000	1008	707	170
chr2	14200001	14300000	663	31	104
chr2	14300001	14400000	2107	57	302
chr2	14400001	14500000	7352	154	1214
chr2	14500001	14600000	1963	58	325
chr2	14600001	14700000	2151	55	351
chr2	14700001	14800000	338	27	88
chr2	14800001	14900000	5838	177	854
chr2	14900001	15000000	1312	31	143
chr2	15000001	15100000	986	207	428
chr2	15100001	15200000	4439	86	480
chr2	15200001	15300000	1332	37	162
chr2	15300001	15400000	737	74	158
chr2	15400001	15500000	3139	187	410
chr2	15500001	15600000	1401	120	161
chr2	15600001	15700000	572	47	119
chr2	15700001	15800000	3179	76	489
chr2	15800001	15900000	8531	503	1326
chr2	15900001	16000000	129	30	61
chr2	16000001	16100000	14148	1286	1320
chr2	16100001	16200000	8490	229	2368
chr2	16200001	16300000	4385	100	745
chr2	16300001	16400000	3858	83	561
chr2	16400001	16500000	2274	85	249
chr2	16500001	16600000	63082	2462	25541
chr2	16600001	16700000	1330	39	171
chr2	16700001	16800000	942	53	245
chr2	16800001	16900000	1234	32	164
chr2	16900001	17000000	1935	51	224
chr2	17000001	17100000	1246	42	157
chr2	17100001	17200000	342	25	65
chr2	17200001	17300000	1699	107	301
chr2	17300001	17400000	14565	832	2036
chr2	17400001	17500000	7696	178	1572
chr2	17500001	17600000	1744	41	225
chr2	17600001	17700000	3860	151	779
chr2	17700001	17800000	262	29	73
chr2	17800001	17900000	10851	1286	226
chr2	17900001	18000000	358	31	100
chr2	18000001	18100000	1924	59	253
chr2	18100001	18200000	1005	36	154
chr2	18200001	18300000	1785	98	377
chr2	18300001	18400000	16292	195	1187
chr2	18400001	18500000	723	30	134
chr2	18500001	18600000	14542	2114	2015
chr2	18600001	18700000	3766	86	626
chr2	18700001	18800000	1107	45	253
chr2	18800001	18900000	1088	39	161
chr2	18900001	19000000	1780	131	312
chr2	19000001	19100000	215	36	57
chr2	19100001	19200000	342	21	62
chr2	19200001	19300000	6541	104	811
chr2	19300001	19400000	2623	99	459
chr2	19400001	19500000	302	33	89
chr2	19500001	19600000	754	40	127
chr2	19600001	19700000	1027	41	201
chr3	1	100000	3010	129	314
chr3	100001	200000	11355	202	1329
chr3	200001	300000	119	29	48
chr3	300001	400000	115	34	52
chr3	400001	500000	751	44	170
chr3	500001	600000	2404	135	522
chr3	600001	700000	114	53	68
chr3	700001	800000	680	27	128
chr3	800001	900000	3658	104	581
chr3	900001	1000000	1794	69	404
chr3	1000001	1100000	1958	47	208
chr3	1100001	1200000	4644	89	839
chr3	1200001	1300000	18461	1303	1870
chr3	1300001	1400000	1286	39	229
chr3	1400001	1500000	126	27	36
chr3	1500001	1600000	1337	43	226
chr3	1600001	1700000	8551	202	1459
chr3	1700001	1800000	1024	30	92
chr3	1800001	1900000	65	23	44
chr3	1900001	2000000	20628	1405	6085
chr3	2000001	2100000	396	187	48
chr3	2100001	2200000	670	34	101
chr3	2200001	2300000	9749	243	1269
chr3	2300001	2400000	207	87	40
chr3	2400001	2500000	149	41	69
chr3	2500001	2600000	253	33	90
chr3	2600001	2700000	873	64	218
chr3	2700001	2800000	2822	53	254
chr3	2800001	2900000	3235	132	400
chr3	2900001	3000000	1700	80	334
chr3	3000001	3100000	357	43	147
chr3	3100001	3200000	163	18	40
chr3	3200001	3300000	1371	43	156
chr3	3300001	3400000	318	26	91
chr3	3400001	3500000	1405	50	216
chr3	3500001	3600000	3050	93	517
chr3	3600001	3700000	2822	134	570
chr3	3700001	3800000	1649	436	248
chr3	3800001	3900000	3507	77	310
chr3	3900001	4000000	616	36	120
chr3	4000001	4100000	251	44	64
chr3	4100001	4200000	300	21	46
chr3	4200001	4300000	623	42	154
chr3	4300001	4400000	127	41	86
chr3	4400001	4500000	6223	176	895
chr3	4500001	4600000	635	39	241
chr3	4600001	4700000	1178	47	179
chr3	4700001	4800000	3947	86	552
chr3	4800001	4900000	177	15	44
chr3	4900001	5000000	4121	103	709
chr3	5000001	5100000	182	27	79
chr3	5100001	5200000	1201	48	194
chr3	5200001	5300000	1229	68	236
chr3	5300001	5400000	1301	96	367
chr3	5400001	5500000	3963	465	407
chr3	5500001	5600000	307	47	72
chr3	5600001	5700000	3506	74	479
chr3	5700001	5800000	32608	3533	4217
chr3	5800001	5900000	39663	1004	6020
chr3	5900001	6000000	5151	112	716
chr3	6000001	6100000	3481	124	426
chr3	6100001	6200000	293	45	90
chr3	6200001	6300000	1754	299	129
chr3	6300001	6400000	4711	121	663
chr3	6400001	6500000	3329	130	1113
chr3	6500001	6600000	1298	28	127
chr3	6600001	6700000	996	31	140
chr3	6700001	6800000	3832	73	363
chr3	6800001	6900000	589	25	58
chr3	6900001	7000000	732	25	87
chr3	7000001	7100000	2304	52	342
chr3	7100001	7200000	2106	71	249
chr3	7200001	7300000	2990	71	431
chr3	7300001	7400000	2465	38	409
chr3	7400001	7500000	10178	1621	1102
chr3	7500001	7600000	3934	74	634
chr3	7600001	7700000	6813	165	1212
chr3	7700001	7800000	6242	125	1102
chr3	7800001	7900000	3016	71	349
chr3	7900001	8000000	4548	91	610
chr3	8000001	8100000	1682	53	223
chr3	8100001	8200000	6146	153	809
chr3	8200001	8300000	13584	306	2065
chr3	8300001	8400000	9012	429	1393
chr3	8400001	8500000	4141	103	401
chr3	8500001	8600000	56308	7211	3877
chr3	8600001	8700000	15503	282	2625
chr3	8700001	8800000	5303	133	1144
chr3	8800001	8900000	5748	99	791
chr3	8900001	9000000	6821	196	1465
chr3	9000001	9100000	2143	41	237
chr3	9100001	9200000	14030	506	3614
chr3	9200001	9300000	8088	174	1224
chr3	9300001	9400000	14583	286	1766
chr3	9400001	9500000	5923	101	597
chr3	9500001	9600000	3550	95	478
chr3	9600001	9700000	8118	107	1016
chr3	9700001	9800000	60401	4273	5557
chr3	9800001	9900000	14387	256	1686
chr3	9900001	10000000	15066	340	2308
chr3	10000001	10100000	37809	1033	5268
chr3	10100001	10200000	10451	188	1144
chr3	10200001	10300000	8736	174	1349
chr3	10300001	10400000	11338	394	2164
chr3	10400001	10500000	13063	217	1562
chr3	10500001	10600000	10162	198	1535
chr3	10600001	10700000	36342	3166	4638
chr3	10700001	10800000	26363	1417	3276
chr3	10800001	10900000	11391	209	1787
chr3	10900001	11000000	22827	838	2868
chr3	11000001	11100000	28670	616	4763
chr3	11100001	11200000	48601	1269	8104
chr3	11200001	11300000	26203	720	4051
chr3	11300001	11400000	10239	232	1450
chr3	11400001	11500000	11941	384	2541
chr3	11500001	11600000	11815	285	1861
chr3	11600001	11700000	22330	524	4019
chr3	11700001	11800000	12329	309	3506
chr3	11800001	11900000	14710	406	2595
chr3	11900001	12000000	8789	140	1335
chr3	12000001	12100000	7828	183	1235
chr3	12100001	12200000	13629	319	2043
chr3	12200001	12300000	40356	1265	8232
chr3	12300001	12400000	5781	119	951
chr3	12400001	12500000	9434	159	1457
chr3	12500001	12600000	7003	125	1036
chr3	12600001	12700000	17854	482	3480
chr3	12700001	12800000	3437	70	678
chr3	12800001	12900000	3176	64	514
chr3	12900001	13000000	4521	98	853
chr3	13000001	13100000	4641	84	695
chr3	13100001	13200000	3891	99	700
chr3	13200001	13300000	2034	44	325
chr3	13300001	13400000	3233	62	563
chr3	13400001	13500000	8422	178	1434
chr3	13500001	13600000	4020	88	882
chr3	13600001	13700000	7064	171	1060
chr3	13700001	13800000	604	9	92
chr3	13800001	13900000	2093	46	344
chr3	13900001	14000000	6007	153	1057
chr3	14000001	14100000	6208	161	1154
chr3	14100001	14200000	3705	135	691
chr3	14200001	14300000	8594	2930	2666
chr3	14300001	14400000	19143	2011	2146
chr3	14400001	14500000	10379	280	2042
chr3	14500001	14600000	6027	146	1212
chr3	14600001	14700000	7808	187	1414
chr3	14700001	14800000	55919	4697	6946
chr3	14800001	14900000	8317	185	1245
chr3	14900001	15000000	13482	338	2595
chr3	15000001	15100000	13682	423	2297
chr3	15100001	15200000	14862	408	2499
chr3	15200001	15300000	18943	431	3307
chr3	15300001	15400000	25790	647	4395
chr3	15400001	15500000	7549	189	1298
chr3	15500001	15600000	11181	254	1760
chr3	15600001	15700000	139006	7819	23130
chr3	15700001	15800000	21872	533	3758
chr3	15800001	15900000	12900	226	1685
chr3	15900001	16000000	22311	433	3315
chr3	16000001	16100000	10605	149	1411
chr3	16100001	16200000	34081	2190	7884
chr3	16200001	16300000	15656	361	2371
chr3	16300001	16400000	9375	232	1104
chr3	16400001	16500000	11672	251	1892
chr3	16500001	16600000	15257	294	1915
chr3	16600001	16700000	8059	219	1285
chr3	16700001	16800000	12078	176	1572
chr3	16800001	16900000	11753	302	2550
chr3	16900001	17000000	7254	163	1028
chr3	17000001	17100000	9964	189	1370
chr3	17100001	17200000	15169	412	2391
chr3	17200001	17300000	11390	267	1848
chr3	17300001	17400000	10422	190	1765
chr3	17400001	17500000	6940	368	1268
chr3	17500001	17600000	8233	151	834
chr3	17600001	17700000	11141	197	1493
chr3	17700001	17800000	6168	171	1714
chr3	17800001	17900000	10481	717	1149
chr3	17900001	18000000	5244	139	854
chr3	18000001	18100000	10849	206	1308
chr3	18100001	18200000	4356	77	522
chr3	18200001	18300000	7549	156	566
chr3	18300001	18400000	7239	562	788
chr3	18400001	18500000	1403	32	134
chr3	18500001	18600000	65859	4899	4500
chr3	18600001	18700000	3558	65	544
chr3	18700001	18800000	7614	146	983
chr3	18800001	18900000	14342	1372	1616
chr3	18900001	19000000	1933	54	314
chr3	19000001	19100000	523	37	66
chr3	19100001	19200000	2043	78	343
chr3	19200001	19300000	4241	93	709
chr3	19300001	19400000	7051	162	536
chr3	19400001	19500000	2427	75	363
chr3	19500001	19600000	4821	95	751
chr3	19600001	19700000	2311	100	504
chr3	19700001	19800000	4158	73	553
chr3	19800001	19900000	86	41	59
chr3	19900001	20000000	1687	79	355
chr3	20000001	20100000	60059	4234	5610
chr3	20100001	20200000	5868	116	861
chr3	20200001	20300000	1794	49	251
chr3	20300001	20400000	5402	134	945
chr3	20400001	20500000	1379	35	194
chr3	20500001	20600000	7930	194	1232
chr3	20600001	20700000	9914	150	1028
chr3	20700001	20800000	8594	195	1401
chr3	20800001	20900000	3341	150	894
chr3	20900001	21000000	4642	113	801
chr3	21000001	21100000	2183	115	439
chr3	21100001	21200000	1895	52	296
chr3	21200001	21300000	1539	37	83
chr3	21300001	21400000	4178	205	696
chr3	21400001	21500000	4786	85	510
chr3	21500001	21600000	4134	160	552
chr3	21600001	21700000	3243	73	353
chr3	21700001	21800000	69	20	30
chr3	21800001	21900000	1570	55	345
chr3	21900001	22000000	3100	105	476
chr3	22000001	22100000	1008	59	134
chr3	22100001	22200000	2753	104	448
chr3	22200001	22300000	4535	116	621
chr3	22300001	22400000	4355	63	494
chr3	22400001	22500000	1297	83	194
chr3	22500001	22600000	1024	40	142
chr3	22600001	22700000	1700	55	192
chr3	22700001	22800000	1204	107	253
chr3	22800001	22900000	1419	30	110
chr3	22900001	23000000	648	30	121
chr3	23000001	23100000	2606	77	354
chr3	23100001	23200000	6857	149	803
chr3	23200001	23300000	1277	46	166
chr3	23300001	23400000	93	24	42
chr3	23400001	23500000	72	23	46
chr4	1	100000	5412	96	761
chr4	100001	200000	4671	98	583
chr4	200001	300000	17357	1627	2355
chr4	300001	400000	3371	91	494
chr4	400001	500000	9533	220	1427
chr4	500001	600000	14645	203	1860
chr4	600001	700000	14070	272	1888
chr4	700001	800000	6722	107	969
chr4	800001	900000	4480	91	645
chr4	900001	1000000	9154	172	1220
chr4	1000001	1100000	7175	161	1399
chr4	1100001	1200000	1345	77	266
chr4	1200001	1300000	11494	246	1655
chr4	1300001	1400000	6633	181	859
chr4	1400001	1500000	20943	687	3693
chr4	1500001	1600000	38941	1207	7634
chr4	1600001	1700000	12107	335	2113
chr4	1700001	1800000	8955	181	1390
chr4	1800001	1900000	7718	679	1293
chr4	1900001	2000000	9569	181	1534
chr4	2000001	2100000	45092	1418	12744
chr4	2100001	2200000	11246	215	2184
chr4	2200001	2300000	19161	388	2940
chr4	2300001	2400000	21527	485	3678
chr4	2400001	2500000	16559	272	2054
chr4	2500001	2600000	87836	8895	12005
chr4	2600001	2700000	21096	329	2739
chr4	2700001	2800000	12643	349	2075
chr4	2800001	2900000	37821	1087	7464
chr4	2900001	3000000	2529	64	409
chr4	3000001	3100000	2362	60	430
chr4	3100001	3200000	1682	37	304
chr4	3200001	3300000	1035	26	174
chr4	3300001	3400000	5724	174	955
chr4	3400001	3500000	3857	111	744
chr4	3500001	3600000	9583	247	2413
chr4	3600001	3700000	3646	75	641
chr4	3700001	3800000	20270	487	3570
chr4	3800001	3900000	7199	208	1718
chr4	3900001	4000000	5394	111	783
chr4	4000001	4100000	7205	172	1141
chr4	4100001	4200000	88666	8064	6156
chr4	4200001	4300000	7729	338	1370
chr4	4300001	4400000	6233	141	1286
chr4	4400001	4500000	6565	182	1201
chr4	4500001	4600000	4539	95	946
chr4	4600001	4700000	3274	65	581
chr4	4700001	4800000	5537	106	898
chr4	4800001	4900000	13953	260	2305
chr4	4900001	5000000	5957	114	966
chr4	5000001	5100000	7637	135	1029
chr4	5100001	5200000	11423	175	1399
chr4	5200001	5300000	20717	573	4033
chr4	5300001	5400000	14317	246	1728
chr4	5400001	5500000	89245	6748	17441
chr4	5500001	5600000	49701	1625	9225
chr4	5600001	5700000	11976	220	1628
chr4	5700001	5800000	14328	373	2015
chr4	5800001	5900000	7152	139	1083
chr4	5900001	6000000	17304	518	3830
chr4	6000001	6100000	33635	1675	4578
chr4	6100001	6200000	14979	313	2065
chr4	6200001	6300000	11587	318	1785
chr4	6300001	6400000	14668	302	1832
chr4	6400001	6500000	9356	173	1273
chr4	6500001	6600000	11363	282	1827
chr4	6600001	6700000	9523	227	1593
chr4	6700001	6800000	13497	219	1826
chr4	6800001	6900000	6337	113	818
chr4	6900001	7000000	11118	198	1401
chr4	7000001	7100000	7976	127	867
chr4	7100001	7200000	9874	196	1539
chr4	7200001	7300000	9947	302	2227
chr4	7300001	7400000	12294	242	1625
chr4	7400001	7500000	3829	75	576
chr4	7500001	7600000	48837	3583	6721
chr4	7600001	7700000	3265	258	414
chr4	7700001	7800000	2278	38	343
chr4	7800001	7900000	15599	280	2136
chr4	7900001	8000000	9351	219	1402
chr4	8000001	8100000	9047	165	1105
chr4	8100001	8200000	4201	224	669
chr4	8200001	8300000	11836	373	1969
chr4	8300001	8400000	5419	97	738
chr4	8400001	8500000	6696	127	930
chr4	8500001	8600000	2806	94	451
chr4	8600001	8700000	3785	84	359
chr4	8700001	8800000	9952	300	1646
chr4	8800001	8900000	7154	147	929
chr4	8900001	9000000	13253	1071	2851
chr4	9000001	9100000	2914	204	475
chr4	9100001	9200000	9168	841	1281
chr4	9200001	9300000	1816	50	252
chr4	9300001	9400000	7050	122	759
chr4	9400001	9500000	2494	71	420
chr4	9500001	9600000	4003	81	641
chr4	9600001	9700000	1788	79	335
chr4	9700001	9800000	6017	131	909
chr4	9800001	9900000	3735	134	1421
chr4	9900001	10000000	20816	2356	3345
chr4	10000001	10100000	4074	88	444
chr4	10100001	10200000	5256	93	878
chr4	10200001	10300000	3027	98	471
chr4	10300001	10400000	3756	47	244
chr4	10400001	10500000	3621	104	519
chr4	10500001	10600000	839	25	124
chr4	10600001	10700000	6894	132	1178
chr4	10700001	10800000	8317	203	1790
chr4	10800001	10900000	2898	55	491
chr4	10900001	11000000	8369	162	1411
chr4	11000001	11100000	1854	79	527
chr4	11100001	11200000	3739	116	784
chr4	11200001	11300000	4222	61	386
chr4	11300001	11400000	6985	139	942
chr4	11400001	11500000	12934	429	3533
chr4	11500001	11600000	218	26	79
chr4	11600001	11700000	2109	85	333
chr4	11700001	11800000	2850	122	584
chr4	11800001	11900000	3706	111	560
chr4	11900001	12000000	8583	145	828
chr4	12000001	12100000	7281	181	1792
chr4	12100001	12200000	899	28	130
chr4	12200001	12300000	740	25	106
chr4	12300001	12400000	3737	246	365
chr4	12400001	12500000	37950	4039	2580
chr4	12500001	12600000	3836	139	987
chr4	12600001	12700000	536	118	84
chr4	12700001	12800000	5263	207	597
chr4	12800001	12900000	21417	2697	2838
chr4	12900001	13000000	2571	60	375
chr4	13000001	13100000	5308	97	494
chr4	13100001	13200000	612	31	160
chr4	13200001	13300000	8737	1987	612
chr4	13300001	13400000	2613	189	333
chr4	13400001	13500000	1118	40	189
chr4	13500001	13600000	2442	76	443
chr4	13600001	13700000	2383	66	301
chr4	13700001	13800000	2421	113	708
chr4	13800001	13900000	218	25	63
chr4	13900001	14000000	53746	4992	8733
chr4	14000001	14100000	789	29	83
chr4	14100001	14200000	1350	23	164
chr4	14200001	14300000	5034	120	644
chr4	14300001	14400000	7289	164	919
chr4	14400001	14500000	1491	30	205
chr4	14500001	14600000	23638	2442	2690
chr4	14600001	14700000	503	23	313
chr4	14700001	14800000	449	37	66
chr4	14800001	14900000	770	38	158
chr4	14900001	15000000	3990	117	737
chr4	15000001	15100000	724	38	127
chr4	15100001	15200000	1624	51	224
chr4	15200001	15300000	1757	72	257
chr4	15300001	15400000	1104	33	137
chr4	15400001	15500000	361	54	114
chr4	15500001	15600000	1235	110	352
chr4	15600001	15700000	4341	1222	431
chr4	15700001	15800000	90	19	39
chr4	15800001	15900000	3179	60	399
chr4	15900001	16000000	3879	104	460
chr4	16000001	16100000	1172	39	231
chr4	16100001	16200000	112	29	39
chr4	16200001	16300000	235	23	43
chr4	16300001	16400000	2877	73	301
chr4	16400001	16500000	2753	57	372
chr4	16500001	16600000	2262	87	425
chr4	16600001	16700000	146	55	72
chr4	16700001	16800000	1221	45	225
chr4	16800001	16900000	840	44	267
chr4	16900001	17000000	2298	60	230
chr4	17000001	17100000	1692	33	201
chr4	17100001	17200000	104	27	66
chr4	17200001	17300000	4784	282	1099
chr4	17300001	17400000	605	30	88
chr4	17400001	17500000	2990	88	1382
chr4	17500001	17600000	1785	36	242
chr4	17600001	17700000	23200	3432	1892
chr4	17700001	17800000	5232	88	1057
chr4	17800001	17900000	125	37	66
chr4	17900001	18000000	71	33	68
chr4	18000001	18100000	180	53	90
chr4	18100001	18200000	2837	120	403
chr4	18200001	18300000	23127	1836	4146
chr4	18300001	18400000	533	78	362
chr4	18400001	18500000	1963	63	324
chr4	18500001	18600000	2057	73	324
chr5	1	100000	3323	60	364
chr5	100001	200000	2748	103	576
chr5	200001	300000	1014	50	128
chr5	300001	400000	2023	109	246
chr5	400001	500000	9540	164	1047
chr5	500001	600000	2538	129	467
chr5	600001	700000	3039	74	449
chr5	700001	800000	3598	73	455
chr5	800001	900000	3734	94	640
chr5	900001	1000000	342	16	55
chr5	1000001	1100000	1633	44	189
chr5	1100001	1200000	5372	124	785
chr5	1200001	1300000	2326	82	460
chr5	1300001	1400000	272	59	69
chr5	1400001	1500000	22888	1568	3478
chr5	1500001	1600000	6982	140	1130
chr5	1600001	1700000	2134	50	247
chr5	1700001	1800000	350	18	63
chr5	1800001	1900000	7390	1834	1321
chr5	1900001	2000000	593	25	110
chr5	2000001	2100000	1360	37	184
chr5	2100001	2200000	1152	23	149
chr5	2200001	2300000	6941	147	763
chr5	2300001	2400000	3575	77	460
chr5	2400001	2500000	773	25	127
chr5	2500001	2600000	1691	53	140
chr5	2600001	2700000	4492	214	814
chr5	2700001	2800000	78	30	59
chr5	2800001	2900000	1240	54	233
chr5	2900001	3000000	1407	55	246
chr5	3000001	3100000	2134	144	363
chr5	3100001	3200000	841	32	126
chr5	3200001	3300000	120	23	53
chr5	3300001	3400000	4329	104	964
chr5	3400001	3500000	226	36	75
chr5	3500001	3600000	1713	72	362
chr5	3600001	3700000	2370	49	215
chr5	3700001	3800000	26882	2791	1859
chr5	3800001	3900000	1350	87	205
chr5	3900001	4000000	4518	128	934
chr5	4000001	4100000	1542	48	226
chr5	4100001	4200000	1959	71	377
chr5	4200001	4300000	1071	27	142
chr5	4300001	4400000	1549	67	309
chr5	4400001	4500000	502	47	110
chr5	4500001	4600000	649	32	77
chr5	4600001	4700000	615	32	64
chr5	4700001	4800000	313	23	88
chr5	4800001	4900000	2653	222	652
chr5	4900001	5000000	1821	67	336
chr5	5000001	5100000	1172	37	148
chr5	5100001	5200000	1134	42	208
chr5	5200001	5300000	5219	109	775
chr5	5300001	5400000	1243	39	206
chr5	5400001	5500000	662	143	175
chr5	5500001	5600000	1072	47	173
chr5	5600001	5700000	1618	68	226
chr5	5700001	5800000	13409	239	1779
chr5	5800001	5900000	5628	140	762
chr5	5900001	6000000	1327	62	238
chr5	6000001	6100000	1391	38	214
chr5	6100001	6200000	969	38	171
chr5	6200001	6300000	2808	87	508
chr5	6300001	6400000	13242	227	1637
chr5	6400001	6500000	16421	1485	1165
chr5	6500001	6600000	237	27	67
chr5	6600001	6700000	917	42	184
chr5	6700001	6800000	1970	54	281
chr5	6800001	6900000	1566	75	330
chr5	6900001	7000000	2827	67	452
chr5	7000001	7100000	9824	235	1590
chr5	7100001	7200000	1829	121	1499
chr5	7200001	7300000	1382	37	216
chr5	7300001	7400000	4225	89	668
chr5	7400001	7500000	13263	220	1909
chr5	7500001	7600000	2037	61	278
chr5	7600001	7700000	45716	5172	2786
chr5	7700001	7800000	4571	91	538
chr5	7800001	7900000	6431	110	961
chr5	7900001	8000000	5989	173	1088
chr5	8000001	8100000	2069	54	318
chr5	8100001	8200000	9136	157	996
chr5	8200001	8300000	10019	186	1387
chr5	8300001	8400000	7218	187	917
chr5	8400001	8500000	6498	206	1117
chr5	8500001	8600000	12478	525	1608
chr5	8600001	8700000	7111	188	1137
chr5	8700001	8800000	14081	402	2571
chr5	8800001	8900000	40486	3046	7355
chr5	8900001	9000000	6643	164	1136
chr5	9000001	9100000	10812	243	1911
chr5	9100001	9200000	18403	1644	1738
chr5	9200001	9300000	14687	269	1915
chr5	9300001	9400000	24906	548	3078
chr5	9400001	9500000	15615	278	1970
chr5	9500001	9600000	5046	93	729
chr5	9600001	9700000	12632	292	1669
chr5	9700001	9800000	41553	1599	7597
chr5	9800001	9900000	56961	4384	7025
chr5	9900001	10000000	19551	426	2920
chr5	10000001	10100000	30640	919	4937
chr5	10100001	10200000	17802	841	2663
chr5	10200001	10300000	10081	182	1424
chr5	10300001	10400000	10455	241	1680
chr5	10400001	10500000	12649	249	2100
chr5	10500001	10600000	33530	964	6774
chr5	10600001	10700000	12363	300	2044
chr5	10700001	10800000	18943	526	3575
chr5	10800001	10900000	12341	478	1912
chr5	10900001	11000000	6109	137	1122
chr5	11000001	11100000	4283	102	737
chr5	11100001	11200000	2693	64	424
chr5	11200001	11300000	2097	236	228
chr5	11300001	11400000	3402	75	542
chr5	11400001	11500000	3930	91	647
chr5	11500001	11600000	3061	79	534
chr5	11600001	11700000	4348	89	661
chr5	11700001	11800000	4752	102	788
chr5	11800001	11900000	2716	68	383
chr5	11900001	12000000	1745	42	275
chr5	12000001	12100000	11001	255	1846
chr5	12100001	12200000	8330	248	1067
chr5	12200001	12300000	5401	126	827
chr5	12300001	12400000	4358	132	778
chr5	12400001	12500000	2935	66	487
chr5	12500001	12600000	9272	168	1388
chr5	12600001	12700000	6108	115	997
chr5	12700001	12800000	4949	95	873
chr5	12800001	12900000	324	7	51
chr5	12900001	13000000	4783	113	782
chr5	13000001	13100000	17412	449	3379
chr5	13100001	13200000	6144	136	867
chr5	13200001	13300000	3296	59	542
chr5	13300001	13400000	8421	156	1362
chr5	13400001	13500000	7340	195	1227
chr5	13500001	13600000	10273	263	1600
chr5	13600001	13700000	22155	735	5042
chr5	13700001	13800000	25937	908	2718
chr5	13800001	13900000	21015	799	2768
chr5	13900001	14000000	10777	250	1649
chr5	14000001	14100000	12590	357	2188
chr5	14100001	14200000	14060	290	1939
chr5	14200001	14300000	23715	434	3495
chr5	14300001	14400000	10651	1504	1121
chr5	14500001	14600000	11682	215	1685
chr5	14600001	14700000	14112	303	2013
chr5	14700001	14800000	19281	352	2411
chr5	14800001	14900000	11050	242	1683
chr5	14900001	15000000	13587	267	1907
chr5	15000001	15100000	12093	231	1462
chr5	15100001	15200000	6580	131	867
chr5	15200001	15300000	15992	285	2070
chr5	15300001	15400000	10378	552	1369
chr5	15400001	15500000	9921	214	1273
chr5	15500001	15600000	10393	192	1373
chr5	15600001	15700000	5310	94	651
chr5	15700001	15800000	11398	279	2292
chr5	15800001	15900000	8543	181	1355
chr5	15900001	16000000	23613	1690	2816
chr5	16000001	16100000	17892	475	3310
chr5	16100001	16200000	10298	219	1316
chr5	16200001	16300000	6373	522	626
chr5	16300001	16400000	4479	104	454
chr5	16400001	16500000	1092	37	177
chr5	16500001	16600000	2742	52	322
chr5	16600001	16700000	4135	120	513
chr5	16700001	16800000	7938	202	1012
chr5	16800001	16900000	4980	117	623
chr5	16900001	17000000	8487	201	1186
chr5	17000001	17100000	9443	184	1219
chr5	17100001	17200000	35598	2231	4745
chr5	17200001	17300000	22352	475	3294
chr5	17300001	17400000	7823	122	903
chr5	17400001	17500000	10485	141	1934
chr5	17500001	17600000	10623	186	1628
chr5	17600001	17700000	7447	209	1076
chr5	17700001	17800000	4703	83	603
chr5	17800001	17900000	9138	201	1162
chr5	17900001	18000000	7724	228	1170
chr5	18000001	18100000	3858	95	626
chr5	18100001	18200000	10497	179	1429
chr5	18200001	18300000	2625	53	343
chr5	18300001	18400000	2199	45	309
chr5	18400001	18500000	5494	112	739
chr5	18500001	18600000	8633	186	912
chr5	18600001	18700000	7174	425	554
chr5	18700001	18800000	8281	190	994
chr5	18800001	18900000	1727	41	330
chr5	18900001	19000000	5344	108	723
chr5	19000001	19100000	9267	169	1377
chr5	19100001	19200000	7993	174	1003
chr5	19200001	19300000	745	22	99
chr5	19300001	19400000	3836	92	523
chr5	19400001	19500000	10276	192	1302
chr5	19500001	19600000	1375	64	196
chr5	19600001	19700000	3233	80	361
chr5	19700001	19800000	7696	141	858
chr5	19800001	19900000	8607	148	1194
chr5	19900001	20000000	10970	201	1382
chr5	20000001	20100000	4579	86	663
chr5	20100001	20200000	3277	103	1654
chr5	20200001	20300000	4068	79	648
chr5	20300001	20400000	29592	324	4940
chr5	20400001	20500000	9354	0	1946
chr5	20500001	20600000	8138	0	889
chr5	20600001	20700000	2962	0	414
chr5	20700001	20800000	5656	0	763
chr5	20800001	20900000	3898	0	564
chr5	20900001	21000000	2818	0	354
chr5	21000001	21100000	7059	0	2816
chr5	21100001	21200000	7891	0	1139
chr5	21200001	21300000	1471	0	251
chr5	21300001	21400000	1202	0	141
chr5	21400001	21500000	7050	0	807
chr5	21500001	21600000	4035	0	609
chr5	21600001	21700000	3318	0	622
chr5	21700001	21800000	3284	0	467
chr5	21800001	21900000	25608	0	1373
chr5	21900001	22000000	1337	0	159
chr5	22000001	22100000	3626	0	656
chr5	22100001	22200000	10849	0	1587
chr5	22200001	22300000	4386	0	459
chr5	22300001	22400000	7453	0	4583
chr5	22400001	22500000	7241	0	251
chr5	22500001	22600000	5171	0	703
chr5	22600001	22700000	8710	0	1429
chr5	22700001	22800000	54648	0	2983
chr5	22800001	22900000	1009	0	188
chr5	22900001	23000000	1599	0	297
chr5	23000001	23100000	3390	0	727
chr5	23100001	23200000	1797	0	927
chr5	23200001	23300000	1196	0	131
chr5	23300001	23400000	4382	0	709
chr5	23400001	23500000	242	0	81
chr5	23500001	23600000	2567	0	481
chr5	23600001	23700000	1003	0	257
chr5	23700001	23800000	752	0	145
chr5	23800001	23900000	266	0	52
chr5	23900001	24000000	137	0	57
chr5	24000001	24100000	956	0	191
chr5	24100001	24200000	1819	0	314
chr5	24200001	24300000	131	0	92
chr5	24300001	24400000	1699	0	262
chr5	24400001	24500000	834	0	161
chr5	24500001	24600000	7446	0	1000
chr5	24600001	24700000	1730	0	265
chr5	24700001	24800000	589	0	102
chr5	24800001	24900000	189	0	77
chr5	24900001	25000000	5443	0	629
chr5	25000001	25100000	824	0	141
chr5	25100001	25200000	175	0	73
chr5	25200001	25300000	383	0	103
chr5	25300001	25400000	3188	0	571
chr5	25400001	25500000	2334	0	353
chr5	25500001	25600000	189	0	63
chr5	25600001	25700000	180	0	75
chr5	25700001	25800000	199	0	81
chr5	25800001	25900000	1621	0	351
chr5	25900001	26000000	1361	0	238
chr5	26000001	26100000	1507	0	236
chr5	26100001	26200000	216	0	61
chr5	26200001	26300000	4121	0	783
chr5	26300001	26400000	106	0	100
chr5	26400001	26500000	6182	0	845
chr5	26500001	26600000	376	0	99
chr5	26600001	26700000	885	0	147
chr5	26700001	26800000	1220	0	114
chr5	26800001	26900000	456	0	141
chr5	26900001	27000000	1012	0	169

## Sheet: Fig 4
Ta-si
	Col	RTL1	dcl234
21	75804	2705	3561
22	22661	679	26133
23	3950	63	2672
24	10478	175	4480
endo
	Col	RTL1	dcl234
21	4739	880	4616
22	12628	1089	2883
23	4988	223	725
24	18553	764	1892
Pol IV
	Col	RTL1	dcl234
21	269907	32878	213482
22	367208	33012	107898
23	871703	30163	90692
24	3829698	201731	306835

## Sheet: S2_Fig_TAS1A
		Col	RTL1	dcl234			Size	Col	RTL1	dcl234
chr2	11721777	1	0	0			21	11019	511	390
chr2	11721778	1	0	0			22	1247	31	1945
chr2	11721779	1	0	0			23	286	5	218
chr2	11721780	1	0	0			24	1480	26	474
chr2	11721781	1	0	0
chr2	11721782	1	0	0
chr2	11721783	1	0	0
chr2	11721784	1	0	0
chr2	11721785	1	0	0
chr2	11721786	1	0	0
chr2	11721787	4	0	0
chr2	11721788	4	0	0
chr2	11721789	5	0	2
chr2	11721790	8	0	2
chr2	11721791	10	0	2
chr2	11721792	10	2	5
chr2	11721793	34	2	5
chr2	11721794	35	2	5
chr2	11721795	45	2	5
chr2	11721796	45	2	5
chr2	11721797	45	2	5
chr2	11721798	45	2	5
chr2	11721799	45	2	5
chr2	11721800	45	2	5
chr2	11721801	44	2	5
chr2	11721802	44	2	5
chr2	11721803	44	3	5
chr2	11721804	44	3	5
chr2	11721805	44	3	5
chr2	11721806	44	3	5
chr2	11721807	45	3	5
chr2	11721808	43	3	5
chr2	11721809	42	3	5
chr2	11721810	43	3	4
chr2	11721811	43	3	3
chr2	11721812	46	3	4
chr2	11721813	46	1	4
chr2	11721814	31	1	4
chr2	11721815	40	2	3
chr2	11721816	152	4	11
chr2	11721817	579	16	18
chr2	11721818	605	16	19
chr2	11721819	611	17	19
chr2	11721820	614	17	19
chr2	11721821	617	17	21
chr2	11721822	618	17	23
chr2	11721823	621	17	25
chr2	11721824	624	18	28
chr2	11721825	625	17	29
chr2	11721826	637	18	31
chr2	11721827	738	20	51
chr2	11721828	757	20	51
chr2	11721829	763	20	52
chr2	11721830	769	21	52
chr2	11721831	771	21	52
chr2	11721832	772	21	51
chr2	11721833	773	21	52
chr2	11721834	772	21	52
chr2	11721835	776	21	52
chr2	11721836	755	20	50
chr2	11721837	750	20	50
chr2	11721838	212	6	36
chr2	11721839	194	6	35
chr2	11721840	177	6	33
chr2	11721841	176	6	33
chr2	11721842	173	6	33
chr2	11721843	172	5	33
chr2	11721844	171	5	32
chr2	11721845	169	5	30
chr2	11721846	168	5	26
chr2	11721847	153	4	23
chr2	11721848	123	3	20
chr2	11721849	97	2	4
chr2	11721850	85	2	4
chr2	11721851	31	1	2
chr2	11721852	26	1	1
chr2	11721853	23	1	1
chr2	11721854	17	1	1
chr2	11721855	18	1	2
chr2	11721856	14	1	2
chr2	11721857	18	0	2
chr2	11721858	65	1	3
chr2	11721859	85	1	5
chr2	11721860	252	2	7
chr2	11721861	267	2	7
chr2	11721862	270	2	8
chr2	11721863	274	2	8
chr2	11721864	283	2	8
chr2	11721865	283	2	9
chr2	11721866	285	2	9
chr2	11721867	291	3	10
chr2	11721868	295	3	10
chr2	11721869	295	3	11
chr2	11721870	298	3	11
chr2	11721871	303	3	16
chr2	11721872	305	4	16
chr2	11721873	305	4	16
chr2	11721874	305	4	16
chr2	11721875	306	4	16
chr2	11721876	306	4	16
chr2	11721877	312	4	16
chr2	11721878	312	4	16
chr2	11721879	406	6	17
chr2	11721880	1098	18	19
chr2	11721881	1096	18	19
chr2	11721882	874	16	16
chr2	11721883	873	16	16
chr2	11721884	871	16	15
chr2	11721885	882	16	18
chr2	11721886	904	17	26
chr2	11721887	899	17	26
chr2	11721888	891	17	28
chr2	11721889	898	17	29
chr2	11721890	895	16	34
chr2	11721891	904	17	40
chr2	11721892	914	17	44
chr2	11721893	945	19	54
chr2	11721894	947	20	57
chr2	11721895	949	21	58
chr2	11721896	948	21	58
chr2	11721897	951	21	59
chr2	11721898	950	20	58
chr2	11721899	950	20	59
chr2	11721900	946	19	57
chr2	11721901	183	8	57
chr2	11721902	177	8	58
chr2	11721903	185	9	63
chr2	11721904	188	9	65
chr2	11721905	190	9	66
chr2	11721906	191	9	66
chr2	11721907	189	9	65
chr2	11721908	179	8	60
chr2	11721909	194	8	64
chr2	11721910	195	8	59
chr2	11721911	195	8	59
chr2	11721912	184	8	53
chr2	11721913	180	8	50
chr2	11721914	178	6	48
chr2	11721915	187	5	50
chr2	11721916	182	3	49
chr2	11721917	180	3	50
chr2	11721918	194	4	55
chr2	11721919	216	4	63
chr2	11721920	527	15	66
chr2	11721921	566	16	71
chr2	11721922	1374	29	104
chr2	11721923	4851	153	125
chr2	11721924	5816	384	1399
chr2	11721925	5840	384	1418
chr2	11721926	5843	384	1419
chr2	11721927	5848	384	1431
chr2	11721928	5859	385	1433
chr2	11721929	5860	385	1436
chr2	11721930	5871	385	1440
chr2	11721931	5872	385	1440
chr2	11721932	5871	384	1438
chr2	11721933	5833	384	1435
chr2	11721934	5833	384	1435
chr2	11721935	5804	384	1434
chr2	11721936	5801	384	1415
chr2	11721937	5796	384	1415
chr2	11721938	5793	385	1415
chr2	11721939	5793	386	1438
chr2	11721940	5792	386	1436
chr2	11721941	5781	384	1428
chr2	11721942	5758	384	1425
chr2	11721943	5115	373	1416
chr2	11721944	1405	238	1387
chr2	11721945	904	22	1175
chr2	11721946	807	14	363
chr2	11721947	771	13	299
chr2	11721948	476	6	116
chr2	11721949	508	8	184
chr2	11721950	564	14	272
chr2	11721951	605	16	345
chr2	11721952	618	16	348
chr2	11721953	636	17	357
chr2	11721954	643	17	359
chr2	11721955	677	18	388
chr2	11721956	764	19	435
chr2	11721957	797	20	460
chr2	11721958	837	21	466
chr2	11721959	840	21	471
chr2	11721960	838	21	469
chr2	11721961	839	20	451
chr2	11721962	860	21	453
chr2	11721963	871	22	460
chr2	11721964	907	22	464
chr2	11721965	632	18	464
chr2	11721966	626	18	462
chr2	11721967	618	18	460
chr2	11721968	524	18	448
chr2	11721969	521	18	446
chr2	11721970	508	17	457
chr2	11721971	490	17	418
chr2	11721972	489	13	373
chr2	11721973	429	9	233
chr2	11721974	408	8	214
chr2	11721975	390	8	211
chr2	11721976	346	7	208
chr2	11721977	274	5	167
chr2	11721978	233	5	124
chr2	11721979	190	4	101
chr2	11721980	175	12	110
chr2	11721981	180	12	126
chr2	11721982	182	12	126
chr2	11721983	168	11	117
chr2	11721984	243	18	138
chr2	11721985	226	18	134
chr2	11721986	4039	78	147
chr2	11721987	4045	78	145
chr2	11721988	4063	79	146
chr2	11721989	4089	79	147
chr2	11721990	4094	79	153
chr2	11721991	4111	80	165
chr2	11721992	4116	80	186
chr2	11721993	4116	80	187
chr2	11721994	4071	80	154
chr2	11721995	4143	82	177
chr2	11721996	4142	82	180
chr2	11721997	4158	82	190
chr2	11721998	4182	83	191
chr2	11721999	4192	83	209
chr2	11722000	4198	83	213
chr2	11722001	4189	75	200
chr2	11722002	4189	75	198
chr2	11722003	4179	75	177
chr2	11722004	4177	75	179
chr2	11722005	4154	68	180
chr2	11722006	4153	69	176
chr2	11722007	285	10	159
chr2	11722008	280	10	144
chr2	11722009	324	11	142
chr2	11722010	308	11	143
chr2	11722011	304	11	144
chr2	11722012	288	11	139
chr2	11722013	266	10	130
chr2	11722014	263	10	113
chr2	11722015	257	9	103
chr2	11722016	186	7	76
chr2	11722017	180	7	59
chr2	11722018	173	7	53
chr2	11722019	134	6	42
chr2	11722020	127	6	37
chr2	11722021	112	5	15
chr2	11722022	119	13	16
chr2	11722023	119	13	15
chr2	11722024	119	13	18
chr2	11722025	117	13	19
chr2	11722026	114	13	15
chr2	11722027	113	13	13
chr2	11722028	99	11	13
chr2	11722029	97	11	13
chr2	11722030	167	13	15
chr2	11722031	167	13	15
chr2	11722032	171	13	35
chr2	11722033	201	13	38
chr2	11722034	202	13	48
chr2	11722035	202	13	60
chr2	11722036	216	14	150
chr2	11722037	219	14	154
chr2	11722038	233	14	171
chr2	11722039	235	14	183
chr2	11722040	248	15	194
chr2	11722041	255	15	198
chr2	11722042	255	14	199
chr2	11722043	248	6	199
chr2	11722044	248	6	199
chr2	11722045	254	6	212
chr2	11722046	257	6	230
chr2	11722047	259	7	242
chr2	11722048	558	7	478
chr2	11722049	555	8	482
chr2	11722050	554	8	482
chr2	11722051	439	4	482
chr2	11722052	436	4	483
chr2	11722053	435	4	481
chr2	11722054	404	3	480
chr2	11722055	402	3	480
chr2	11722056	405	3	477
chr2	11722057	409	3	476
chr2	11722058	397	3	405
chr2	11722059	427	3	444
chr2	11722060	427	3	443
chr2	11722061	414	3	427
chr2	11722062	393	3	400
chr2	11722063	391	3	397
chr2	11722064	389	3	396
chr2	11722065	390	3	395
chr2	11722066	390	3	395
chr2	11722067	390	3	395
chr2	11722068	387	3	393
chr2	11722069	375	3	349
chr2	11722070	377	4	158
chr2	11722071	363	4	159
chr2	11722072	90	3	159
chr2	11722073	90	3	158
chr2	11722074	90	3	157
chr2	11722075	90	3	157
chr2	11722076	90	3	157
chr2	11722077	90	3	156
chr2	11722078	85	3	133
chr2	11722079	85	3	131
chr2	11722080	60	2	63
chr2	11722081	57	2	60
chr2	11722082	56	2	59
chr2	11722083	42	1	53
chr2	11722084	42	1	53
chr2	11722085	42	1	53
chr2	11722086	42	1	53
chr2	11722087	42	1	53
chr2	11722088	41	1	53
chr2	11722089	41	1	53
chr2	11722090	41	1	53
chr2	11722091	8	0	31
chr2	11722092	7	0	5
chr2	11722093	2	0	1
chr2	11722094	2	0	1
chr2	11722095	0	0	0
chr2	11722096	0	0	0
chr2	11722097	0	0	0
chr2	11722098	0	0	0
chr2	11722099	2	0	0
chr2	11722100	2	0	0
chr2	11722101	2	0	0
chr2	11722102	2	0	0
chr2	11722103	2	0	0
chr2	11722104	2	0	0
chr2	11722105	2	0	0
chr2	11722106	2	0	0
chr2	11722107	2	0	0
chr2	11722108	2	0	0
chr2	11722109	2	0	0
chr2	11722110	2	0	0
chr2	11722111	2	0	0
chr2	11722112	2	0	0
chr2	11722113	2	0	0
chr2	11722114	2	0	0
chr2	11722115	2	0	0
chr2	11722116	2	0	0
chr2	11722117	2	0	0
chr2	11722118	2	0	0
chr2	11722119	2	0	0
chr2	11722120	2	0	0
chr2	11722121	2	0	0
chr2	11722122	2	0	0

## Sheet: S2_Fig_TAS2
		Col	RTL1	dcl234			Size	Col	RTL1	dcl234
chr2	16539768	1	0	0			21	15765	647	815
chr2	16539769	1	0	0			22	11239	323	11177
chr2	16539770	18	0	1			23	979	18	712
chr2	16539771	26	0	3			24	2934	34	776
chr2	16539772	70	2	5
chr2	16539773	70	2	6
chr2	16539774	71	2	8
chr2	16539775	71	3	11
chr2	16539776	71	3	11
chr2	16539777	76	3	13
chr2	16539778	77	3	14
chr2	16539779	80	3	14
chr2	16539780	86	3	15
chr2	16539781	89	4	15
chr2	16539782	89	4	15
chr2	16539783	89	4	15
chr2	16539784	89	4	16
chr2	16539785	89	4	16
chr2	16539786	100	4	16
chr2	16539787	101	4	17
chr2	16539788	257	8	79
chr2	16539789	279	9	79
chr2	16539790	285	10	79
chr2	16539791	273	10	79
chr2	16539792	263	10	78
chr2	16539793	218	8	75
chr2	16539794	222	8	74
chr2	16539795	222	8	74
chr2	16539796	223	7	77
chr2	16539797	225	8	76
chr2	16539798	224	8	75
chr2	16539799	222	8	74
chr2	16539800	227	8	74
chr2	16539801	513	10	91
chr2	16539802	547	11	98
chr2	16539803	2694	37	3795
chr2	16539804	3531	56	4051
chr2	16539805	3565	58	4091
chr2	16539806	3754	107	4258
chr2	16539807	4036	113	4656
chr2	16539808	5201	134	4784
chr2	16539809	5290	137	4782
chr2	16539810	9058	238	4737
chr2	16539811	17629	550	4983
chr2	16539812	18093	562	4993
chr2	16539813	18093	562	4994
chr2	16539814	18096	562	4996
chr2	16539815	18132	562	5069
chr2	16539816	18556	570	5489
chr2	16539817	18656	572	5630
chr2	16539818	18757	576	5656
chr2	16539819	18768	576	5658
chr2	16539820	18813	576	5659
chr2	16539821	19194	590	5674
chr2	16539822	19911	602	5704
chr2	16539823	19892	602	5702
chr2	16539824	19735	605	5727
chr2	16539825	16891	567	1872
chr2	16539826	16753	564	1811
chr2	16539827	16684	516	1756
chr2	16539828	16472	512	1646
chr2	16539829	16310	507	1199
chr2	16539830	15893	488	1070
chr2	16539831	15547	478	1065
chr2	16539832	6283	208	1056
chr2	16539833	2818	64	841
chr2	16539834	2829	65	824
chr2	16539835	3081	67	811
chr2	16539836	3079	67	810
chr2	16539837	2931	62	709
chr2	16539838	2593	58	305
chr2	16539839	2453	53	190
chr2	16539840	2416	53	166
chr2	16539841	2374	53	160
chr2	16539842	2015	40	158
chr2	16539843	1347	29	156
chr2	16539844	1335	29	146
chr2	16539845	1704	46	147
chr2	16539846	1768	47	115
chr2	16539847	1925	52	774
chr2	16539848	1970	56	869
chr2	16539849	2417	66	2808
chr2	16539850	2679	74	2964
chr2	16539851	2715	74	2986
chr2	16539852	3198	78	3007
chr2	16539853	2990	78	3025
chr2	16539854	2775	77	3023
chr2	16539855	2884	80	3024
chr2	16539856	2919	130	3026
chr2	16539857	2922	131	3035
chr2	16539858	2940	133	3059
chr2	16539859	2944	133	3088
chr2	16539860	2945	133	3089
chr2	16539861	2946	133	3090
chr2	16539862	2950	133	3101
chr2	16539863	2949	133	3088
chr2	16539864	2948	133	3088
chr2	16539865	2943	137	3097
chr2	16539866	2567	139	3093
chr2	16539867	2514	137	3095
chr2	16539868	2407	134	3077
chr2	16539869	2385	129	2437
chr2	16539870	2399	129	2406
chr2	16539871	2011	117	547
chr2	16539872	1940	115	391
chr2	16539873	1866	113	358
chr2	16539874	1743	113	298
chr2	16539875	1719	113	287
chr2	16539876	1162	108	314
chr2	16539877	740	53	314
chr2	16539878	735	52	313
chr2	16539879	721	51	305
chr2	16539880	726	51	466
chr2	16539881	761	52	828
chr2	16539882	803	52	932
chr2	16539883	805	52	933
chr2	16539884	805	52	934
chr2	16539885	818	52	936
chr2	16539886	851	49	928
chr2	16539887	1077	30	990
chr2	16539888	1119	30	1001
chr2	16539889	1230	31	1108
chr2	16539890	1283	32	1251
chr2	16539891	1323	32	1342
chr2	16539892	1151	30	1337
chr2	16539893	1156	30	1397
chr2	16539894	1090	31	1391
chr2	16539895	1105	27	1385
chr2	16539896	1180	28	1394
chr2	16539897	1171	25	1383
chr2	16539898	1958	43	1355
chr2	16539899	1979	46	1391
chr2	16539900	1980	46	1391
chr2	16539901	1982	46	1395
chr2	16539902	1966	45	1234
chr2	16539903	1924	45	1022
chr2	16539904	1935	47	1138
chr2	16539905	1938	55	1096
chr2	16539906	1954	56	1090
chr2	16539907	1954	55	1100
chr2	16539908	1950	54	1111
chr2	16539909	2202	72	1228
chr2	16539910	2162	71	1291
chr2	16539911	1997	71	1379
chr2	16539912	2006	71	1445
chr2	16539913	1891	71	1216
chr2	16539914	1988	72	1215
chr2	16539915	2058	79	1232
chr2	16539916	2117	81	1248
chr2	16539917	1873	80	1238
chr2	16539918	1838	81	1235
chr2	16539919	1026	61	1232
chr2	16539920	1009	59	1231
chr2	16539921	1000	59	1195
chr2	16539922	999	59	1195
chr2	16539923	998	58	1186
chr2	16539924	997	58	1182
chr2	16539925	974	56	1082
chr2	16539926	969	49	882
chr2	16539927	959	47	863
chr2	16539928	921	47	814
chr2	16539929	904	47	804
chr2	16539930	715	26	771
chr2	16539931	611	25	643
chr2	16539932	548	25	557
chr2	16539933	516	22	408
chr2	16539934	502	23	351
chr2	16539935	582	25	419
chr2	16539936	592	22	371
chr2	16539937	526	17	308
chr2	16539938	2345	51	294
chr2	16539939	2321	50	282
chr2	16539940	2242	49	286
chr2	16539941	2243	49	285
chr2	16539942	2241	49	283
chr2	16539943	2244	49	288
chr2	16539944	2244	49	288
chr2	16539945	2261	51	488
chr2	16539946	2263	51	491
chr2	16539947	2375	62	1042
chr2	16539948	2377	62	1053
chr2	16539949	2573	68	1227
chr2	16539950	2581	68	1274
chr2	16539951	2585	69	1279
chr2	16539952	2585	69	1280
chr2	16539953	2585	69	1280
chr2	16539954	2585	69	1282
chr2	16539955	2582	69	1268
chr2	16539956	2570	68	1155
chr2	16539957	2519	67	1051
chr2	16539958	2419	66	1024
chr2	16539959	404	24	1024
chr2	16539960	401	24	1023
chr2	16539961	409	23	1023
chr2	16539962	407	23	1019
chr2	16539963	407	23	1018
chr2	16539964	405	23	1017
chr2	16539965	405	23	1013
chr2	16539966	403	21	1010
chr2	16539967	390	21	884
chr2	16539968	318	11	839
chr2	16539969	288	10	307
chr2	16539970	102	3	232
chr2	16539971	80	3	87
chr2	16539972	62	3	18
chr2	16539973	47	3	16
chr2	16539974	47	3	16
chr2	16539975	47	3	19
chr2	16539976	47	3	19
chr2	16539977	54	3	132
chr2	16539978	57	4	243
chr2	16539979	65	5	353
chr2	16539980	186	20	379
chr2	16539981	186	21	384
chr2	16539982	178	20	383
chr2	16539983	178	20	382
chr2	16539984	178	20	382
chr2	16539985	178	20	381
chr2	16539986	178	20	381
chr2	16539987	178	20	381
chr2	16539988	178	20	381
chr2	16539989	178	20	381
chr2	16539990	178	20	381
chr2	16539991	178	20	381
chr2	16539992	178	20	381
chr2	16539993	178	19	381
chr2	16539994	178	19	378
chr2	16539995	177	19	377
chr2	16539996	177	19	374
chr2	16539997	177	19	372
chr2	16539998	177	19	371
chr2	16539999	177	19	365
chr2	16540000	177	19	362
chr2	16540001	6	0	46
chr2	16540002	1	0	5

## Sheet: S2_Fig_TAS3
		Col	RTL1	dcl234			Size	Col	RTL1	dcl234
chr3	5862131	2	0	0			21	27685	596	580
chr3	5862132	3	0	0			22	4352	99	2219
chr3	5862133	3	0	0			23	219	3	380
chr3	5862134	3	0	0			24	1140	31	1320
chr3	5862135	3	0	0
chr3	5862136	3	0	0
chr3	5862137	3	0	0
chr3	5862138	4	0	0
chr3	5862139	14	0	0
chr3	5862140	29	0	0
chr3	5862141	143	7	2
chr3	5862142	157	8	7
chr3	5862143	341	12	11
chr3	5862144	369	13	23
chr3	5862145	380	13	46
chr3	5862146	407	15	75
chr3	5862147	454	16	76
chr3	5862148	454	16	76
chr3	5862149	461	16	76
chr3	5862150	465	16	77
chr3	5862151	468	17	78
chr3	5862152	619	31	81
chr3	5862153	618	31	81
chr3	5862154	618	31	81
chr3	5862155	618	31	83
chr3	5862156	618	31	83
chr3	5862157	618	31	83
chr3	5862158	620	31	84
chr3	5862159	625	31	84
chr3	5862160	852	36	125
chr3	5862161	2550	63	281
chr3	5862162	3259	90	286
chr3	5862163	3294	90	304
chr3	5862164	3139	88	320
chr3	5862165	3108	89	325
chr3	5862166	3342	97	411
chr3	5862167	3336	97	396
chr3	5862168	3285	95	363
chr3	5862169	3285	95	362
chr3	5862170	3291	95	363
chr3	5862171	3434	101	369
chr3	5862172	3463	101	374
chr3	5862173	3315	87	370
chr3	5862174	3313	86	371
chr3	5862175	3313	86	371
chr3	5862176	3315	87	373
chr3	5862177	3318	87	372
chr3	5862178	3329	87	424
chr3	5862179	3370	88	441
chr3	5862180	3375	88	443
chr3	5862181	3381	88	448
chr3	5862182	1846	67	424
chr3	5862183	988	33	267
chr3	5862184	930	31	249
chr3	5862185	900	29	237
chr3	5862186	897	27	214
chr3	5862187	859	23	143
chr3	5862188	847	22	126
chr3	5862189	842	22	124
chr3	5862190	637	18	102
chr3	5862191	617	17	101
chr3	5862192	485	12	99
chr3	5862193	479	12	98
chr3	5862194	541	13	98
chr3	5862195	534	13	96
chr3	5862196	509	12	90
chr3	5862197	509	12	90
chr3	5862198	507	12	88
chr3	5862199	505	12	82
chr3	5862200	463	11	34
chr3	5862201	484	13	31
chr3	5862202	492	13	33
chr3	5862203	164	4	18
chr3	5862204	150	3	18
chr3	5862205	178	4	19
chr3	5862206	200	5	19
chr3	5862207	220	5	19
chr3	5862208	221	5	19
chr3	5862209	221	5	20
chr3	5862210	223	5	23
chr3	5862211	237	6	24
chr3	5862212	248	6	24
chr3	5862213	246	6	24
chr3	5862214	243	5	24
chr3	5862215	176	4	22
chr3	5862216	174	4	23
chr3	5862217	176	4	26
chr3	5862218	175	4	26
chr3	5862219	175	4	27
chr3	5862220	176	4	31
chr3	5862221	187	5	42
chr3	5862222	213	5	57
chr3	5862223	278	8	72
chr3	5862224	765	90	132
chr3	5862225	1224	100	134
chr3	5862226	1220	100	137
chr3	5862227	1197	99	137
chr3	5862228	1182	99	141
chr3	5862229	1195	100	147
chr3	5862230	1192	100	147
chr3	5862231	1191	100	146
chr3	5862232	1178	100	143
chr3	5862233	1166	99	142
chr3	5862234	1163	99	141
chr3	5862235	1164	99	141
chr3	5862236	1172	99	141
chr3	5862237	1174	100	141
chr3	5862238	1172	100	140
chr3	5862239	1172	100	137
chr3	5862240	1172	100	137
chr3	5862241	1172	100	136
chr3	5862242	1166	99	135
chr3	5862243	1141	98	129
chr3	5862244	1071	96	139
chr3	5862245	656	16	111
chr3	5862246	1672	22	85
chr3	5862247	1783	28	87
chr3	5862248	2917	54	97
chr3	5862249	2909	54	102
chr3	5862250	2896	53	94
chr3	5862251	2908	54	99
chr3	5862252	2912	53	100
chr3	5862253	2970	54	169
chr3	5862254	7326	107	1117
chr3	5862255	20868	317	1293
chr3	5862256	21016	320	1296
chr3	5862257	21018	320	1297
chr3	5862258	21006	319	1298
chr3	5862259	21009	319	1304
chr3	5862260	21009	319	1307
chr3	5862261	21014	320	1316
chr3	5862262	21066	321	1463
chr3	5862263	21356	329	1811
chr3	5862264	21357	329	1818
chr3	5862265	21405	333	1870
chr3	5862266	21407	332	1861
chr3	5862267	20331	334	1853
chr3	5862268	20407	347	1863
chr3	5862269	19040	315	1844
chr3	5862270	19040	315	1844
chr3	5862271	19037	315	1843
chr3	5862272	19035	315	1841
chr3	5862273	19036	315	1837
chr3	5862274	19032	314	1833
chr3	5862275	14968	266	1726
chr3	5862276	2248	85	856
chr3	5862277	941	49	651
chr3	5862278	960	49	646
chr3	5862279	959	49	643
chr3	5862280	959	49	642
chr3	5862281	957	49	641
chr3	5862282	953	48	640
chr3	5862283	930	48	611
chr3	5862284	733	44	449
chr3	5862285	623	39	153
chr3	5862286	608	39	132
chr3	5862287	534	35	89
chr3	5862288	250	17	51
chr3	5862289	123	3	29
chr3	5862290	101	2	25
chr3	5862291	100	2	22
chr3	5862292	100	2	21
chr3	5862293	98	2	21
chr3	5862294	100	2	22
chr3	5862295	101	2	24
chr3	5862296	99	2	29
chr3	5862297	114	4	69
chr3	5862298	196	10	68
chr3	5862299	163	9	67
chr3	5862300	163	9	78
chr3	5862301	175	10	121
chr3	5862302	182	10	149
chr3	5862303	197	10	210
chr3	5862304	202	10	209
chr3	5862305	208	10	236
chr3	5862306	209	10	239
chr3	5862307	224	11	266
chr3	5862308	244	11	288
chr3	5862309	2099	38	430
chr3	5862310	4576	85	492
chr3	5862311	4589	86	507
chr3	5862312	4595	86	510
chr3	5862313	4615	87	533
chr3	5862314	4616	87	534
chr3	5862315	4615	87	534
chr3	5862316	4646	87	552
chr3	5862317	4651	87	556
chr3	5862318	4653	87	526
chr3	5862319	4563	80	520
chr3	5862320	4600	80	546
chr3	5862321	4699	81	604
chr3	5862322	4700	81	597
chr3	5862323	4704	81	599
chr3	5862324	4710	81	567
chr3	5862325	4741	82	555
chr3	5862326	4737	82	555
chr3	5862327	5002	102	1211
chr3	5862328	5304	106	1549
chr3	5862329	5337	111	1569
chr3	5862330	5188	111	1547
chr3	5862331	1007	37	1379
chr3	5862332	990	36	1350
chr3	5862333	984	36	1340
chr3	5862334	973	35	1315
chr3	5862335	972	35	1312
chr3	5862336	973	35	1311
chr3	5862337	968	35	1306
chr3	5862338	970	35	1306
chr3	5862339	945	35	1301
chr3	5862340	920	35	1284
chr3	5862341	915	35	1274
chr3	5862342	915	35	1270
chr3	5862343	905	35	1265
chr3	5862344	873	35	1233
chr3	5862345	772	33	1175
chr3	5862346	774	33	1162
chr3	5862347	771	33	1160
chr3	5862348	763	33	1148
chr3	5862349	644	29	1128
chr3	5862350	634	29	1115
chr3	5862351	277	2	276
chr3	5862352	52	0	8
chr3	5862353	49	0	4
chr3	5862354	30	0	2
chr3	5862355	21	0	1
chr3	5862356	19	0	1
chr3	5862357	18	0	1
chr3	5862358	13	0	1
chr3	5862359	12	0	1
chr3	5862360	11	0	1
chr3	5862361	8	0	1
chr3	5862362	7	0	1
chr3	5862363	7	0	1
chr3	5862364	7	0	1
chr3	5862365	7	0	1
chr3	5862366	7	0	0
chr3	5862367	7	0	0
chr3	5862368	7	0	0
chr3	5862369	7	0	0
chr3	5862370	1	0	0
chr3	5862371	1	0	0
chr3	5862372	1	0	0
chr3	5862373	1	0	0

## Sheet: S2_Fig_TAS4
		Col	RTL1	dcl234			Size	Col	RTL1	dcl234
chr3	9417551	0	0	0			21	5	1	0
chr3	9417552	0	0	0			22	0	0	0
chr3	9417553	0	0	0			23	0	0	0
chr3	9417554	0	0	0			24	0	0	0
chr3	9417555	0	0	0
chr3	9417556	0	0	0
chr3	9417557	0	0	0
chr3	9417558	0	0	0
chr3	9417559	0	0	0
chr3	9417560	0	0	0
chr3	9417561	0	0	0
chr3	9417562	0	0	0
chr3	9417563	0	0	0
chr3	9417564	0	0	0
chr3	9417565	0	0	0
chr3	9417566	0	0	0
chr3	9417567	0	0	0
chr3	9417568	0	0	0
chr3	9417569	0	0	0
chr3	9417570	0	0	0
chr3	9417571	0	0	0
chr3	9417572	0	0	0
chr3	9417573	0	0	0
chr3	9417574	0	0	0
chr3	9417575	0	0	0
chr3	9417576	0	0	0
chr3	9417577	0	0	0
chr3	9417578	0	0	0
chr3	9417579	0	0	0
chr3	9417580	0	0	0
chr3	9417581	0	0	0
chr3	9417582	0	0	0
chr3	9417583	0	0	0
chr3	9417584	0	0	0
chr3	9417585	0	0	0
chr3	9417586	0	0	0
chr3	9417587	0	0	0
chr3	9417588	0	0	0
chr3	9417589	0	0	0
chr3	9417590	0	0	0
chr3	9417591	0	0	0
chr3	9417592	0	0	0
chr3	9417593	0	0	0
chr3	9417594	0	0	0
chr3	9417595	0	0	0
chr3	9417596	0	0	0
chr3	9417597	0	0	0
chr3	9417598	0	0	0
chr3	9417599	0	0	0
chr3	9417600	0	0	0
chr3	9417601	0	0	0
chr3	9417602	0	0	0
chr3	9417603	0	0	0
chr3	9417604	0	0	0
chr3	9417605	0	0	0
chr3	9417606	0	0	0
chr3	9417607	0	0	0
chr3	9417608	0	0	0
chr3	9417609	0	0	0
chr3	9417610	0	0	0
chr3	9417611	0	0	0
chr3	9417612	0	0	0
chr3	9417613	0	0	0
chr3	9417614	0	0	0
chr3	9417615	0	0	0
chr3	9417616	0	0	0
chr3	9417617	0	0	0
chr3	9417618	0	0	0
chr3	9417619	0	0	0
chr3	9417620	0	0	0
chr3	9417621	0	0	0
chr3	9417622	0	0	0
chr3	9417623	0	0	0
chr3	9417624	0	0	0
chr3	9417625	0	0	0
chr3	9417626	0	0	0
chr3	9417627	0	0	0
chr3	9417628	0	0	0
chr3	9417629	0	0	0
chr3	9417630	0	0	0
chr3	9417631	0	0	0
chr3	9417632	0	0	0
chr3	9417633	0	0	0
chr3	9417634	0	0	0
chr3	9417635	0	0	0
chr3	9417636	0	0	0
chr3	9417637	0	0	0
chr3	9417638	0	0	0
chr3	9417639	0	0	0
chr3	9417640	0	0	0
chr3	9417641	0	0	0
chr3	9417642	0	0	0
chr3	9417643	0	0	0
chr3	9417644	0	0	0
chr3	9417645	0	0	0
chr3	9417646	0	0	0
chr3	9417647	0	0	0
chr3	9417648	0	0	0
chr3	9417649	0	0	0
chr3	9417650	0	0	0
chr3	9417651	0	0	0
chr3	9417652	0	0	0
chr3	9417653	0	0	0
chr3	9417654	0	0	0
chr3	9417655	0	0	0
chr3	9417656	0	0	0
chr3	9417657	0	0	0
chr3	9417658	0	0	0
chr3	9417659	0	0	0
chr3	9417660	0	0	0
chr3	9417661	0	0	0
chr3	9417662	0	0	0
chr3	9417663	0	0	0
chr3	9417664	0	0	0
chr3	9417665	0	0	0
chr3	9417666	0	0	0
chr3	9417667	0	0	0
chr3	9417668	0	0	0
chr3	9417669	0	0	0
chr3	9417670	0	0	0
chr3	9417671	0	0	0
chr3	9417672	0	0	0
chr3	9417673	0	0	0
chr3	9417674	0	0	0
chr3	9417675	0	0	0
chr3	9417676	0	0	0
chr3	9417677	0	0	0
chr3	9417678	0	0	0
chr3	9417679	0	0	0
chr3	9417680	0	0	0
chr3	9417681	0	0	0
chr3	9417682	0	0	0
chr3	9417683	0	0	0
chr3	9417684	0	0	0
chr3	9417685	0	0	0
chr3	9417686	0	0	0
chr3	9417687	0	0	0
chr3	9417688	0	0	0
chr3	9417689	0	0	0
chr3	9417690	0	0	0
chr3	9417691	0	0	0
chr3	9417692	0	0	0
chr3	9417693	0	0	0
chr3	9417694	0	0	0
chr3	9417695	0	0	0
chr3	9417696	0	0	0
chr3	9417697	0	0	0
chr3	9417698	0	0	0
chr3	9417699	0	0	0
chr3	9417700	0	0	0
chr3	9417701	0	0	0
chr3	9417702	0	0	0
chr3	9417703	0	0	0
chr3	9417704	0	0	0
chr3	9417705	0	0	0
chr3	9417706	0	0	0
chr3	9417707	0	0	0
chr3	9417708	0	0	0
chr3	9417709	0	0	0
chr3	9417710	0	0	0
chr3	9417711	0	0	0
chr3	9417712	0	0	0
chr3	9417713	0	0	0
chr3	9417714	0	0	0
chr3	9417715	0	0	0
chr3	9417716	0	0	0
chr3	9417717	0	0	0
chr3	9417718	0	0	0
chr3	9417719	0	0	0
chr3	9417720	0	0	0
chr3	9417721	0	0	0
chr3	9417722	0	0	0
chr3	9417723	0	0	0
chr3	9417724	0	0	0
chr3	9417725	0	0	0
chr3	9417726	0	0	0
chr3	9417727	0	0	0
chr3	9417728	0	0	0
chr3	9417729	0	0	0
chr3	9417730	0	0	0
chr3	9417731	0	0	0
chr3	9417732	0	0	0
chr3	9417733	0	0	0
chr3	9417734	0	0	0
chr3	9417735	0	0	0
chr3	9417736	0	0	0
chr3	9417737	1	0	0
chr3	9417738	1	0	0
chr3	9417739	1	0	0
chr3	9417740	1	0	0
chr3	9417741	1	0	0
chr3	9417742	1	0	0
chr3	9417743	1	0	0
chr3	9417744	1	0	0
chr3	9417745	1	0	0
chr3	9417746	1	0	0
chr3	9417747	1	0	0
chr3	9417748	1	0	0
chr3	9417749	1	0	0
chr3	9417750	1	0	0
chr3	9417751	1	0	0
chr3	9417752	1	0	0
chr3	9417753	1	0	0
chr3	9417754	1	0	0
chr3	9417755	1	0	0
chr3	9417756	5	0	0
chr3	9417757	5	0	0
chr3	9417758	4	0	0
chr3	9417759	4	0	0
chr3	9417760	4	0	0
chr3	9417761	4	0	0
chr3	9417762	4	0	0
chr3	9417763	4	0	0
chr3	9417764	4	0	0
chr3	9417765	4	0	0
chr3	9417766	4	0	0
chr3	9417767	4	0	0
chr3	9417768	4	0	0
chr3	9417769	4	0	0
chr3	9417770	4	0	0
chr3	9417771	4	0	0
chr3	9417772	4	0	0
chr3	9417773	4	0	0
chr3	9417774	4	0	0
chr3	9417775	4	0	0
chr3	9417776	4	0	0
chr3	9417777	0	0	0
chr3	9417778	0	0	0
chr3	9417779	0	0	0
chr3	9417780	0	0	0
chr3	9417781	0	0	0
chr3	9417782	0	0	0
chr3	9417783	0	0	0
chr3	9417784	0	0	0
chr3	9417785	0	0	0
chr3	9417786	0	0	0
chr3	9417787	0	0	0
chr3	9417788	0	0	0
chr3	9417789	0	0	0
chr3	9417790	0	0	0
chr3	9417791	0	0	0
chr3	9417792	0	0	0
chr3	9417793	0	0	0
chr3	9417794	0	0	0
chr3	9417795	0	0	0
chr3	9417796	0	0	0
chr3	9417797	0	0	0
chr3	9417798	0	0	0
chr3	9417799	0	0	0
chr3	9417800	0	0	0
chr3	9417801	0	0	0
chr3	9417802	0	0	0
chr3	9417803	0	0	0
chr3	9417804	0	0	0
chr3	9417805	0	0	0
chr3	9417806	0	0	0
chr3	9417807	0	0	0
chr3	9417808	0	0	0
chr3	9417809	0	0	0
chr3	9417810	0	0	0
chr3	9417811	0	0	0
chr3	9417812	0	0	0
chr3	9417813	0	0	0
chr3	9417814	0	0	0
chr3	9417815	0	0	0
chr3	9417816	0	0	0
chr3	9417817	0	0	0
chr3	9417818	0	0	0
chr3	9417819	0	0	0
chr3	9417820	0	0	0
chr3	9417821	0	0	0
chr3	9417822	0	0	0
chr3	9417823	0	0	0
chr3	9417824	0	0	0
chr3	9417825	0	0	0
chr3	9417826	0	0	0
chr3	9417827	0	0	0
chr3	9417828	0	0	0
chr3	9417829	0	0	0
chr3	9417830	0	0	0
chr3	9417831	0	0	0
chr3	9417832	0	0	0
chr3	9417833	0	0	0
chr3	9417834	0	0	0
chr3	9417835	0	0	0
chr3	9417836	0	0	0
chr3	9417837	0	0	0
chr3	9417838	0	0	0
chr3	9417839	0	0	0
chr3	9417840	0	0	0
chr3	9417841	0	0	0
chr3	9417842	0	0	0
chr3	9417843	0	0	0
chr3	9417844	0	0	0
chr3	9417845	0	0	0
chr3	9417846	0	0	0
chr3	9417847	0	0	0
chr3	9417848	0	0	0
chr3	9417849	0	0	0
chr3	9417850	0	0	0
chr3	9417851	0	0	0
chr3	9417852	0	0	0
chr3	9417853	0	0	0
chr3	9417854	0	0	0
chr3	9417855	0	0	0
chr3	9417856	0	0	0
chr3	9417857	0	0	0
chr3	9417858	0	0	0
chr3	9417859	0	0	0
chr3	9417860	0	0	0
chr3	9417861	0	0	0
chr3	9417862	0	0	0
chr3	9417863	0	0	0
chr3	9417864	0	0	0
chr3	9417865	0	0	0
chr3	9417866	0	0	0
chr3	9417867	0	0	0
chr3	9417868	0	0	0
chr3	9417869	0	0	0
chr3	9417870	0	0	0
chr3	9417871	0	0	0
chr3	9417872	0	0	0
chr3	9417873	0	0	0
chr3	9417874	0	0	0
chr3	9417875	0	0	0
chr3	9417876	0	0	0
chr3	9417877	0	0	0
chr3	9417878	0	0	0
chr3	9417879	0	0	0
chr3	9417880	0	0	0
chr3	9417881	0	0	0
chr3	9417882	0	0	0
chr3	9417883	0	0	0
chr3	9417884	0	0	0
chr3	9417885	0	0	0
chr3	9417886	0	0	0
chr3	9417887	0	0	0
chr3	9417888	0	0	0
chr3	9417889	0	0	0
chr3	9417890	0	0	0
chr3	9417891	0	0	0
chr3	9417892	0	0	0
chr3	9417893	0	0	0
chr3	9417894	0	0	0
chr3	9417895	0	0	0
chr3	9417896	0	0	0
chr3	9417897	0	0	0
chr3	9417898	0	0	0
chr3	9417899	0	0	0
chr3	9417900	0	0	0
chr3	9417901	0	0	0
chr3	9417902	0	0	0
chr3	9417903	0	0	0
chr3	9417904	0	0	0
chr3	9417905	0	0	0
chr3	9417906	0	0	0
chr3	9417907	0	0	0
chr3	9417908	0	0	0
chr3	9417909	0	0	0
chr3	9417910	0	0	0
chr3	9417911	0	0	0
chr3	9417912	0	0	0
chr3	9417913	0	0	0
chr3	9417914	0	0	0
chr3	9417915	0	0	0
chr3	9417916	0	0	0
chr3	9417917	0	0	0
chr3	9417918	0	0	0
chr3	9417919	0	0	0
chr3	9417920	0	0	0
chr3	9417921	0	0	0
chr3	9417922	0	0	0
chr3	9417923	0	0	0
chr3	9417924	0	0	0
chr3	9417925	0	0	0
chr3	9417926	0	0	0
chr3	9417927	0	0	0
chr3	9417928	0	0	0
chr3	9417929	0	0	0
chr3	9417930	0	0	0
chr3	9417931	0	0	0
chr3	9417932	0	0	0
chr3	9417933	0	0	0
chr3	9417934	0	0	0
chr3	9417935	0	0	0
chr3	9417936	0	0	0
chr3	9417937	0	0	0
chr3	9417938	0	0	0
chr3	9417939	0	0	0
chr3	9417940	0	0	0
chr3	9417941	0	0	0
chr3	9417942	0	0	0
chr3	9417943	0	0	0
chr3	9417944	0	0	0
chr3	9417945	0	0	0
chr3	9417946	0	0	0
chr3	9417947	0	0	0
chr3	9417948	0	0	0
chr3	9417949	0	0	0
chr3	9417950	0	0	0
chr3	9417951	0	0	0
chr3	9417952	0	0	0
chr3	9417953	0	0	0
chr3	9417954	0	0	0
chr3	9417955	0	0	0
chr3	9417956	0	0	0
chr3	9417957	0	0	0
chr3	9417958	0	0	0
chr3	9417959	0	0	0
chr3	9417960	0	0	0
chr3	9417961	0	0	0
chr3	9417962	0	0	0
chr3	9417963	0	0	0
chr3	9417964	0	0	0
chr3	9417965	0	0	0
chr3	9417966	0	0	0
chr3	9417967	0	0	0
chr3	9417968	0	0	0
chr3	9417969	0	0	0
chr3	9417970	0	0	0
chr3	9417971	0	0	0
chr3	9417972	0	0	0
chr3	9417973	0	0	0
chr3	9417974	0	0	0
chr3	9417975	0	0	0
chr3	9417976	0	0	0
chr3	9417977	0	0	0
chr3	9417978	0	0	0
chr3	9417979	0	0	0
chr3	9417980	0	0	0
chr3	9417981	0	0	0
chr3	9417982	0	0	0
chr3	9417983	0	0	0
chr3	9417984	0	0	0
chr3	9417985	0	0	0
chr3	9417986	0	0	0
chr3	9417987	0	0	0
chr3	9417988	0	0	0
chr3	9417989	0	0	0
chr3	9417990	0	0	0
chr3	9417991	0	0	0
chr3	9417992	0	0	0
chr3	9417993	0	0	0
chr3	9417994	0	0	0
chr3	9417995	0	0	0
chr3	9417996	0	0	0
chr3	9417997	0	0	0
chr3	9417998	0	0	0
chr3	9417999	0	0	0
chr3	9418000	0	0	0
chr3	9418001	0	0	0
chr3	9418002	0	0	0
chr3	9418003	0	0	0
chr3	9418004	0	0	0
chr3	9418005	0	0	0
chr3	9418006	0	0	0
chr3	9418007	0	0	0
chr3	9418008	0	0	0
chr3	9418009	0	0	0
chr3	9418010	0	0	0
chr3	9418011	0	0	0
chr3	9418012	0	0	0
chr3	9418013	0	0	0
chr3	9418014	0	0	0
chr3	9418015	0	0	0
chr3	9418016	0	0	0
chr3	9418017	0	0	0
chr3	9418018	0	0	0
chr3	9418019	0	0	0
chr3	9418020	0	0	0
chr3	9418021	0	0	0
chr3	9418022	0	0	0
chr3	9418023	0	0	0
chr3	9418024	0	0	0
chr3	9418025	0	0	0
chr3	9418026	0	0	0
chr3	9418027	0	0	0
chr3	9418028	0	0	0
chr3	9418029	0	0	0
chr3	9418030	0	0	0
chr3	9418031	0	0	0
chr3	9418032	0	0	0
chr3	9418033	0	0	0
chr3	9418034	0	0	0
chr3	9418035	0	0	0
chr3	9418036	0	0	0
chr3	9418037	0	0	0
chr3	9418038	0	0	0
chr3	9418039	0	0	0
chr3	9418040	0	0	0
chr3	9418041	0	0	0
chr3	9418042	0	0	0
chr3	9418043	0	0	0
chr3	9418044	0	0	0
chr3	9418045	0	0	0
chr3	9418046	0	0	0
chr3	9418047	0	0	0
chr3	9418048	0	0	0
chr3	9418049	0	0	0
chr3	9418050	0	0	0
chr3	9418051	0	0	0
chr3	9418052	0	0	0
chr3	9418053	0	0	0
chr3	9418054	0	0	0
chr3	9418055	0	0	0
chr3	9418056	0	0	0
chr3	9418057	0	0	0
chr3	9418058	0	0	0
chr3	9418059	0	0	0
chr3	9418060	0	0	0
chr3	9418061	0	0	0
chr3	9418062	0	0	0
chr3	9418063	0	0	0
chr3	9418064	0	0	0
chr3	9418065	0	0	0
chr3	9418066	0	0	0
chr3	9418067	0	0	0
chr3	9418068	0	0	0
chr3	9418069	0	0	0
chr3	9418070	0	0	0
chr3	9418071	0	0	0
chr3	9418072	0	0	0
chr3	9418073	0	0	0
chr3	9418074	0	0	0
chr3	9418075	0	0	0
chr3	9418076	0	0	0
chr3	9418077	0	0	0
chr3	9418078	0	0	0
chr3	9418079	0	0	0
chr3	9418080	0	0	0
chr3	9418081	0	0	0
chr3	9418082	0	0	0
chr3	9418083	0	0	0
chr3	9418084	0	0	0
chr3	9418085	0	0	0
chr3	9418086	0	0	0
chr3	9418087	0	0	0
chr3	9418088	0	0	0
chr3	9418089	0	0	0
chr3	9418090	0	0	0
chr3	9418091	0	0	0
chr3	9418092	0	0	0
chr3	9418093	0	0	0
chr3	9418094	0	0	0
chr3	9418095	0	0	0
chr3	9418096	0	0	0
chr3	9418097	0	0	0
chr3	9418098	0	0	0
chr3	9418099	0	0	0
chr3	9418100	0	0	0
chr3	9418101	0	0	0
chr3	9418102	0	0	0
chr3	9418103	0	0	0
chr3	9418104	0	0	0
chr3	9418105	0	0	0
chr3	9418106	0	0	0
chr3	9418107	0	0	0
chr3	9418108	0	0	0
chr3	9418109	0	0	0
chr3	9418110	0	0	0
chr3	9418111	0	0	0
chr3	9418112	0	0	0
chr3	9418113	0	0	0
chr3	9418114	0	0	0
chr3	9418115	0	0	0
chr3	9418116	0	0	0
chr3	9418117	0	0	0
chr3	9418118	0	0	0
chr3	9418119	0	0	0
chr3	9418120	0	0	0
chr3	9418121	0	0	0
chr3	9418122	0	0	0
chr3	9418123	0	0	0
chr3	9418124	0	0	0
chr3	9418125	0	0	0
chr3	9418126	0	0	0
chr3	9418127	0	0	0
chr3	9418128	0	0	0
chr3	9418129	0	0	0
chr3	9418130	0	0	0
chr3	9418131	0	0	0
chr3	9418132	0	0	0
chr3	9418133	0	0	0
chr3	9418134	0	0	0
chr3	9418135	0	0	0
chr3	9418136	0	0	0
chr3	9418137	0	0	0
chr3	9418138	0	0	0
chr3	9418139	0	0	0
chr3	9418140	0	0	0
chr3	9418141	0	0	0
chr3	9418142	0	0	0
chr3	9418143	0	0	0
chr3	9418144	0	0	0
chr3	9418145	0	0	0
chr3	9418146	0	0	0
chr3	9418147	0	0	0
chr3	9418148	0	0	0
chr3	9418149	0	0	0
chr3	9418150	0	0	0
chr3	9418151	0	0	0
chr3	9418152	0	0	0
chr3	9418153	0	0	0
chr3	9418154	0	0	0
chr3	9418155	0	0	0
chr3	9418156	0	0	0
chr3	9418157	0	0	0
chr3	9418158	0	0	0
chr3	9418159	0	0	0
chr3	9418160	0	0	0
chr3	9418161	0	0	0
chr3	9418162	0	0	0
chr3	9418163	0	0	0
chr3	9418164	0	0	0
chr3	9418165	0	0	0
chr3	9418166	0	0	0
chr3	9418167	0	0	0
chr3	9418168	0	0	0
chr3	9418169	0	0	0
chr3	9418170	0	0	0
chr3	9418171	0	0	0
chr3	9418172	0	0	0
chr3	9418173	0	0	0
chr3	9418174	0	0	0
chr3	9418175	0	0	0
chr3	9418176	0	0	0
chr3	9418177	0	0	0
chr3	9418178	0	0	0
chr3	9418179	0	0	0
chr3	9418180	0	0	0
chr3	9418181	0	0	0
chr3	9418182	0	0	0
chr3	9418183	0	0	0
chr3	9418184	0	0	0
chr3	9418185	0	0	0
chr3	9418186	0	0	0
chr3	9418187	0	0	0
chr3	9418188	0	0	0
chr3	9418189	0	0	0
chr3	9418190	0	0	0
chr3	9418191	0	0	0
chr3	9418192	0	0	0
chr3	9418193	0	0	0
chr3	9418194	0	0	0
chr3	9418195	0	0	0
chr3	9418196	0	0	0
chr3	9418197	0	0	0
chr3	9418198	0	0	0
chr3	9418199	0	0	0
chr3	9418200	0	0	0
chr3	9418201	0	0	0
chr3	9418202	0	0	0
chr3	9418203	0	0	0
chr3	9418204	0	0	0
chr3	9418205	0	0	0
chr3	9418206	0	0	0
chr3	9418207	0	0	0
chr3	9418208	0	0	0
chr3	9418209	0	0	0
chr3	9418210	0	0	0
chr3	9418211	0	0	0
chr3	9418212	0	0	0
chr3	9418213	0	0	0
chr3	9418214	0	0	0
chr3	9418215	0	0	0
chr3	9418216	0	0	0
chr3	9418217	0	0	0
chr3	9418218	0	0	0
chr3	9418219	0	0	0
chr3	9418220	0	0	0
chr3	9418221	0	0	0
chr3	9418222	0	0	0
chr3	9418223	0	0	0
chr3	9418224	0	0	0
chr3	9418225	0	0	0
chr3	9418226	0	0	0
chr3	9418227	0	0	0
chr3	9418228	0	0	0
chr3	9418229	0	0	0
chr3	9418230	0	0	0
chr3	9418231	0	0	0
chr3	9418232	0	0	0
chr3	9418233	0	0	0
chr3	9418234	0	0	0
chr3	9418235	0	0	0
chr3	9418236	0	0	0
chr3	9418237	0	0	0
chr3	9418238	0	0	0
chr3	9418239	0	0	0
chr3	9418240	0	0	0
chr3	9418241	0	0	0
chr3	9418242	0	0	0
chr3	9418243	0	0	0
chr3	9418244	0	0	0
chr3	9418245	0	0	0
chr3	9418246	0	0	0
chr3	9418247	0	0	0
chr3	9418248	0	0	0
chr3	9418249	0	0	0
chr3	9418250	0	0	0
chr3	9418251	0	0	0
chr3	9418252	0	0	0
chr3	9418253	0	0	0
chr3	9418254	0	0	0
chr3	9418255	0	0	0
chr3	9418256	0	0	0
chr3	9418257	0	0	0
chr3	9418258	0	0	0
chr3	9418259	0	0	0
chr3	9418260	0	0	0
chr3	9418261	0	0	0
chr3	9418262	0	0	0
chr3	9418263	0	0	0
chr3	9418264	0	0	0
chr3	9418265	0	0	0
chr3	9418266	0	0	0
chr3	9418267	0	0	0
chr3	9418268	0	0	0
chr3	9418269	0	0	0
chr3	9418270	0	0	0
chr3	9418271	0	0	0
chr3	9418272	0	0	0
chr3	9418273	0	0	0
chr3	9418274	0	0	0
chr3	9418275	0	0	0
chr3	9418276	0	0	0
chr3	9418277	0	0	0
chr3	9418278	0	0	0
chr3	9418279	0	0	0
chr3	9418280	0	0	0
chr3	9418281	0	0	0
chr3	9418282	0	0	0
chr3	9418283	0	0	0
chr3	9418284	0	0	0
chr3	9418285	0	0	0
chr3	9418286	0	0	0
chr3	9418287	0	0	0
chr3	9418288	0	0	0
chr3	9418289	0	0	0
chr3	9418290	0	0	0
chr3	9418291	0	0	0
chr3	9418292	0	0	0
chr3	9418293	0	0	0
chr3	9418294	0	0	0
chr3	9418295	0	0	0
chr3	9418296	0	0	0
chr3	9418297	0	0	0
chr3	9418298	0	0	0
chr3	9418299	0	0	0
chr3	9418300	0	0	0
chr3	9418301	0	0	0
chr3	9418302	0	0	0
chr3	9418303	0	0	0
chr3	9418304	0	0	0
chr3	9418305	0	0	0
chr3	9418306	0	0	0
chr3	9418307	0	0	0
chr3	9418308	0	0	0
chr3	9418309	0	0	0
chr3	9418310	0	0	0
chr3	9418311	0	0	0
chr3	9418312	0	0	0
chr3	9418313	0	0	0
chr3	9418314	0	0	0
chr3	9418315	0	0	0
chr3	9418316	0	0	0
chr3	9418317	0	0	0
chr3	9418318	0	0	0
chr3	9418319	0	0	0
chr3	9418320	0	0	0
chr3	9418321	0	0	0
chr3	9418322	0	0	0
chr3	9418323	0	0	0
chr3	9418324	0	0	0
chr3	9418325	0	0	0
chr3	9418326	0	0	0
chr3	9418327	0	0	0
chr3	9418328	0	0	0
chr3	9418329	0	0	0
chr3	9418330	0	0	0
chr3	9418331	0	0	0
chr3	9418332	0	0	0
chr3	9418333	0	0	0
chr3	9418334	0	0	0
chr3	9418335	0	0	0
chr3	9418336	0	0	0
chr3	9418337	0	0	0
chr3	9418338	0	0	0
chr3	9418339	0	0	0
chr3	9418340	0	0	0
chr3	9418341	0	0	0
chr3	9418342	0	0	0
chr3	9418343	0	0	0
chr3	9418344	0	0	0
chr3	9418345	0	0	0
chr3	9418346	0	0	0
chr3	9418347	0	0	0
chr3	9418348	0	0	0
chr3	9418349	0	0	0
chr3	9418350	0	0	0
chr3	9418351	0	0	0
chr3	9418352	0	0	0
chr3	9418353	0	0	0
chr3	9418354	0	0	0
chr3	9418355	0	0	0
chr3	9418356	0	0	0
chr3	9418357	0	0	0
chr3	9418358	0	0	0
chr3	9418359	0	0	0
chr3	9418360	0	0	0
chr3	9418361	0	0	0
chr3	9418362	0	0	0
chr3	9418363	0	0	0
chr3	9418364	0	0	0
chr3	9418365	0	0	0
chr3	9418366	0	0	0
chr3	9418367	0	0	0
chr3	9418368	0	0	0
chr3	9418369	0	0	0
chr3	9418370	0	0	0
chr3	9418371	0	0	0
chr3	9418372	0	0	0
chr3	9418373	0	0	0
chr3	9418374	0	0	0
chr3	9418375	0	0	0
chr3	9418376	0	0	0
chr3	9418377	0	0	0
chr3	9418378	0	0	0
chr3	9418379	0	0	0
chr3	9418380	0	0	0
chr3	9418381	0	0	0
chr3	9418382	0	0	0
chr3	9418383	0	0	0
chr3	9418384	0	0	0
chr3	9418385	0	0	0
chr3	9418386	0	0	0
chr3	9418387	0	0	0
chr3	9418388	0	0	0
chr3	9418389	0	0	0
chr3	9418390	0	0	0
chr3	9418391	0	0	0
chr3	9418392	0	0	0
chr3	9418393	0	0	0
chr3	9418394	0	0	0
chr3	9418395	0	0	0
chr3	9418396	0	0	0
chr3	9418397	0	0	0
chr3	9418398	0	0	0
chr3	9418399	0	0	0
chr3	9418400	0	0	0
chr3	9418401	0	0	0
chr3	9418402	0	0	0
chr3	9418403	0	0	0
chr3	9418404	0	0	0
chr3	9418405	0	0	0
chr3	9418406	0	0	0
chr3	9418407	0	0	0
chr3	9418408	0	0	0
chr3	9418409	0	0	0
chr3	9418410	0	0	0
chr3	9418411	0	0	0
chr3	9418412	0	0	0
chr3	9418413	0	0	0
chr3	9418414	0	0	0
chr3	9418415	0	0	0
chr3	9418416	0	0	0
chr3	9418417	0	0	0
chr3	9418418	0	0	0
chr3	9418419	0	0	0
chr3	9418420	0	0	0
chr3	9418421	0	0	0
chr3	9418422	0	0	0
chr3	9418423	0	0	0
chr3	9418424	0	0	0
chr3	9418425	0	0	0
chr3	9418426	0	0	0
chr3	9418427	0	0	0
chr3	9418428	0	0	0
chr3	9418429	0	0	0
chr3	9418430	0	0	0
chr3	9418431	0	0	0
chr3	9418432	0	0	0
chr3	9418433	0	0	0
chr3	9418434	0	0	0
chr3	9418435	0	0	0
chr3	9418436	0	0	0
chr3	9418437	0	0	0
chr3	9418438	0	0	0
chr3	9418439	0	0	0
chr3	9418440	0	0	0
chr3	9418441	0	0	0
chr3	9418442	0	0	0
chr3	9418443	0	0	0
chr3	9418444	0	0	0
chr3	9418445	0	0	0
chr3	9418446	0	0	0
chr3	9418447	0	0	0
chr3	9418448	0	0	0
chr3	9418449	0	0	0
chr3	9418450	0	0	0
chr3	9418451	0	0	0
chr3	9418452	0	0	0
chr3	9418453	0	0	0
chr3	9418454	0	0	0
chr3	9418455	0	0	0
chr3	9418456	0	0	0
chr3	9418457	0	0	0
chr3	9418458	0	0	0
chr3	9418459	0	0	0
chr3	9418460	0	0	0
chr3	9418461	0	0	0
chr3	9418462	0	0	0
chr3	9418463	0	0	0
chr3	9418464	0	0	0
chr3	9418465	0	0	0
chr3	9418466	0	0	0
chr3	9418467	0	0	0
chr3	9418468	0	0	0
chr3	9418469	0	0	0
chr3	9418470	0	0	0
chr3	9418471	0	0	0
chr3	9418472	0	0	0
chr3	9418473	0	0	0
chr3	9418474	0	0	0
chr3	9418475	0	0	0
chr3	9418476	0	0	0
chr3	9418477	0	0	0
chr3	9418478	0	0	0
chr3	9418479	0	0	0
chr3	9418480	0	0	0
chr3	9418481	0	0	0
chr3	9418482	0	0	0
chr3	9418483	0	0	0
chr3	9418484	0	0	0
chr3	9418485	0	0	0
chr3	9418486	0	0	0
chr3	9418487	0	0	0
chr3	9418488	0	0	0
chr3	9418489	0	0	0
chr3	9418490	0	0	0
chr3	9418491	0	0	0
chr3	9418492	0	0	0
chr3	9418493	0	0	0
chr3	9418494	0	0	0
chr3	9418495	0	0	0
chr3	9418496	0	0	0
chr3	9418497	0	0	0
chr3	9418498	0	0	0
chr3	9418499	0	0	0
chr3	9418500	0	0	0
chr3	9418501	0	0	0
chr3	9418502	0	0	0
chr3	9418503	0	0	0
chr3	9418504	0	0	0
chr3	9418505	0	0	0
chr3	9418506	0	0	0
chr3	9418507	0	0	0
chr3	9418508	0	0	0
chr3	9418509	0	0	0
chr3	9418510	0	0	0
chr3	9418511	0	0	0
chr3	9418512	0	0	0
chr3	9418513	0	0	0
chr3	9418514	0	0	0
chr3	9418515	0	0	0
chr3	9418516	0	0	0
chr3	9418517	0	0	0
chr3	9418518	0	0	0
chr3	9418519	0	0	0
chr3	9418520	0	0	0
chr3	9418521	0	0	0
chr3	9418522	0	0	0
chr3	9418523	0	0	0
chr3	9418524	0	0	0
chr3	9418525	0	0	0
chr3	9418526	0	0	0
chr3	9418527	0	0	0
chr3	9418528	0	0	0
chr3	9418529	0	0	0
chr3	9418530	0	0	0
chr3	9418531	0	0	0
chr3	9418532	0	0	0
chr3	9418533	0	0	0
chr3	9418534	0	0	0
chr3	9418535	0	0	0
chr3	9418536	0	0	0
chr3	9418537	0	0	0
chr3	9418538	0	0	0
chr3	9418539	0	0	0
chr3	9418540	0	0	0
chr3	9418541	0	0	0
chr3	9418542	0	0	0
chr3	9418543	0	0	0
chr3	9418544	0	0	0
chr3	9418545	0	0	0
chr3	9418546	0	0	0
chr3	9418547	0	0	0
chr3	9418548	0	0	0
chr3	9418549	0	0	0
chr3	9418550	0	0	0
chr3	9418551	0	0	0
chr3	9418552	0	0	0
chr3	9418553	0	0	0
chr3	9418554	0	0	0
chr3	9418555	0	0	0
chr3	9418556	0	0	0
chr3	9418557	0	0	0
chr3	9418558	0	0	0
chr3	9418559	0	0	0
chr3	9418560	0	0	0
chr3	9418561	0	0	0
chr3	9418562	0	0	0
chr3	9418563	0	0	0
chr3	9418564	0	0	0
chr3	9418565	0	0	0
chr3	9418566	0	0	0
chr3	9418567	0	0	0
chr3	9418568	0	0	0
chr3	9418569	0	0	0
chr3	9418570	0	0	0
chr3	9418571	0	0	0
chr3	9418572	0	0	0
chr3	9418573	0	0	0
chr3	9418574	0	0	0
chr3	9418575	0	0	0
chr3	9418576	0	0	0
chr3	9418577	0	0	0
chr3	9418578	0	0	0
chr3	9418579	0	0	0
chr3	9418580	0	0	0
chr3	9418581	0	0	0
chr3	9418582	0	0	0
chr3	9418583	0	0	0
chr3	9418584	0	0	0
chr3	9418585	0	0	0
chr3	9418586	0	0	0
chr3	9418587	0	0	0
chr3	9418588	0	0	0
chr3	9418589	0	0	0
chr3	9418590	0	0	0
chr3	9418591	0	0	0
chr3	9418592	0	0	0
chr3	9418593	0	0	0
chr3	9418594	0	0	0
chr3	9418595	0	0	0
chr3	9418596	0	0	0
chr3	9418597	0	0	0
chr3	9418598	0	0	0
chr3	9418599	0	0	0
chr3	9418600	0	0	0
chr3	9418601	0	0	0
chr3	9418602	0	0	0
chr3	9418603	0	0	0
chr3	9418604	0	0	0
chr3	9418605	0	0	0
chr3	9418606	0	0	0
chr3	9418607	0	0	0
chr3	9418608	0	0	0
chr3	9418609	0	0	0
chr3	9418610	0	0	0
chr3	9418611	0	0	0
chr3	9418612	0	0	0
chr3	9418613	0	0	0
chr3	9418614	0	0	0
chr3	9418615	0	0	0
chr3	9418616	0	0	0
chr3	9418617	0	0	0
chr3	9418618	0	0	0
chr3	9418619	0	0	0
chr3	9418620	0	0	0
chr3	9418621	0	0	0
chr3	9418622	0	0	0
chr3	9418623	0	0	0
chr3	9418624	0	0	0
chr3	9418625	0	0	0
chr3	9418626	0	0	0
chr3	9418627	0	0	0
chr3	9418628	0	0	0
chr3	9418629	0	0	0
chr3	9418630	0	0	0
chr3	9418631	0	0	0
chr3	9418632	0	0	0
chr3	9418633	0	0	0
chr3	9418634	0	0	0
chr3	9418635	0	0	0
chr3	9418636	0	0	0
chr3	9418637	0	0	0
chr3	9418638	0	0	0
chr3	9418639	0	0	0
chr3	9418640	0	0	0
chr3	9418641	0	0	0
chr3	9418642	0	0	0
chr3	9418643	0	0	0
chr3	9418644	0	0	0
chr3	9418645	0	0	0
chr3	9418646	0	0	0
chr3	9418647	0	0	0
chr3	9418648	0	0	0
chr3	9418649	0	0	0
chr3	9418650	0	0	0
chr3	9418651	0	0	0
chr3	9418652	0	0	0
chr3	9418653	0	0	0
chr3	9418654	0	0	0
chr3	9418655	0	0	0
chr3	9418656	0	0	0
chr3	9418657	0	0	0
chr3	9418658	0	0	0
chr3	9418659	0	0	0
chr3	9418660	0	0	0
chr3	9418661	0	0	0
chr3	9418662	0	0	0
chr3	9418663	0	0	0
chr3	9418664	0	0	0
chr3	9418665	0	0	0
chr3	9418666	0	0	0
chr3	9418667	0	0	0
chr3	9418668	0	0	0
chr3	9418669	0	0	0
chr3	9418670	0	0	0
chr3	9418671	0	0	0
chr3	9418672	0	0	0
chr3	9418673	0	0	0
chr3	9418674	0	0	0
chr3	9418675	0	0	0
chr3	9418676	0	0	0
chr3	9418677	0	0	0
chr3	9418678	0	0	0
chr3	9418679	0	0	0
chr3	9418680	0	0	0
chr3	9418681	0	0	0
chr3	9418682	0	0	0
chr3	9418683	0	0	0
chr3	9418684	0	0	0
chr3	9418685	0	0	0
chr3	9418686	0	0	0
chr3	9418687	0	0	0
chr3	9418688	0	0	0
chr3	9418689	0	0	0
chr3	9418690	0	0	0
chr3	9418691	0	0	0
chr3	9418692	0	0	0
chr3	9418693	0	0	0
chr3	9418694	0	0	0
chr3	9418695	0	0	0
chr3	9418696	0	0	0
chr3	9418697	0	0	0
chr3	9418698	0	0	0
chr3	9418699	0	0	0
chr3	9418700	0	0	0
chr3	9418701	0	0	0
chr3	9418702	0	0	0
chr3	9418703	0	0	0
chr3	9418704	0	0	0
chr3	9418705	0	0	0

[truncated: 19 more sheets: S3_Fig_IR71, S3_Fig_IR2039, S4_Fig_ locus 24, S4_Fig_ locus 62, S4_Fig_ locus 132, S4_Fig_ locus 135, S5_Fig_MIR822, S5_Fig_MIR833A, S5_Fig_MIR838, S5_Fig_MIR869, S6_Fig_MIR828, S6_Fig_MIR835, S6_Fig_MIR839, S6_Fig_MIR862, S7_Fig, S8_Fig_AT2G0613, S8_Fig_ AT2G3323, S8_Fig_AT4G03935, S8_Fig_AT4G26255]
