# Supplementary material for: Plants Encode a General siRNA Suppressor That Is Induced and Suppressed by Viruses
Source: PLoS Biol. 2015 Dec 22;13(12):e1002326. doi: 10.1371/journal.pbio.1002326 (PMC4687873; doi:10.1371/journal.pbio.1002326)
Supplement: S1 Table — All reads: total number of reads per library. 17–30: number of reads ranging between 17 and 30 nt. Mapped: number of 17–30 nt reads matching the 5 Arabidopsis chromosomes. No rRNA-tRNA: number of 17–30 nt reads matching the 5 Arabidopsis chromosomes after eliminating rRNA and tRNA. Total miRNA: number of reads matching the hairpins of all registered miRNA. Conserved miRNA: number of reads corresponding to the mature form of the 27 conserved miRNAs (XLSX) [file pbio.1002326.s014.xlsx]

## Sheet: Feuil1
sample	all reads	17-30	mapped	no rRNA-tRNA	total miRNA	conserved miRNA
Col	21774470	20246931	14574902	14089576	354308	197461
35S:RTL1	29777639	18676490	13211694	7863270	2294056	1741757
dcl234	20594485	15318699	12056597	10136164	1392964	829953
