# Supplementary material for: Plants Encode a General siRNA Suppressor That Is Induced and Suppressed by Viruses
Source: PLoS Biol. 2015 Dec 22;13(12):e1002326. doi: 10.1371/journal.pbio.1002326 (PMC4687873; doi:10.1371/journal.pbio.1002326)
Supplement: S2 Table — (XLS) [file pbio.1002326.s015.xls]

## Sheet: Feuil1
chromosome	start	end	Col	35S:RTL1	35S:RTL1 normalized	locus	annotation	abs(log2(FC))	test	bh	Up-down
chr1	9	203	505	96	10	TE	ms50_Ath_TAIR10_Ath_Chr1_ms7394_Ath_TAIR10_Ath_Chr1_ms6800_Ath_TAIR10_Ath_Chr1_ms28971_Ath_TAIR10_At	5.52356	6.26287e-135	2.30884e-134	down
chr1	759	878	1301	162	17	intergenic		6.17659	0	0	down
chr1	44724	44772	536	136	14	CDS	AT1G01073.1-CDS-11	5.16189	1.24545e-138	4.69806e-138	down
chr1	55966	56010	118	14	1	TE	ms6_Ath_TAIR10_Ath_Chr1_ms8_Ath_TAIR10_Ath_Chr1_ms10_Ath_TAIR10_Ath_Chr1_ms18_Ath_TAIR10_Ath_Chr1_DT	5.89482	3.60992e-34	4.30618e-34	down
chr1	56391	56549	357	76	8	TE	ms6_Ath_TAIR10_Ath_Chr1_ms8_Ath_TAIR10_Ath_Chr1_ms10_Ath_TAIR10_Ath_Chr1_ms18_Ath_TAIR10_Ath_Chr1_DT	5.31389	1.96272e-94	5.34346e-94	down
chr1	76816	76954	282	44	4	vicinity	down_AT1G01180.1	5.82273	4.4453e-78	1.02938e-77	down
chr1	77120	77320	327	38	4	vicinity	down_AT1G01180.1	6.03562	2.26733e-91	5.9986e-91	down
chr1	77369	77413	175	6	0	vicinity	down_AT1G01180.1	7.45943	4.1731e-53	7.04518e-53	down
chr1	77496	77535	101	22	2	TE	ms60_Ath_TAIR10_Ath_Chr1_ms66001_Ath_TAIR10_Ath_Chr5_ms59564_Ath_TAIR10_Ath_Chr5_ms1045_Ath_TAIR10_A	5.08746	1.05623e-27	1.09707e-27	down
chr1	79007	79071	3183	10394	1102	intergenic		1.52941	3.68583e-231	2.30581e-230	down
chr1	239069	239316	741	93	9	vicinity	down_AT1G01660.1	6.21335	6.6532e-206	3.65926e-205	down
chr1	255837	256129	300	682	72	TE	ms68_Ath_TAIR10_Ath_Chr1_ms63_Ath_TAIR10_Ath_Chr1_ms62_Ath_TAIR10_Ath_Chr1_ms16142_Ath_TAIR10_Ath_Ch	2.0438	3.39951e-34	4.06364e-34	down
chr1	291873	292109	726	117	12	TE	ms101_Ath_TAIR10_Ath_Chr1_ms40572_Ath_TAIR10_Ath_Chr3_ms30844_Ath_TAIR10_Ath_Chr3_ms13125_Ath_TAIR10	5.80537	6.9187e-197	3.6274e-196	down
chr1	292112	292687	2134	613	64	intergenic		5.03765	0	0	down
chr1	431294	431462	385	36	3	TE	ms146_Ath_TAIR10_Ath_Chr1_ms133_Ath_TAIR10_Ath_Chr1_ms112_Ath_TAIR10_Ath_Chr1_ms85_Ath_TAIR10_Ath_Ch	6.59246	3.07759e-110	9.56604e-110	down
chr1	432036	432127	205	77	8	intergenic		4.51658	1.4524e-50	2.35691e-50	down
chr1	446458	446790	522	971	102	vicinity	up_AT1G02270.1	2.34417	7.57423e-69	1.57976e-68	down
chr1	446880	447103	399	620	65	TE	ms144_Ath_TAIR10_Ath_Chr1_ms130_Ath_TAIR10_Ath_Chr1_ms109_Ath_TAIR10_Ath_Chr1_ms80_Ath_TAIR10_Ath_Ch	2.59946	1.15374e-59	2.14299e-59	down
chr1	447104	447518	1645	5063	536	TE	ms114_Ath_TAIR10_Ath_Chr1_ms40618_Ath_TAIR10_Ath_Chr3_ms37050_Ath_TAIR10_Ath_Chr3_ms36125_Ath_TAIR10	1.61597	2.4702e-130	8.79649e-130	down
chr1	447720	447985	588	892	94	vicinity	down_AT1G02280.1	2.63227	3.09405e-88	7.94248e-88	down
chr1	499635	499681	150	59	6	TE	ms104_Ath_TAIR10_Ath_Chr1_ms98_Ath_TAIR10_Ath_Chr1_ms83_Ath_TAIR10_Ath_Chr1_ms57_Ath_TAIR10_Ath_Chr1	4.43105	4.13783e-37	5.25574e-37	down
chr1	499936	499985	122	17	1	TE	ms104_Ath_TAIR10_Ath_Chr1_ms98_Ath_TAIR10_Ath_Chr1_ms83_Ath_TAIR10_Ath_Chr1_ms57_Ath_TAIR10_Ath_Chr1	5.94251	2.33136e-35	2.84911e-35	down
chr1	500409	500447	751	146	15	TE	ms104_Ath_TAIR10_Ath_Chr1_ms98_Ath_TAIR10_Ath_Chr1_ms83_Ath_TAIR10_Ath_Chr1_ms57_Ath_TAIR10_Ath_Chr1	5.55459	6.34005e-200	3.35637e-199	down
chr1	512729	512781	295	94	9	TE	ms155_Ath_TAIR10_Ath_Chr1_ms16902_Ath_TAIR10_Ath_Chr2_ms16148_Ath_TAIR10_Ath_Chr2_ms5159_Ath_TAIR10_	4.88753	3.42448e-75	7.68142e-75	down
chr1	512958	513002	108	96	10	TE	ms155_Ath_TAIR10_Ath_Chr1_ms16902_Ath_TAIR10_Ath_Chr2_ms16148_Ath_TAIR10_Ath_Chr2_ms5159_Ath_TAIR10_	3.30875	6.44938e-22	6.54565e-22	down
chr1	587695	587776	101	9	0	TE	ms197_Ath_TAIR10_Ath_Chr1_ms173_Ath_TAIR10_Ath_Chr1_ms150_Ath_TAIR10_Ath_Chr1_ms95_Ath_TAIR10_Ath_Ch	6.67243	7.88667e-31	8.66045e-31	down
chr1	612635	612759	285	18	1	vicinity	up_AT1G02790.1	7.15987	4.60769e-84	1.13333e-83	down
chr1	634206	634282	103	13	1	vicinity	up_AT1G02860.1	5.70044	1.03512e-29	1.10739e-29	down
chr1	634304	634340	133	45	4	TE	ms221_Ath_TAIR10_Ath_Chr1_ms210_Ath_TAIR10_Ath_Chr1_ms49463_Ath_TAIR10_Ath_Chr5_ms8465_Ath_TAIR10_At	4.74416	1.6607e-34	1.99853e-34	down
chr1	634355	634397	951	141	14	TE	ms221_Ath_TAIR10_Ath_Chr1_ms210_Ath_TAIR10_Ath_Chr1_ms49463_Ath_TAIR10_Ath_Chr5_ms8465_Ath_TAIR10_At	5.98793	4.03705e-260	2.88562e-259	down
chr1	670604	670971	2209	553	58	TE	ms178_Ath_TAIR10_Ath_Chr1_ms179_Ath_TAIR10_Ath_Chr1_ms140_Ath_TAIR10_Ath_Chr1_ms28679_Ath_TAIR10_Ath	5.22719	0	0	down
chr1	792330	792406	245	32	3	TE	ms270_Ath_TAIR10_Ath_Chr1_ms243_Ath_TAIR10_Ath_Chr1_ms214_Ath_TAIR10_Ath_Chr1_ms153_Ath_TAIR10_Ath_C	5.94251	1.12257e-68	2.33463e-68	down
chr1	822232	822319	420	48	5	TE	ms271_Ath_TAIR10_Ath_Chr1_ms245_Ath_TAIR10_Ath_Chr1_ms213_Ath_TAIR10_Ath_Chr1_ms127_Ath_TAIR10_Ath_C	6.13271	2.62512e-117	8.6202e-117	down
chr1	944303	944451	639	77	8	TE	ms277_Ath_TAIR10_Ath_Chr1_ms225_Ath_TAIR10_Ath_Chr1_ms8082_Ath_TAIR10_Ath_Chr1_ms7071_Ath_TAIR10_Ath	6.152	2.50449e-177	1.18411e-176	down
chr1	958655	958719	196	12	1	vicinity	up_AT1G03810.1	6.62205	1.96964e-57	3.54763e-57	down
chr1	958735	958950	325	22	2	intergenic		6.76377	3.9131e-94	1.06347e-93	down
chr1	1184672	1184987	639	127	13	TE	ms366_Ath_TAIR10_Ath_Chr1_ms3361_Ath_TAIR10_Ath_Chr1_ms2972_Ath_TAIR10_Ath_Chr1_ms1833_Ath_TAIR10_At	5.51457	5.92763e-170	2.68471e-169	down
chr1	1185016	1185077	198	27	2	TE	ms342_Ath_TAIR10_Ath_Chr1_ms312_Ath_TAIR10_Ath_Chr1_ms274_Ath_TAIR10_Ath_Chr1_ms185_Ath_TAIR10_Ath_C	6.05166	2.49945e-56	4.4322e-56	down
chr1	1195054	1195098	552	64	6	ncRNA	AT1G04425.1	6.30378	8.68229e-155	3.59416e-154	down
chr1	1250677	1250726	149	17	1	TE	ms358_Ath_TAIR10_Ath_Chr1_ms328_Ath_TAIR10_Ath_Chr1_ms312_Ath_TAIR10_Ath_Chr1_ms44415_Ath_TAIR10_Ath	6.22882	2.11484e-43	3.03087e-43	down
chr1	1276565	1276676	162	17	1	TE	ms359_Ath_TAIR10_Ath_Chr1_ms332_Ath_TAIR10_Ath_Chr1_ms2435_Ath_TAIR10_Ath_Chr1_ms25889_Ath_TAIR10_At	6.34873	2.80357e-47	4.31585e-47	down
chr1	1286844	1286926	118	9	0	TE	ms340_Ath_TAIR10_Ath_Chr1_ms309_Ath_TAIR10_Ath_Chr1_ms268_Ath_TAIR10_Ath_Chr1_ms3174_Ath_TAIR10_Ath_	6.89482	6.01651e-36	7.45315e-36	down
chr1	1430931	1431059	224	33	3	vicinity	down_AT1G05010.1	5.81378	1.80582e-62	3.47709e-62	down
chr1	1441504	1441611	124	72	7	vicinity	up_AT1G05030.1	3.96578	8.67818e-29	9.1447e-29	down
chr1	1441781	1441865	239	56	5	TE	ms429_Ath_TAIR10_Ath_Chr1_ms397_Ath_TAIR10_Ath_Chr1_ms34679_Ath_TAIR10_Ath_Chr3_ms24258_Ath_TAIR10_A	5.32193	4.98996e-64	9.81481e-64	down
chr1	1444522	1444569	702	111	11	intergenic		5.87242	2.61579e-191	1.33351e-190	down
chr1	1445552	1445607	116	17	1	TE	ms401_Ath_TAIR10_Ath_Chr1_ms365_Ath_TAIR10_Ath_Chr1_ms433_Ath_TAIR10_Ath_Chr1_ms34257_Ath_TAIR10_Ath	5.87036	1.41992e-33	1.67287e-33	down
chr1	1445623	1445684	160	18	1	TE	ms401_Ath_TAIR10_Ath_Chr1_ms365_Ath_TAIR10_Ath_Chr1_ms433_Ath_TAIR10_Ath_Chr1_ms34257_Ath_TAIR10_Ath	6.33092	1.10777e-46	1.68788e-46	down
chr1	1522878	1523024	493	74	7	vicinity	down_AT1G05240.1	5.94837	9.15723e-136	3.39079e-135	down
chr1	1592493	1592627	296	89	9	TE	ms453_Ath_TAIR10_Ath_Chr1_ms28768_Ath_TAIR10_Ath_Chr2_ms26369_Ath_TAIR10_Ath_Chr2_ms30411_Ath_TAIR10	4.89239	1.76409e-75	3.96356e-75	down
chr1	1593037	1593374	473	689	73	TE	ms484_Ath_TAIR10_Ath_Chr1_ms439_Ath_TAIR10_Ath_Chr1_ms392_Ath_TAIR10_Ath_Chr1_ms242_Ath_TAIR10_Ath_C	2.67929	9.65106e-73	2.10746e-72	down
chr1	1598284	1598395	1985	220	23	TE	ms492_Ath_TAIR10_Ath_Chr1_ms447_Ath_TAIR10_Ath_Chr1_ms403_Ath_TAIR10_Ath_Chr1_ms274_Ath_TAIR10_Ath_C	6.37069	0	0	down
chr1	1598444	1598526	423	23	2	vicinity	up_AT1G05440.1	7.14296	2.08059e-123	7.11112e-123	down
chr1	1613256	1613418	2130	283	30	TE	ms490_Ath_TAIR10_Ath_Chr1_ms445_Ath_TAIR10_Ath_Chr1_ms401_Ath_TAIR10_Ath_Chr1_ms271_Ath_TAIR10_Ath_C	6.10312	0	0	down
chr1	1614563	1614703	1075	123	13	intergenic		6.26411	2.65701e-298	2.19815e-297	down
chr1	1617744	1617806	228	6	0	TE	ms495_Ath_TAIR10_Ath_Chr1_ms450_Ath_TAIR10_Ath_Chr1_ms409_Ath_TAIR10_Ath_Chr1_ms28579_Ath_TAIR10_Ath	7.8392	4.63067e-69	9.67487e-69	down
chr1	1881907	1881997	431	45	4	intergenic		6.43296	3.33295e-122	1.13098e-121	down
chr1	1882028	1882301	2488	345	36	TE	ms566_Ath_TAIR10_Ath_Chr1_ms528_Ath_TAIR10_Ath_Chr1_ms52395_Ath_TAIR10_Ath_Chr5_ms25981_Ath_TAIR10_A	6.0719	0	0	down
chr1	1884270	1884335	127	18	1	TE	ms556_Ath_TAIR10_Ath_Chr1_ms511_Ath_TAIR10_Ath_Chr1_ms449_Ath_TAIR10_Ath_Chr1_ms306_Ath_TAIR10_Ath_C	6	7.57903e-37	9.56967e-37	down
chr1	2189216	2189542	1640	206	21	TE	ms660_Ath_TAIR10_Ath_Chr1_ms14212_Ath_TAIR10_Ath_Chr1_ms13041_Ath_TAIR10_Ath_Chr1_ms8975_Ath_TAIR10_	6.22093	0	0	down
chr1	2340228	2340329	311	43	4	TE	ms684_Ath_TAIR10_Ath_Chr1_ms636_Ath_TAIR10_Ath_Chr1_ms562_Ath_TAIR10_Ath_Chr1_ms15574_Ath_TAIR10_Ath	5.96347	1.21871e-86	3.07548e-86	down
chr1	2340382	2340437	266	67	7	TE	ms684_Ath_TAIR10_Ath_Chr1_ms636_Ath_TAIR10_Ath_Chr1_ms562_Ath_TAIR10_Ath_Chr1_ms15574_Ath_TAIR10_Ath	5.0607	2.80323e-69	5.87033e-69	down
chr1	2415629	2415867	189	5	0	TE	ms677_Ath_TAIR10_Ath_Chr1_ms629_Ath_TAIR10_Ath_Chr1_ms551_Ath_TAIR10_Ath_Chr1_ms362_Ath_TAIR10_Ath_C	7.56986	2.54674e-57	4.58119e-57	down
chr1	2472878	2472937	102	16	1	TE	ms674_Ath_TAIR10_Ath_Chr1_ms626_Ath_TAIR10_Ath_Chr1_ms548_Ath_TAIR10_Ath_Chr1_ms358_Ath_TAIR10_Ath_C	5.6865	2.05053e-29	2.18468e-29	down
chr1	2657657	2657689	160	28	2	TE	ms732_Ath_TAIR10_Ath_Chr1_ms681_Ath_TAIR10_Ath_Chr1_ms587_Ath_TAIR10_Ath_Chr1_ms389_Ath_TAIR10_Ath_C	5.74595	4.51454e-45	6.68123e-45	down
chr1	2657691	2657734	121	20	2	TE	ms732_Ath_TAIR10_Ath_Chr1_ms681_Ath_TAIR10_Ath_Chr1_ms587_Ath_TAIR10_Ath_Chr1_ms389_Ath_TAIR10_Ath_C	5.34577	1.43399e-33	1.68744e-33	down
chr1	2657747	2657919	808	182	19	TE	ms732_Ath_TAIR10_Ath_Chr1_ms681_Ath_TAIR10_Ath_Chr1_ms587_Ath_TAIR10_Ath_Chr1_ms389_Ath_TAIR10_Ath_C	5.33807	4.07371e-211	2.28796e-210	down
chr1	2993330	2993477	101	24	2	intergenic		5.08746	1.05623e-27	1.09707e-27	down
chr1	2993601	2993748	410	68	7	CDS	AT1G09260.1-CDS-11	5.68299	2.47621e-111	7.76553e-111	down
chr1	3062044	3062097	323	11	1	vicinity	up_AT1G09483.1	7.33985	1.89715e-95	5.20926e-95	down
chr1	3063520	3063663	393	27	2	TE	ms885_Ath_TAIR10_Ath_Chr1_ms36994_Ath_TAIR10_Ath_Chr3_ms33593_Ath_TAIR10_Ath_Chr3_ms14704_Ath_TAIR10	7.03709	1.93124e-114	6.2123e-114	down
chr1	3073397	3073473	105	13	1	TE	ms869_Ath_TAIR10_Ath_Chr1_ms819_Ath_TAIR10_Ath_Chr1_ms27161_Ath_TAIR10_Ath_Chr3_ms35281_Ath_TAIR10_A	5.72792	2.63707e-30	2.8563e-30	down
chr1	3073566	3073606	103	12	1	TE	ms869_Ath_TAIR10_Ath_Chr1_ms819_Ath_TAIR10_Ath_Chr1_ms27161_Ath_TAIR10_Ath_Chr3_ms35281_Ath_TAIR10_A	5.70044	1.03512e-29	1.10739e-29	down
chr1	3413021	3413184	1478	150	15	TE	ms902_Ath_TAIR10_Ath_Chr1_ms834_Ath_TAIR10_Ath_Chr1_ms31088_Ath_TAIR10_Ath_Chr3_ms28681_Ath_TAIR10_A	6.53041	0	0	down
chr1	3414690	3414733	130	22	2	TE	ms903_Ath_TAIR10_Ath_Chr1_ms839_Ath_TAIR10_Ath_Chr1_ms725_Ath_TAIR10_Ath_Chr1_ms2828_Ath_TAIR10_Ath_	5.44846	3.22362e-36	4.01348e-36	down
chr1	3427864	3427977	501	92	9	vicinity	up_AT1G10417.1	5.64962	3.61875e-135	1.33498e-134	down
chr1	3497861	3497951	248	22	2	TE	ms943_Ath_TAIR10_Ath_Chr1_ms879_Ath_TAIR10_Ath_Chr1_ms763_Ath_TAIR10_Ath_Chr1_ms494_Ath_TAIR10_Ath_C	6.37504	3.46331e-71	7.42265e-71	down
chr1	3498885	3498936	242	31	3	TE	ms943_Ath_TAIR10_Ath_Chr1_ms879_Ath_TAIR10_Ath_Chr1_ms763_Ath_TAIR10_Ath_Chr1_ms494_Ath_TAIR10_Ath_C	5.92481	8.6589e-68	1.78342e-67	down
chr1	3546794	3547004	383	52	5	TE	ms951_Ath_TAIR10_Ath_Chr1_ms883_Ath_TAIR10_Ath_Chr1_ms769_Ath_TAIR10_Ath_Chr1_ms511_Ath_TAIR10_Ath_C	6	2.28719e-106	6.89071e-106	down
chr1	3547597	3547694	224	18	1	TE	ms951_Ath_TAIR10_Ath_Chr1_ms883_Ath_TAIR10_Ath_Chr1_ms769_Ath_TAIR10_Ath_Chr1_ms511_Ath_TAIR10_Ath_C	6.81378	8.37271e-66	1.68119e-65	down
chr1	3547709	3547815	119	41	4	intergenic		4.58496	1.76529e-30	1.9195e-30	down
chr1	3573025	3573187	1685	161	17	intergenic		6.54946	0	0	down
chr1	3762965	3763029	116	6	0	TE	ms1006_Ath_TAIR10_Ath_Chr1_ms937_Ath_TAIR10_Ath_Chr1_ms9306_Ath_TAIR10_Ath_Chr1_ms6610_Ath_TAIR10_At	6.87036	2.40663e-35	2.93682e-35	down
chr1	3771056	3771102	487	90	9	TE	ms80883_Ath_TAIR10_Ath_Chr1_ms8975_Ath_TAIR10_Ath_Chr1_ms8269_Ath_TAIR10_Ath_Chr1_ms5935_Ath_TAIR10_	5.60881	4.60975e-131	1.64911e-130	down
chr1	3771724	3771779	234	21	2	TE	ms1037_Ath_TAIR10_Ath_Chr1_ms964_Ath_TAIR10_Ath_Chr1_ms836_Ath_TAIR10_Ath_Chr1_ms35783_Ath_TAIR10_At	6.29155	5.0586e-67	1.03347e-66	down
chr1	3825905	3825935	191	55	5	TE	ms1074_Ath_TAIR10_Ath_Chr1_ms1006_Ath_TAIR10_Ath_Chr1_ms884_Ath_TAIR10_Ath_Chr1_ms15041_Ath_TAIR10_A	5	4.67685e-50	7.52878e-50	down
chr1	3826267	3826309	416	32	3	TE	ms1074_Ath_TAIR10_Ath_Chr1_ms1006_Ath_TAIR10_Ath_Chr1_ms884_Ath_TAIR10_Ath_Chr1_ms15041_Ath_TAIR10_A	6.7039	1.80371e-119	6.02287e-119	down
chr1	3855617	3855715	114	0	0	vicinity	down_AT1G11450.1	6.84549	9.62663e-35	1.15991e-34	down
chr1	3892315	3892379	149	50	5	TE	ms1065_Ath_TAIR10_Ath_Chr1_ms994_Ath_TAIR10_Ath_Chr1_ms861_Ath_TAIR10_Ath_Chr1_ms564_Ath_TAIR10_Ath_	4.64386	6.12004e-38	7.88675e-38	down
chr1	3919985	3920058	569	59	6	TE	ms1102_Ath_TAIR10_Ath_Chr1_ms1044_Ath_TAIR10_Ath_Chr1_ms9882_Ath_TAIR10_Ath_Chr1_ms25889_Ath_TAIR10_	6.34746	7.93109e-160	3.3916e-159	down
chr1	3920101	3920202	157	20	2	intergenic		5.71882	3.4796e-44	5.06077e-44	down
chr1	3925690	3925836	186	18	1	TE	ms1078_Ath_TAIR10_Ath_Chr1_ms1011_Ath_TAIR10_Ath_Chr1_ms896_Ath_TAIR10_Ath_Chr1_ms20714_Ath_TAIR10_A	6.54689	1.91522e-54	3.29783e-54	down
chr1	3932859	3932908	142	14	1	intergenic		6.15987	2.58163e-41	3.55019e-41	down
chr1	3933015	3933197	212	21	2	TE	ms1133_Ath_TAIR10_Ath_Chr1_ms32165_Ath_TAIR10_Ath_Chr3_ms29139_Ath_TAIR10_Ath_Chr3_ms8916_Ath_TAIR10	6.14975	1.74577e-60	3.27284e-60	down
chr1	3961420	3961521	91	213	22	intergenic		2	3.69661e-11	3.72055e-11	down
chr1	3980037	3980086	1736	250	26	TE	ms1067_Ath_TAIR10_Ath_Chr1_ms997_Ath_TAIR10_Ath_Chr1_ms864_Ath_TAIR10_Ath_Chr1_ms569_Ath_TAIR10_Ath_	6.00749	0	0	down
chr1	4061375	4061611	705	38	4	TE	ms1221_Ath_TAIR10_Ath_Chr1_ms1141_Ath_TAIR10_Ath_Chr1_ms996_Ath_TAIR10_Ath_Chr1_ms629_Ath_TAIR10_Ath	7.1416	7.70426e-204	4.16781e-203	down
chr1	4061613	4061728	627	8	0	TE	ms1221_Ath_TAIR10_Ath_Chr1_ms1141_Ath_TAIR10_Ath_Chr1_ms996_Ath_TAIR10_Ath_Chr1_ms629_Ath_TAIR10_Ath	9.29462	3.55691e-189	1.78898e-188	down
chr1	4068773	4069181	1630	3463	367	TE	ms80887_Ath_TAIR10_Ath_Chr1_ms8366_Ath_TAIR10_Ath_Chr1_ms36921_Ath_TAIR10_Ath_Chr3_ms3182_Ath_TAIR10	2.14798	2.27602e-189	1.14686e-188	down
chr1	4094327	4094396	796	48	5	vicinity	up_AT1G12100.1	7.05347	4.03343e-229	2.496e-228	down
chr1	4111114	4111155	111	20	2	TE	ms1162_Ath_TAIR10_Ath_Chr1_ms1087_Ath_TAIR10_Ath_Chr1_ms949_Ath_TAIR10_Ath_Chr1_ms25445_Ath_TAIR10_A	5.22239	1.24033e-30	1.35832e-30	down
chr1	4209404	4209479	412	11	1	TE	ms1323_Ath_TAIR10_Ath_Chr1_ms1232_Ath_TAIR10_Ath_Chr1_ms16148_Ath_TAIR10_Ath_Chr2_ms5159_Ath_TAIR10_	7.69	3.89817e-122	1.32195e-121	down
chr1	4293052	4293323	729	123	13	TE	ms1334_Ath_TAIR10_Ath_Chr1_ms32088_Ath_TAIR10_Ath_Chr3_ms29043_Ath_TAIR10_Ath_Chr3_ms5808_Ath_TAIR10	5.7044	2.59544e-196	1.35814e-195	down
chr1	4294085	4294192	170	9	0	TE	ms1305_Ath_TAIR10_Ath_Chr1_ms1212_Ath_TAIR10_Ath_Chr1_ms1055_Ath_TAIR10_Ath_Chr1_ms630_Ath_TAIR10_At	7.41785	1.33545e-51	2.19893e-51	down
chr1	4329849	4329930	104	17	1	intergenic		5.71425	5.22487e-30	5.62284e-30	down
chr1	4329932	4329968	225	57	6	TE	ms1325_Ath_TAIR10_Ath_Chr1_ms1239_Ath_TAIR10_Ath_Chr1_ms32294_Ath_TAIR10_Ath_Chr3_ms22204_Ath_TAIR10	5.01282	1.17527e-58	2.15576e-58	down
chr1	4331243	4331366	145	42	4	intergenic		4.8679	5.67854e-38	7.3204e-38	down
chr1	4331463	4331656	124	28	2	TE	ms1329_Ath_TAIR10_Ath_Chr1_ms20484_Ath_TAIR10_Ath_Chr2_ms18821_Ath_TAIR10_Ath_Chr2_ms37620_Ath_TAIR1	5.38082	1.88058e-34	2.25467e-34	down
chr1	4333979	4334162	271	96	10	vicinity	up_AT1G12730.1	4.62803	3.83743e-67	7.85316e-67	down
chr1	4368807	4369090	1497	536	56	intron	AT1G12820.1	4.71593	0	0	down
chr1	4406068	4406146	1084	122	12	TE	ms1377_Ath_TAIR10_Ath_Chr1_ms1273_Ath_TAIR10_Ath_Chr1_ms1118_Ath_TAIR10_Ath_Chr1_ms683_Ath_TAIR10_At	6.38304	1.36768e-302	1.14718e-301	down
chr1	4407550	4407583	520	157	16	TE	ms1377_Ath_TAIR10_Ath_Chr1_ms1273_Ath_TAIR10_Ath_Chr1_ms1118_Ath_TAIR10_Ath_Chr1_ms683_Ath_TAIR10_At	4.93768	1.61297e-131	5.79699e-131	down
chr1	4409259	4409299	406	64	6	TE	ms1377_Ath_TAIR10_Ath_Chr1_ms1273_Ath_TAIR10_Ath_Chr1_ms1118_Ath_TAIR10_Ath_Chr1_ms683_Ath_TAIR10_At	5.86153	1.25195e-111	3.93867e-111	down
chr1	4415729	4415784	1459	240	25	TE	ms1398_Ath_TAIR10_Ath_Chr1_ms1302_Ath_TAIR10_Ath_Chr1_ms45825_Ath_TAIR10_Ath_Chr4_ms37367_Ath_TAIR10	5.81131	0	0	down
chr1	4415960	4416038	566	116	12	TE	ms1398_Ath_TAIR10_Ath_Chr1_ms1302_Ath_TAIR10_Ath_Chr1_ms45825_Ath_TAIR10_Ath_Chr4_ms37367_Ath_TAIR10	5.44677	5.30396e-150	2.13236e-149	down
chr1	4439921	4440012	119	12	1	vicinity	up_AT1G13000.2	5.90689	1.81999e-34	2.18588e-34	down
chr1	4493898	4494229	2802	446	47	TE	ms1354_Ath_TAIR10_Ath_Chr1_ms56855_Ath_TAIR10_Ath_Chr5_ms51174_Ath_TAIR10_Ath_Chr5_ms26994_Ath_TAIR1	5.86779	0	0	down
chr1	4494231	4494323	285	85	9	vicinity	up_AT1G13180.1	4.83794	2.58766e-72	5.61899e-72	down
chr1	4505404	4505717	175	399	42	intergenic		2.03317	1.71101e-20	1.7338e-20	down
chr1	4505786	4506286	7873	9426	999	TE	ms1352_Ath_TAIR10_Ath_Chr1_ms67124_Ath_TAIR10_Ath_Chr5_ms60606_Ath_TAIR10_Ath_Chr5_ms35784_Ath_TAIR1	2.9771	0	0	down
chr1	4506438	4507042	15155	9635	1021	vicinity	down_AT1G13200.1	3.89042	0	0	down
chr1	4507145	4507581	133	346	36	intergenic		1.85664	2.80659e-14	2.83132e-14	down
chr1	4525090	4525183	771	93	9	TE	ms1411_Ath_TAIR10_Ath_Chr1_ms41465_Ath_TAIR10_Ath_Chr3_ms37768_Ath_TAIR10_Ath_Chr3_ms27720_Ath_TAIR1	6.27053	8.82182e-215	5.04588e-214	down
chr1	4525262	4525352	422	54	5	TE	ms1370_Ath_TAIR10_Ath_Chr1_ms1265_Ath_TAIR10_Ath_Chr1_ms1103_Ath_TAIR10_Ath_Chr1_ms30777_Ath_TAIR10_	6.13955	6.71878e-118	2.21832e-117	down
chr1	4597012	4597218	211	21	2	vicinity	up_AT1G13400.1	6.14296	3.4591e-60	6.46258e-60	down
chr1	4597336	4597392	246	21	2	vicinity	up_AT1G13400.1	6.3634	1.36332e-70	2.90474e-70	down
chr1	4618912	4619614	3670	3425	363	TE	ms1432_Ath_TAIR10_Ath_Chr1_ms7838_Ath_TAIR10_Ath_Chr1_ms7177_Ath_TAIR10_Ath_Chr1_ms5064_Ath_TAIR10_A	3.33416	0	0	down
chr1	4619944	4621649	4516	6895	731	CDS	AT1G13470.1-CDS-21--AT1G13470.1-CDS-22	2.62545	0	0	down
chr1	4658238	4658466	1534	342	36	TE	ms1480_Ath_TAIR10_Ath_Chr1_ms1359_Ath_TAIR10_Ath_Chr1_ms1192_Ath_TAIR10_Ath_Chr1_ms2007_Ath_TAIR10_A	5.37457	0	0	down
chr1	4707386	4707492	422	129	13	TE	ms1481_Ath_TAIR10_Ath_Chr1_ms1360_Ath_TAIR10_Ath_Chr1_ms1194_Ath_TAIR10_Ath_Chr1_ms11865_Ath_TAIR10_	4.91716	6.19711e-107	1.87638e-106	down
chr1	4708214	4708335	618	112	11	TE	ms1481_Ath_TAIR10_Ath_Chr1_ms1360_Ath_TAIR10_Ath_Chr1_ms1194_Ath_TAIR10_Ath_Chr1_ms11865_Ath_TAIR10_	5.68883	1.26724e-166	5.6409e-166	down
chr1	4708356	4708662	2614	1098	116	TE	ms1481_Ath_TAIR10_Ath_Chr1_ms1360_Ath_TAIR10_Ath_Chr1_ms1194_Ath_TAIR10_Ath_Chr1_ms11865_Ath_TAIR10_	4.48223	0	0	down
chr1	4719920	4720589	1809	1508	159	CDS	AT1G13760.1-CDS-22	3.49985	0	0	down
chr1	4720665	4720855	178	314	33	intron	AT1G13760.1	2.39635	3.06577e-25	3.13316e-25	down
chr1	4720857	4721474	4805	4501	477	CDS	AT1G13760.1-CDS-21	3.32975	0	0	down
chr1	4738809	4739115	140	43	4	intergenic		4.81762	1.58459e-36	1.98855e-36	down
chr1	4739117	4739342	272	52	5	vicinity	down_AT1G13830.1	5.50779	1.09754e-73	2.41998e-73	down
chr1	4860322	4860571	444	51	5	TE	ms1526_Ath_TAIR10_Ath_Chr1_ms1406_Ath_TAIR10_Ath_Chr1_ms1242_Ath_TAIR10_Ath_Chr1_ms43522_Ath_TAIR10_	6.2127	2.05954e-124	7.07922e-124	down
chr1	4896627	4896712	964	112	11	TE	ms1529_Ath_TAIR10_Ath_Chr1_ms1411_Ath_TAIR10_Ath_Chr1_ms11562_Ath_TAIR10_Ath_Chr1_ms30627_Ath_TAIR10	6.32942	1.11038e-268	8.23438e-268	down
chr1	4896723	4896805	104	8	0	TE	ms1529_Ath_TAIR10_Ath_Chr1_ms1411_Ath_TAIR10_Ath_Chr1_ms11562_Ath_TAIR10_Ath_Chr1_ms30627_Ath_TAIR10	6.71425	9.85819e-32	1.10965e-31	down
chr1	4966321	4966572	410	108	11	intergenic		5.09803	6.11233e-106	1.83539e-105	down
chr1	4966668	4966750	385	119	12	TE	ms1611_Ath_TAIR10_Ath_Chr1_ms1465_Ath_TAIR10_Ath_Chr1_ms1292_Ath_TAIR10_Ath_Chr1_ms10396_Ath_TAIR10_	4.89202	1.72414e-97	4.82556e-97	down
chr1	4966947	4967311	1036	265	28	ncRNA	AT1G14518.1	5.16022	1.32082e-265	9.65676e-265	down
chr1	4992736	4993043	1116	183	19	TE	ms1599_Ath_TAIR10_Ath_Chr1_ms1456_Ath_TAIR10_Ath_Chr1_ms1275_Ath_TAIR10_Ath_Chr1_ms765_Ath_TAIR10_At	5.80349	3.31705e-301	2.77586e-300	down
chr1	5056041	5056319	2193	474	50	intergenic		5.42692	0	0	down
chr1	5091850	5091914	126	0	0	intron	AT1G14780.1	6.98868	2.35009e-38	3.0626e-38	down
chr1	5098384	5098423	106	13	1	TE	ms1629_Ath_TAIR10_Ath_Chr1_ms35669_Ath_TAIR10_Ath_Chr3_ms32346_Ath_TAIR10_Ath_Chr3_ms44738_Ath_TAIR1	5.74147	1.33085e-30	1.45394e-30	down
chr1	5098544	5098623	130	10	1	vicinity	up_AT1G14790.1	6.03342	9.69393e-38	1.24569e-37	down
chr1	5102078	5102143	172	28	2	TE	ms1606_Ath_TAIR10_Ath_Chr1_ms1460_Ath_TAIR10_Ath_Chr1_ms1280_Ath_TAIR10_Ath_Chr1_ms778_Ath_TAIR10_At	5.84967	1.27084e-48	2.00196e-48	down
chr1	5171825	5172084	3691	566	60	vicinity	up_AT1G15015.1	5.91945	0	0	down
chr1	5198556	5198598	125	8	0	TE	ms1659_Ath_TAIR10_Ath_Chr1_ms1515_Ath_TAIR10_Ath_Chr1_ms1315_Ath_TAIR10_Ath_Chr1_ms34799_Ath_TAIR10_	6.97728	4.7002e-38	6.08587e-38	down
chr1	5198723	5198812	153	20	2	TE	ms1659_Ath_TAIR10_Ath_Chr1_ms1515_Ath_TAIR10_Ath_Chr1_ms1315_Ath_TAIR10_Ath_Chr1_ms34799_Ath_TAIR10_	5.68182	5.2918e-43	7.53232e-43	down
chr1	5285206	5285265	136	13	1	TE	ms1670_Ath_TAIR10_Ath_Chr1_ms1526_Ath_TAIR10_Ath_Chr1_ms1339_Ath_TAIR10_Ath_Chr1_ms15574_Ath_TAIR10_	6.09803	1.58346e-39	2.10773e-39	down
chr1	5297891	5297988	120	242	25	ncRNA	AT1G15405.1	2.21842	4.36902e-16	4.41241e-16	down
chr1	5356855	5357030	560	95	10	intergenic		5.67243	4.81996e-151	1.95294e-150	down
chr1	5357044	5357111	186	38	4	TE	ms1714_Ath_TAIR10_Ath_Chr1_ms1569_Ath_TAIR10_Ath_Chr1_ms1369_Ath_TAIR10_Ath_Chr1_ms815_Ath_TAIR10_At	5.22497	6.84423e-50	1.10048e-49	down
chr1	5359108	5359175	526	78	8	TE	ms1751_Ath_TAIR10_Ath_Chr1_ms39190_Ath_TAIR10_Ath_Chr3_ms6017_Ath_TAIR10_Ath_Chr1_ms40821_Ath_TAIR10	5.87173	5.58137e-144	2.1647e-143	down
chr1	5391389	5391496	432	70	7	three_prime_UTR	AT1G15670.1-three_prime_UTR-6	5.75822	8.47151e-118	2.79193e-117	down
chr1	5391571	5391664	170	19	2	TE	ms1695_Ath_TAIR10_Ath_Chr1_ms1548_Ath_TAIR10_Ath_Chr1_ms1349_Ath_TAIR10_Ath_Chr1_ms813_Ath_TAIR10_At	5.83289	4.96761e-48	7.7525e-48	down
chr1	5392574	5392705	210	42	4	vicinity	up_AT1G15680.1	5.39917	6.57107e-57	1.17577e-56	down
chr1	5395174	5395800	1408	332	35	intergenic		5.29053	0	0	down
chr1	5437012	5437073	479	22	2	TE	ms1694_Ath_TAIR10_Ath_Chr1_ms1547_Ath_TAIR10_Ath_Chr1_ms1348_Ath_TAIR10_Ath_Chr1_ms809_Ath_TAIR10_At	7.32193	3.6929e-140	1.40521e-139	down
chr1	5531304	5531373	738	113	11	TE	ms1762_Ath_TAIR10_Ath_Chr1_ms1606_Ath_TAIR10_Ath_Chr1_ms1401_Ath_TAIR10_Ath_Chr1_ms20168_Ath_TAIR10_	5.94447	6.55525e-202	3.50268e-201	down
chr1	5659126	5659185	156	27	2	TE	ms1782_Ath_TAIR10_Ath_Chr1_ms1617_Ath_TAIR10_Ath_Chr1_ms1397_Ath_TAIR10_Ath_Chr1_ms5935_Ath_TAIR10_A	5.70966	6.87227e-44	9.93402e-44	down
chr1	5691911	5691954	378	119	12	TE	ms1787_Ath_TAIR10_Ath_Chr1_ms1622_Ath_TAIR10_Ath_Chr1_ms1411_Ath_TAIR10_Ath_Chr1_ms836_Ath_TAIR10_At	4.86561	1.77853e-95	4.88602e-95	down
chr1	5695811	5696089	341	24	2	TE	ms1787_Ath_TAIR10_Ath_Chr1_ms1622_Ath_TAIR10_Ath_Chr1_ms1411_Ath_TAIR10_Ath_Chr1_ms836_Ath_TAIR10_At	6.83289	6.56689e-99	1.86579e-98	down
chr1	5696236	5696448	197	23	2	TE	ms1787_Ath_TAIR10_Ath_Chr1_ms1622_Ath_TAIR10_Ath_Chr1_ms1411_Ath_TAIR10_Ath_Chr1_ms836_Ath_TAIR10_At	6.04439	4.94921e-56	8.73924e-56	down
chr1	5696579	5696646	100	21	2	TE	ms1787_Ath_TAIR10_Ath_Chr1_ms1622_Ath_TAIR10_Ath_Chr1_ms1411_Ath_TAIR10_Ath_Chr1_ms836_Ath_TAIR10_At	5.07325	2.07186e-27	2.14705e-27	down
chr1	5696654	5696706	108	34	3	vicinity	up_AT1G16670.1	4.76818	1.75623e-28	1.84012e-28	down
chr1	5799290	5799345	107	35	3	TE	ms1844_Ath_TAIR10_Ath_Chr1_ms1682_Ath_TAIR10_Ath_Chr1_ms35743_Ath_TAIR10_Ath_Chr3_ms44679_Ath_TAIR10	4.75489	3.41842e-28	3.57106e-28	down
chr1	5799442	5799539	812	107	11	TE	ms1844_Ath_TAIR10_Ath_Chr1_ms1682_Ath_TAIR10_Ath_Chr1_ms35743_Ath_TAIR10_Ath_Chr3_ms44679_Ath_TAIR10	6.08215	9.80779e-224	5.86258e-223	down
chr1	5807154	5807586	185	458	48	CDS	AT1G16980.1-CDS-171	1.92445	3.68395e-20	3.73197e-20	down
chr1	5808270	5808357	101	272	28	CDS	AT1G16980.1-CDS-173	1.81444	6.96787e-11	7.01105e-11	down
chr1	5866911	5867161	1220	137	14	CDS	AT1G17150.1-CDS-43	6.34696	0	0	down
chr1	5899738	5899796	613	59	6	TE	ms1839_Ath_TAIR10_Ath_Chr1_ms1670_Ath_TAIR10_Ath_Chr1_ms1447_Ath_TAIR10_Ath_Chr1_ms7955_Ath_TAIR10_A	6.45474	7.01595e-173	3.2438e-172	down
chr1	5911833	5911935	116	17	1	TE	ms1901_Ath_TAIR10_Ath_Chr1_ms1728_Ath_TAIR10_Ath_Chr1_ms1494_Ath_TAIR10_Ath_Chr1_ms917_Ath_TAIR10_At	5.87036	1.41992e-33	1.67287e-33	down
chr1	5958731	5958788	119	15	1	TE	ms1893_Ath_TAIR10_Ath_Chr1_ms1719_Ath_TAIR10_Ath_Chr1_ms1487_Ath_TAIR10_Ath_Chr1_ms899_Ath_TAIR10_At	5.90689	1.81999e-34	2.18588e-34	down
chr1	5958800	5958859	153	6	0	TE	ms1893_Ath_TAIR10_Ath_Chr1_ms1719_Ath_TAIR10_Ath_Chr1_ms1487_Ath_TAIR10_Ath_Chr1_ms899_Ath_TAIR10_At	7.26679	1.75063e-46	2.66031e-46	down
chr1	5965472	5965519	227	39	4	intergenic		5.51096	6.80971e-62	1.3013e-61	down
chr1	5966860	5967001	152	19	2	TE	ms1900_Ath_TAIR10_Ath_Chr1_ms1727_Ath_TAIR10_Ath_Chr1_ms1493_Ath_TAIR10_Ath_Chr1_ms914_Ath_TAIR10_At	5.67243	1.0448e-42	1.47635e-42	down
chr1	5970770	5970947	2061	1112	117	vicinity	up_AT1G17410.2	4.12719	0	0	down
chr1	5971099	5971265	82	171	18	intergenic		2.12711	6.1472e-11	6.18586e-11	down
chr1	5971301	5972296	18633	14547	1542	intergenic		3.59413	0	0	down
chr1	5972358	5972853	1591	2688	285	intergenic		2.47675	1.38741e-219	8.11052e-219	down
chr1	5974947	5975120	599	82	8	intergenic		6.05889	1.65131e-165	7.2997e-165	down
chr1	5975434	5975681	368	55	5	intergenic		5.94251	6.15224e-102	1.78671e-101	down
chr1	6009561	6009766	604	172	18	TE	ms1894_Ath_TAIR10_Ath_Chr1_ms1720_Ath_TAIR10_Ath_Chr1_ms1488_Ath_TAIR10_Ath_Chr1_ms901_Ath_TAIR10_At	4.99286	2.77897e-153	1.13741e-152	down
chr1	6010034	6010336	112	12	1	TE	ms1894_Ath_TAIR10_Ath_Chr1_ms1720_Ath_TAIR10_Ath_Chr1_ms1488_Ath_TAIR10_Ath_Chr1_ms901_Ath_TAIR10_At	5.82018	2.19491e-32	2.51246e-32	down
chr1	6011231	6011445	158	49	5	TE	ms1894_Ath_TAIR10_Ath_Chr1_ms1720_Ath_TAIR10_Ath_Chr1_ms1488_Ath_TAIR10_Ath_Chr1_ms901_Ath_TAIR10_At	4.72792	1.59053e-40	2.15619e-40	down
chr1	6013302	6013433	112	10	1	TE	ms1894_Ath_TAIR10_Ath_Chr1_ms1720_Ath_TAIR10_Ath_Chr1_ms1488_Ath_TAIR10_Ath_Chr1_ms901_Ath_TAIR10_At	5.82018	2.19491e-32	2.51246e-32	down
chr1	6014062	6014298	102	10	1	TE	ms1895_Ath_TAIR10_Ath_Chr1_ms1720_Ath_TAIR10_Ath_Chr1_ms1488_Ath_TAIR10_Ath_Chr1_ms901_Ath_TAIR10_At	5.6865	2.05053e-29	2.18468e-29	down
chr1	6075216	6075367	232	30	3	TE	ms1891_Ath_TAIR10_Ath_Chr1_ms1717_Ath_TAIR10_Ath_Chr1_ms1480_Ath_TAIR10_Ath_Chr1_ms29766_Ath_TAIR10_	5.86419	7.82566e-65	1.55271e-64	down
chr1	6102708	6102839	758	265	28	TE	ms1970_Ath_TAIR10_Ath_Chr1_ms1781_Ath_TAIR10_Ath_Chr1_ms1548_Ath_TAIR10_Ath_Chr1_ms957_Ath_TAIR10_At	4.70998	1.19806e-185	5.9298e-185	down
chr1	6141175	6141372	241	44	4	TE	ms1982_Ath_TAIR10_Ath_Chr1_ms1794_Ath_TAIR10_Ath_Chr1_ms1567_Ath_TAIR10_Ath_Chr1_ms15487_Ath_TAIR10_	5.59694	5.26094e-66	1.05793e-65	down
chr1	6141373	6141545	408	43	4	TE	ms2012_Ath_TAIR10_Ath_Chr1_ms49063_Ath_TAIR10_Ath_Chr4_ms44810_Ath_TAIR10_Ath_Chr4_ms25690_Ath_TAIR1	6.35403	2.25031e-115	7.29691e-115	down
chr1	6158717	6158773	883	59	6	TE	ms1975_Ath_TAIR10_Ath_Chr1_ms1786_Ath_TAIR10_Ath_Chr1_ms1553_Ath_TAIR10_Ath_Chr1_ms966_Ath_TAIR10_At	6.98055	3.22797e-253	2.22824e-252	down
chr1	6158778	6158852	715	128	13	TE	ms1975_Ath_TAIR10_Ath_Chr1_ms1786_Ath_TAIR10_Ath_Chr1_ms1553_Ath_TAIR10_Ath_Chr1_ms966_Ath_TAIR10_At	5.67646	3.31561e-192	1.69983e-191	down
chr1	6173397	6173623	919	178	18	vicinity	up_AT1G17940.1	5.59756	7.07183e-245	4.71412e-244	down
chr1	6197685	6198168	1211	240	25	TE	ms1983_Ath_TAIR10_Ath_Chr1_ms1795_Ath_TAIR10_Ath_Chr1_ms1570_Ath_TAIR10_Ath_Chr1_ms17758_Ath_TAIR10_	5.54273	0	0	down
chr1	6198383	6198473	403	108	11	TE	ms1955_Ath_TAIR10_Ath_Chr1_ms55280_Ath_TAIR10_Ath_Chr5_ms49824_Ath_TAIR10_Ath_Chr5_ms29672_Ath_TAIR1	5.07325	6.4954e-104	1.92125e-103	down
chr1	6219048	6219109	216	21	2	TE	ms1948_Ath_TAIR10_Ath_Chr1_ms1764_Ath_TAIR10_Ath_Chr1_ms1532_Ath_TAIR10_Ath_Chr1_ms33940_Ath_TAIR10_	6.17659	1.13213e-61	2.15436e-61	down
chr1	6234078	6234119	135	25	2	TE	ms1952_Ath_TAIR10_Ath_Chr1_ms34736_Ath_TAIR10_Ath_Chr3_ms31525_Ath_TAIR10_Ath_Chr3_ms40404_Ath_TAIR1	5.5025	1.0848e-37	1.3912e-37	down
chr1	6235022	6235062	257	22	2	TE	ms2010_Ath_TAIR10_Ath_Chr1_ms63855_Ath_TAIR10_Ath_Chr5_ms57606_Ath_TAIR10_Ath_Chr5_ms10304_Ath_TAIR1	6.42626	7.25826e-74	1.60395e-73	down
chr1	6235759	6236028	421	820	86	CDS	AT1G18130.1-CDS-51	2.27816	5.00279e-54	8.56148e-54	down
chr1	6236029	6236224	644	938	99	TE	ms2006_Ath_TAIR10_Ath_Chr1_ms67960_Ath_TAIR10_Ath_Chr5_ms61341_Ath_TAIR10_Ath_Chr5_ms40826_Ath_TAIR1	2.6893	9.8375e-99	2.79067e-98	down
chr1	6236564	6236604	234	36	3	TE	ms1953_Ath_TAIR10_Ath_Chr1_ms34736_Ath_TAIR10_Ath_Chr3_ms31525_Ath_TAIR10_Ath_Chr3_ms40404_Ath_TAIR1	5.87652	2.00674e-65	4.0087e-65	down
chr1	6263297	6263358	366	12	1	TE	ms1971_Ath_TAIR10_Ath_Chr1_ms1782_Ath_TAIR10_Ath_Chr1_ms1549_Ath_TAIR10_Ath_Chr1_ms959_Ath_TAIR10_At	7.51964	2.44042e-108	7.47658e-108	down
chr1	6276293	6276394	163	20	2	TE	ms1967_Ath_TAIR10_Ath_Chr1_ms1778_Ath_TAIR10_Ath_Chr1_ms1543_Ath_TAIR10_Ath_Chr1_ms947_Ath_TAIR10_At	5.77259	5.85332e-46	8.80994e-46	down
chr1	6302614	6302658	150	12	1	CDS	AT1G18310.1-CDS-53	6.2384	1.06441e-43	1.53334e-43	down
chr1	6379495	6379712	194	87	9	intergenic		4.2854	2.19569e-46	3.33477e-46	down
chr1	6379713	6379825	244	30	3	intergenic		5.93664	2.21812e-68	4.59549e-68	down
chr1	6426271	6426420	1613	143	15	TE	ms2051_Ath_TAIR10_Ath_Chr1_ms1854_Ath_TAIR10_Ath_Chr1_ms1622_Ath_TAIR10_Ath_Chr1_ms1001_Ath_TAIR10_A	6.65642	0	0	down
chr1	6454651	6454743	131	30	3	intergenic		5.04439	3.68234e-35	4.48351e-35	down
chr1	6470378	6470503	659	68	7	TE	ms2160_Ath_TAIR10_Ath_Chr1_ms34267_Ath_TAIR10_Ath_Chr3_ms31041_Ath_TAIR10_Ath_Chr3_ms15223_Ath_TAIR1	6.36632	7.30026e-185	3.59853e-184	down
chr1	6471041	6471138	127	12	1	vicinity	down_AT1G18760.1	6	7.57903e-37	9.56967e-37	down
chr1	6472984	6473106	145	16	1	TE	ms2080_Ath_TAIR10_Ath_Chr1_ms42075_Ath_TAIR10_Ath_Chr3_ms38332_Ath_TAIR10_Ath_Chr3_ms10304_Ath_TAIR1	6.18982	3.2942e-42	4.61231e-42	down
chr1	6473247	6473401	536	61	6	intergenic		6.26142	4.77839e-150	1.9232e-149	down
chr1	6515069	6515162	278	36	3	TE	ms2075_Ath_TAIR10_Ath_Chr1_ms1873_Ath_TAIR10_Ath_Chr1_ms1635_Ath_TAIR10_Ath_Chr1_ms1005_Ath_TAIR10_A	6.12412	1.9002e-78	4.4181e-78	down
chr1	6515185	6515246	173	49	5	TE	ms2075_Ath_TAIR10_Ath_Chr1_ms1873_Ath_TAIR10_Ath_Chr1_ms1635_Ath_TAIR10_Ath_Chr1_ms1005_Ath_TAIR10_A	4.85798	7.556e-45	1.11475e-44	down
chr1	6540174	6540214	149	51	5	TE	ms2084_Ath_TAIR10_Ath_Chr1_ms1877_Ath_TAIR10_Ath_Chr1_ms1643_Ath_TAIR10_Ath_Chr1_ms1007_Ath_TAIR10_A	4.64386	6.12004e-38	7.88675e-38	down
chr1	6573934	6574091	262	8	0	TE	ms2134_Ath_TAIR10_Ath_Chr1_ms1923_Ath_TAIR10_Ath_Chr1_ms1695_Ath_TAIR10_Ath_Chr1_ms20801_Ath_TAIR10_	8.03892	2.69431e-79	6.33213e-79	down
chr1	6575334	6575467	155	18	1	intergenic		6.2854	3.43559e-45	5.09762e-45	down
chr1	6588131	6588221	250	55	5	TE	ms2128_Ath_TAIR10_Ath_Chr1_ms1917_Ath_TAIR10_Ath_Chr1_ms1680_Ath_TAIR10_Ath_Chr1_ms15832_Ath_TAIR10_	5.38658	3.03976e-67	6.22544e-67	down
chr1	6588272	6588607	231	38	4	CDS	AT1G19086.1-CDS-41	5.53605	4.55905e-63	8.84887e-63	down
chr1	6589551	6589618	179	30	3	TE	ms2109_Ath_TAIR10_Ath_Chr1_ms1896_Ath_TAIR10_Ath_Chr1_ms1650_Ath_TAIR10_Ath_Chr1_ms14550_Ath_TAIR10_	5.49185	3.27623e-49	5.21007e-49	down
chr1	6589741	6589790	187	23	2	vicinity	down_AT1G19086.1	5.96963	4.5731e-53	7.70374e-53	down
chr1	6590026	6590170	156	17	1	vicinity	up_AT1G19090.1	6.29462	1.72872e-45	2.58051e-45	down
chr1	6592085	6592276	136	32	3	CDS	AT1G19090.1-CDS-76	5.09803	1.28434e-36	1.61661e-36	down
chr1	6592446	6592665	374	92	9	intron	AT1G19090.1	5.22882	4.60846e-98	1.29683e-97	down
chr1	6592938	6593240	883	241	25	TE	ms2146_Ath_TAIR10_Ath_Chr1_ms3729_Ath_TAIR10_Ath_Chr1_ms17911_Ath_TAIR10_Ath_Chr2_ms36281_Ath_TAIR10	5.08746	3.86514e-225	2.33216e-224	down
chr1	6593982	6594137	428	91	9	TE	ms2088_Ath_TAIR10_Ath_Chr1_ms1897_Ath_TAIR10_Ath_Chr1_ms1651_Ath_TAIR10_Ath_Chr1_ms18268_Ath_TAIR10_	5.42291	8.44917e-114	2.70986e-113	down
chr1	6615411	6615522	215	22	2	vicinity	up_AT1G19160.1	6.16993	2.24361e-61	4.25083e-61	down
chr1	6657353	6657398	127	24	2	CDS	AT1G19260.1-CDS-11	5.41504	2.46349e-35	3.00217e-35	down
chr1	6660451	6660504	100	3	0	vicinity	up_AT1G19260.1	6.65821	1.57734e-30	1.71771e-30	down
chr1	6704110	6704259	364	77	8	vicinity	up_AT1G19390.1	5.34183	1.78667e-96	4.961e-96	down
chr1	6709637	6709764	122	10	1	vicinity	up_AT1G19394.1	5.94251	2.33136e-35	2.84911e-35	down
chr1	6715361	6715584	1599	237	25	intron	AT1G19410.1	5.94342	0	0	down
chr1	6717965	6718027	1047	172	18	TE	ms2195_Ath_TAIR10_Ath_Chr1_ms1972_Ath_TAIR10_Ath_Chr1_ms1736_Ath_TAIR10_Ath_Chr1_ms12808_Ath_TAIR10_	5.7855	2.10684e-282	1.63134e-281	down
chr1	6718098	6718169	146	29	3	intergenic		5.19967	1.54473e-39	2.0597e-39	down
chr1	6720786	6720853	247	86	9	TE	ms2196_Ath_TAIR10_Ath_Chr1_ms1972_Ath_TAIR10_Ath_Chr1_ms1736_Ath_TAIR10_Ath_Chr1_ms12808_Ath_TAIR10_	4.63227	2.02011e-61	3.83138e-61	down
chr1	6736952	6737027	222	17	1	TE	ms2217_Ath_TAIR10_Ath_Chr1_ms2003_Ath_TAIR10_Ath_Chr1_ms21360_Ath_TAIR10_Ath_Chr2_ms10304_Ath_TAIR10	6.8009	3.31952e-65	6.61532e-65	down
chr1	6737132	6737196	383	22	2	TE	ms2217_Ath_TAIR10_Ath_Chr1_ms2003_Ath_TAIR10_Ath_Chr1_ms21360_Ath_TAIR10_Ath_Chr2_ms10304_Ath_TAIR10	7	1.87921e-111	5.90011e-111	down
chr1	6742938	6743007	129	21	2	vicinity	down_AT1G19470.1	5.43741	6.35034e-36	7.85596e-36	down
chr1	6759593	6759696	3120	269	28	TE	ms2211_Ath_TAIR10_Ath_Chr1_ms1991_Ath_TAIR10_Ath_Chr1_ms1762_Ath_TAIR10_Ath_Chr1_ms40770_Ath_TAIR10_	6.74981	0	0	down
chr1	6770633	6770701	104	3	0	pseudo	AT1G19560	6.71425	9.85819e-32	1.10965e-31	down
chr1	6906308	6906392	179	10	1	TE	ms2311_Ath_TAIR10_Ath_Chr1_ms2080_Ath_TAIR10_Ath_Chr1_ms1835_Ath_TAIR10_Ath_Chr1_ms41567_Ath_TAIR10_	6.49185	2.36035e-52	3.92934e-52	down
chr1	6947463	6947927	2138	9582	1016	vicinity	down_AT1G20030.2	1.07262	1.41112e-90	3.69828e-90	down
chr1	6948222	6948551	692	1364	144	vicinity	up_AT1G20050.1	2.2568	1.27951e-86	3.22815e-86	down
chr1	7023692	7023735	108	17	1	TE	ms2298_Ath_TAIR10_Ath_Chr1_ms2063_Ath_TAIR10_Ath_Chr1_ms1807_Ath_TAIR10_Ath_Chr1_ms1104_Ath_TAIR10_A	5.76818	3.3887e-31	3.76411e-31	down
chr1	7026317	7026562	1257	1765	187	intron	AT1G20290.1	2.74233	7.63023e-195	3.96226e-194	down
chr1	7026574	7026628	236	851	90	CDS	AT1G20290.1-CDS-43	1.38095	3.04394e-16	3.07503e-16	down
chr1	7026638	7026790	102	308	32	intron	AT1G20290.1	1.64211	1.04128e-09	1.04696e-09	down
chr1	7073841	7073892	162	24	2	TE	ms2398_Ath_TAIR10_Ath_Chr1_ms2145_Ath_TAIR10_Ath_Chr1_ms1873_Ath_TAIR10_Ath_Chr1_ms1137_Ath_TAIR10_A	5.76377	1.15657e-45	1.73215e-45	down
chr1	7077825	7077914	2277	247	26	TE	ms2404_Ath_TAIR10_Ath_Chr1_ms2162_Ath_TAIR10_Ath_Chr1_ms60607_Ath_TAIR10_Ath_Chr5_ms35784_Ath_TAIR10	6.39866	0	0	down
chr1	7077929	7078041	247	50	5	vicinity	down_AT1G20405.1	5.36923	2.29164e-66	4.63483e-66	down
chr1	7132784	7132877	113	8	0	TE	ms2394_Ath_TAIR10_Ath_Chr1_ms2141_Ath_TAIR10_Ath_Chr1_ms1869_Ath_TAIR10_Ath_Chr1_ms1125_Ath_TAIR10_A	6.83289	1.92534e-34	2.30477e-34	down
chr1	7138336	7138467	187	76	8	TE	ms2357_Ath_TAIR10_Ath_Chr1_ms17916_Ath_TAIR10_Ath_Chr2_ms16348_Ath_TAIR10_Ath_Chr2_ms7071_Ath_TAIR10	4.38466	1.86295e-45	2.77973e-45	down
chr1	7138717	7138962	273	33	3	TE	ms2357_Ath_TAIR10_Ath_Chr1_ms17916_Ath_TAIR10_Ath_Chr2_ms16348_Ath_TAIR10_Ath_Chr2_ms7071_Ath_TAIR10	6.09803	5.76219e-77	1.31889e-76	down
chr1	7227652	7227777	269	27	2	vicinity	up_AT1G20795.1	6.49185	1.93941e-77	4.45688e-77	down
chr1	7227881	7228009	373	46	4	TE	ms2397_Ath_TAIR10_Ath_Chr1_ms2144_Ath_TAIR10_Ath_Chr1_ms1872_Ath_TAIR10_Ath_Chr1_ms1135_Ath_TAIR10_A	6.22497	5.42205e-105	1.6174e-104	down
chr1	7241096	7241163	1387	280	29	TE	ms2456_Ath_TAIR10_Ath_Chr1_ms2189_Ath_TAIR10_Ath_Chr1_ms1893_Ath_TAIR10_Ath_Chr1_ms8465_Ath_TAIR10_A	5.5319	0	0	down
chr1	7241175	7241299	417	65	6	TE	ms2456_Ath_TAIR10_Ath_Chr1_ms2189_Ath_TAIR10_Ath_Chr1_ms1893_Ath_TAIR10_Ath_Chr1_ms8465_Ath_TAIR10_A	5.9	7.16252e-115	2.31082e-114	down
chr1	7241419	7241516	1340	181	19	TE	ms2481_Ath_TAIR10_Ath_Chr1_ms2216_Ath_TAIR10_Ath_Chr1_ms1934_Ath_TAIR10_Ath_Chr1_ms11764_Ath_TAIR10_	6.06717	0	0	down
chr1	7251817	7251866	422	81	8	TE	ms2489_Ath_TAIR10_Ath_Chr1_ms40120_Ath_TAIR10_Ath_Chr3_ms36560_Ath_TAIR10_Ath_Chr3_ms40765_Ath_TAIR1	5.55459	1.98782e-113	6.34924e-113	down
chr1	7254956	7255040	113	8	0	TE	ms2478_Ath_TAIR10_Ath_Chr1_ms2213_Ath_TAIR10_Ath_Chr1_ms1929_Ath_TAIR10_Ath_Chr1_ms1167_Ath_TAIR10_A	6.83289	1.92534e-34	2.30477e-34	down
chr1	7256739	7256841	127	22	2	TE	ms2478_Ath_TAIR10_Ath_Chr1_ms2213_Ath_TAIR10_Ath_Chr1_ms1929_Ath_TAIR10_Ath_Chr1_ms1167_Ath_TAIR10_A	5.41504	2.46349e-35	3.00217e-35	down
chr1	7257140	7257190	214	36	3	TE	ms2478_Ath_TAIR10_Ath_Chr1_ms2213_Ath_TAIR10_Ath_Chr1_ms1929_Ath_TAIR10_Ath_Chr1_ms1167_Ath_TAIR10_A	5.74819	1.61557e-59	2.99214e-59	down
chr1	7281795	7281886	1628	342	36	TE	ms2426_Ath_TAIR10_Ath_Chr1_ms2173_Ath_TAIR10_Ath_Chr1_ms1888_Ath_TAIR10_Ath_Chr1_ms1156_Ath_TAIR10_A	5.46032	0	0	down
chr1	7282668	7282707	489	25	2	TE	ms2426_Ath_TAIR10_Ath_Chr1_ms2173_Ath_TAIR10_Ath_Chr1_ms1888_Ath_TAIR10_Ath_Chr1_ms1156_Ath_TAIR10_A	7.35168	3.75681e-143	1.45188e-142	down
chr1	7313032	7313232	245	30	3	CDS	AT1G20967.1-CDS-11	5.94251	1.12257e-68	2.33463e-68	down
chr1	7344368	7344577	329	38	4	TE	ms2450_Ath_TAIR10_Ath_Chr1_ms2184_Ath_TAIR10_Ath_Chr1_ms35386_Ath_TAIR10_Ath_Chr3_ms35606_Ath_TAIR10	6.04439	5.80659e-92	1.54714e-91	down
chr1	7365858	7365905	103	9	0	TE	ms2485_Ath_TAIR10_Ath_Chr1_ms2226_Ath_TAIR10_Ath_Chr1_ms61106_Ath_TAIR10_Ath_Chr5_ms1721_Ath_TAIR10_	6.70044	1.97165e-31	2.20086e-31	down
chr1	7365930	7365965	291	53	5	TE	ms2485_Ath_TAIR10_Ath_Chr1_ms2226_Ath_TAIR10_Ath_Chr1_ms61106_Ath_TAIR10_Ath_Chr5_ms1721_Ath_TAIR10_	5.60486	2.9194e-79	6.85521e-79	down
chr1	7393206	7393241	140	9	0	TE	ms2479_Ath_TAIR10_Ath_Chr1_ms2214_Ath_TAIR10_Ath_Chr1_ms1930_Ath_TAIR10_Ath_Chr1_ms1168_Ath_TAIR10_A	7.13955	1.43425e-42	2.02508e-42	down
chr1	7393251	7393285	134	27	2	TE	ms2479_Ath_TAIR10_Ath_Chr1_ms2214_Ath_TAIR10_Ath_Chr1_ms1930_Ath_TAIR10_Ath_Chr1_ms1168_Ath_TAIR10_A	5.49185	2.13818e-37	2.72539e-37	down
chr1	7393336	7393406	143	14	1	TE	ms2479_Ath_TAIR10_Ath_Chr1_ms2214_Ath_TAIR10_Ath_Chr1_ms1930_Ath_TAIR10_Ath_Chr1_ms1168_Ath_TAIR10_A	6.16993	1.29977e-41	1.79832e-41	down
chr1	7394564	7394702	206	21	2	TE	ms2440_Ath_TAIR10_Ath_Chr1_ms17148_Ath_TAIR10_Ath_Chr2_ms15610_Ath_TAIR10_Ath_Chr2_ms25867_Ath_TAIR1	6.10852	1.05573e-58	1.93681e-58	down
chr1	7505128	7505324	621	164	17	TE	ms2519_Ath_TAIR10_Ath_Chr1_ms2248_Ath_TAIR10_Ath_Chr1_ms1954_Ath_TAIR10_Ath_Chr1_ms25889_Ath_TAIR10_	5.11085	1.94784e-159	8.31002e-159	down
chr1	7521888	7522409	2591	579	61	vicinity	up_AT1G21480.1	5.38565	0	0	down
chr1	7541266	7541424	1359	101	10	intergenic		6.94996	0	0	down
chr1	7604877	7605047	523	92	9	TE	ms2535_Ath_TAIR10_Ath_Chr1_ms2267_Ath_TAIR10_Ath_Chr1_ms1976_Ath_TAIR10_Ath_Chr1_ms1228_Ath_TAIR10_A	5.71149	1.26383e-141	4.84468e-141	down
chr1	7665654	7665867	881	177	18	CDS	AT1G21835.1-CDS-11	5.53671	9.18498e-234	5.82304e-233	down
chr1	7710310	7710515	160	42	4	TE	ms2582_Ath_TAIR10_Ath_Chr1_ms2318_Ath_TAIR10_Ath_Chr1_ms2028_Ath_TAIR10_Ath_Chr1_ms1685_Ath_TAIR10_A	5.00899	2.54608e-42	3.57773e-42	down
chr1	7711717	7711858	108	39	4	TE	ms2583_Ath_TAIR10_Ath_Chr1_ms2319_Ath_TAIR10_Ath_Chr1_ms2028_Ath_TAIR10_Ath_Chr1_ms1685_Ath_TAIR10_A	4.44626	2.4819e-27	2.56929e-27	down
chr1	7712075	7712304	130	20	2	TE	ms2594_Ath_TAIR10_Ath_Chr1_ms2335_Ath_TAIR10_Ath_Chr1_ms4713_Ath_TAIR10_Ath_Chr1_ms3048_Ath_TAIR10_A	5.44846	3.22362e-36	4.01348e-36	down
chr1	7717643	7717696	173	31	3	TE	ms2575_Ath_TAIR10_Ath_Chr1_ms2310_Ath_TAIR10_Ath_Chr1_ms2019_Ath_TAIR10_Ath_Chr1_ms1218_Ath_TAIR10_A	5.44294	1.89629e-47	2.93077e-47	down
chr1	7729936	7729981	239	14	1	TE	ms2592_Ath_TAIR10_Ath_Chr1_ms2331_Ath_TAIR10_Ath_Chr1_ms3474_Ath_TAIR10_Ath_Chr1_ms40826_Ath_TAIR10_	6.90689	2.72428e-70	5.78066e-70	down
chr1	7745867	7745974	359	84	8	intron	AT1G22000.1	5.32193	5.12743e-95	1.4026e-94	down
chr1	7747459	7747673	98	22	2	intron	AT1G22000.1	5.04439	7.9673e-27	8.20177e-27	down
chr1	7747752	7748294	888	277	29	vicinity	down_AT1G22000.1	4.88915	1.07394e-221	6.34623e-221	down
chr1	7764822	7764922	194	28	2	intergenic		6.02237	3.8413e-55	6.69274e-55	down
chr1	7766290	7766343	412	71	7	TE	ms2598_Ath_TAIR10_Ath_Chr1_ms2352_Ath_TAIR10_Ath_Chr1_ms26766_Ath_TAIR10_Ath_Chr2_ms2449_Ath_TAIR10_	5.69	6.40213e-112	2.01822e-111	down
chr1	7766349	7766630	893	110	11	intergenic		6.21917	1.14088e-247	7.71866e-247	down
chr1	7783931	7784038	509	64	6	intergenic		6.187	4.71908e-142	1.81154e-141	down
chr1	7787215	7787699	2580	689	73	CDS	AT1G22067.1-CDS-11	5.12426	0	0	down
chr1	7808590	7809351	870	2921	309	CDS	AT1G22120.1-CDS-123--AT1G22120.1-CDS-122	1.4904	3.39395e-62	6.5154e-62	down
chr1	7810090	7810372	249	746	79	TE	ms2676_Ath_TAIR10_Ath_Chr1_ms2404_Ath_TAIR10_Ath_Chr1_ms2111_Ath_TAIR10_Ath_Chr1_ms10709_Ath_TAIR10_	1.64386	1.19734e-21	1.21498e-21	down
chr1	7811116	7811331	353	184	19	TE	ms2676_Ath_TAIR10_Ath_Chr1_ms2404_Ath_TAIR10_Ath_Chr1_ms2111_Ath_TAIR10_Ath_Chr1_ms10709_Ath_TAIR10_	4.14568	7.81211e-81	1.86418e-80	down
chr1	7833526	7833641	260	37	3	TE	ms80907_Ath_TAIR10_Ath_Chr1_ms58241_Ath_TAIR10_Ath_Chr5_ms52441_Ath_TAIR10_Ath_Chr5_ms36621_Ath_TAIR	6.02791	4.08501e-73	8.94361e-73	down
chr1	7834080	7834147	131	58	6	TE	ms80907_Ath_TAIR10_Ath_Chr1_ms58241_Ath_TAIR10_Ath_Chr5_ms52441_Ath_TAIR10_Ath_Chr5_ms36621_Ath_TAIR	4.23704	9.87606e-32	1.11131e-31	down
chr1	7852084	7852277	245	28	2	TE	ms2646_Ath_TAIR10_Ath_Chr1_ms2373_Ath_TAIR10_Ath_Chr1_ms2070_Ath_TAIR10_Ath_Chr1_ms14713_Ath_TAIR10_	6.35755	2.70478e-70	5.74264e-70	down
chr1	7936576	7936667	306	53	5	TE	ms2728_Ath_TAIR10_Ath_Chr1_ms63467_Ath_TAIR10_Ath_Chr5_ms57259_Ath_TAIR10_Ath_Chr5_ms11865_Ath_TAIR1	5.67713	1.14141e-83	2.79798e-83	down
chr1	7936677	7936751	153	20	2	TE	ms2728_Ath_TAIR10_Ath_Chr1_ms63467_Ath_TAIR10_Ath_Chr5_ms57259_Ath_TAIR10_Ath_Chr5_ms11865_Ath_TAIR1	5.68182	5.2918e-43	7.53232e-43	down
chr1	7960893	7960934	108	10	1	TE	ms81139_Ath_TAIR10_Ath_Chr1_ms23118_Ath_TAIR10_Ath_Chr2_ms21294_Ath_TAIR10_Ath_Chr2_ms15076_Ath_TAIR	5.76818	3.3887e-31	3.76411e-31	down
chr1	7969537	7969806	505	55	5	intergenic		6.39803	1.6886e-142	6.48897e-142	down
chr1	7970796	7970958	105	19	2	TE	ms2660_Ath_TAIR10_Ath_Chr1_ms2388_Ath_TAIR10_Ath_Chr1_ms2091_Ath_TAIR10_Ath_Chr1_ms1269_Ath_TAIR10_A	5.14296	7.12134e-29	7.52897e-29	down
chr1	7971411	7971578	104	16	1	TE	ms2660_Ath_TAIR10_Ath_Chr1_ms2388_Ath_TAIR10_Ath_Chr1_ms2091_Ath_TAIR10_Ath_Chr1_ms1269_Ath_TAIR10_A	5.71425	5.22487e-30	5.62284e-30	down
chr1	7972367	7972640	119	29	3	TE	ms2660_Ath_TAIR10_Ath_Chr1_ms2388_Ath_TAIR10_Ath_Chr1_ms2091_Ath_TAIR10_Ath_Chr1_ms1269_Ath_TAIR10_A	4.90689	1.13843e-31	1.2801e-31	down
chr1	7973127	7973271	106	24	2	TE	ms2679_Ath_TAIR10_Ath_Chr1_ms2407_Ath_TAIR10_Ath_Chr1_ms2115_Ath_TAIR10_Ath_Chr1_ms14156_Ath_TAIR10_	5.1565	3.6272e-29	3.85204e-29	down
chr1	7973647	7973874	395	28	2	intergenic		7.04439	4.87688e-115	1.57622e-114	down
chr1	7974376	7974456	259	55	5	intergenic		5.43741	7.0652e-70	1.49074e-69	down
chr1	8016522	8016603	146	8	0	TE	ms2784_Ath_TAIR10_Ath_Chr1_ms2479_Ath_TAIR10_Ath_Chr1_ms35386_Ath_TAIR10_Ath_Chr3_ms35606_Ath_TAIR10	7.19967	2.24092e-44	3.27631e-44	down
chr1	8044076	8044160	116	14	1	TE	ms2795_Ath_TAIR10_Ath_Chr1_ms2497_Ath_TAIR10_Ath_Chr1_ms2181_Ath_TAIR10_Ath_Chr1_ms21533_Ath_TAIR10_	5.87036	1.41992e-33	1.67287e-33	down
chr1	8053037	8053109	124	29	3	TE	ms2827_Ath_TAIR10_Ath_Chr1_ms58274_Ath_TAIR10_Ath_Chr5_ms23400_Ath_TAIR10_Ath_Chr2_ms42123_Ath_TAIR1	4.96578	4.01294e-33	4.67367e-33	down
chr1	8053111	8053291	1071	436	46	vicinity	down_AT1G22750.2	4.5115	1.31928e-254	9.16507e-254	down
chr1	8053303	8053568	398	139	14	TE	ms2782_Ath_TAIR10_Ath_Chr1_ms62776_Ath_TAIR10_Ath_Chr5_ms56645_Ath_TAIR10_Ath_Chr5_ms39980_Ath_TAIR1	4.73335	7.2736e-99	2.06497e-98	down
chr1	8053664	8053909	694	192	20	TE	ms2764_Ath_TAIR10_Ath_Chr1_ms2471_Ath_TAIR10_Ath_Chr1_ms2184_Ath_TAIR10_Ath_Chr1_ms22983_Ath_TAIR10_	5.04855	8.80404e-177	4.14449e-176	down
chr1	8154158	8154286	353	74	7	vicinity	up_AT1G23020.2	5.46761	1.27004e-94	3.46284e-94	down
chr1	8160167	8160245	186	19	2	intergenic		5.96193	9.05001e-53	1.51866e-52	down
chr1	8160438	8160593	175	58	6	TE	ms2822_Ath_TAIR10_Ath_Chr1_ms34841_Ath_TAIR10_Ath_Chr3_ms31594_Ath_TAIR10_Ath_Chr3_ms21574_Ath_TAIR1	4.65208	3.03145e-44	4.41961e-44	down
chr1	8160595	8160708	170	56	5	intergenic		4.83289	5.54983e-44	8.03842e-44	down
chr1	8160713	8160972	1223	457	48	intergenic		4.64268	1.61968e-295	1.32187e-294	down
chr1	8190002	8190053	628	117	12	TE	ms2883_Ath_TAIR10_Ath_Chr1_ms2581_Ath_TAIR10_Ath_Chr1_ms2256_Ath_TAIR10_Ath_Chr1_ms41493_Ath_TAIR10_	5.59648	3.93499e-168	1.76458e-167	down
chr1	8190078	8190113	211	31	3	TE	ms2883_Ath_TAIR10_Ath_Chr1_ms2581_Ath_TAIR10_Ath_Chr1_ms2256_Ath_TAIR10_Ath_Chr1_ms41493_Ath_TAIR10_	5.72792	1.23963e-58	2.27266e-58	down
chr1	8201257	8201331	197	19	2	TE	ms2905_Ath_TAIR10_Ath_Chr1_ms25822_Ath_TAIR10_Ath_Chr2_ms20889_Ath_TAIR10_Ath_Chr2_ms42686_Ath_TAIR1	6.04439	4.94921e-56	8.73924e-56	down
chr1	8201337	8201476	415	36	3	TE	ms2905_Ath_TAIR10_Ath_Chr1_ms25822_Ath_TAIR10_Ath_Chr2_ms20889_Ath_TAIR10_Ath_Chr2_ms42686_Ath_TAIR1	6.70044	3.58172e-119	1.19197e-118	down
chr1	8205389	8205460	756	75	7	vicinity	up_AT1G23147.1	6.56415	1.19262e-213	6.77167e-213	down
chr1	8205465	8205538	106	13	1	vicinity	up_AT1G23147.1	5.74147	1.33085e-30	1.45394e-30	down
chr1	8236558	8236624	104	25	2	TE	ms2850_Ath_TAIR10_Ath_Chr1_ms2556_Ath_TAIR10_Ath_Chr1_ms2239_Ath_TAIR10_Ath_Chr1_ms5806_Ath_TAIR10_A	5.12928	1.3979e-28	1.46964e-28	down
chr1	8237102	8237215	133	29	3	TE	ms2850_Ath_TAIR10_Ath_Chr1_ms2556_Ath_TAIR10_Ath_Chr1_ms2239_Ath_TAIR10_Ath_Chr1_ms5806_Ath_TAIR10_A	5.06609	9.62403e-36	1.18964e-35	down
chr1	8237721	8237832	411	223	23	intergenic		4.10154	4.67098e-93	1.25595e-92	down
chr1	8237838	8238236	1083	542	57	TE	ms2882_Ath_TAIR10_Ath_Chr1_ms2580_Ath_TAIR10_Ath_Chr1_ms2255_Ath_TAIR10_Ath_Chr1_ms15983_Ath_TAIR10_	4.22417	1.43439e-246	9.66236e-246	down
chr1	8239310	8239353	116	21	2	TE	ms2846_Ath_TAIR10_Ath_Chr1_ms59983_Ath_TAIR10_Ath_Chr5_ms54079_Ath_TAIR10_Ath_Chr5_ms37832_Ath_TAIR1	5.2854	4.22489e-32	4.81334e-32	down
chr1	8252487	8252644	627	79	8	vicinity	down_AT1G23240.1	6.1247	8.82958e-174	4.105e-173	down
chr1	8254790	8254912	3267	735	77	TE	ms2855_Ath_TAIR10_Ath_Chr1_ms20979_Ath_TAIR10_Ath_Chr2_ms19281_Ath_TAIR10_Ath_Chr2_ms13525_Ath_TAIR1	5.38879	0	0	down
chr1	8272368	8272698	993	137	14	TE	ms2900_Ath_TAIR10_Ath_Chr1_ms3729_Ath_TAIR10_Ath_Chr1_ms17911_Ath_TAIR10_Ath_Chr2_ms36281_Ath_TAIR10	6.05021	1.66892e-272	1.2487e-271	down
chr1	8272893	8272981	187	17	1	vicinity	down_AT1G23320.1	6.55459	9.62695e-55	1.66823e-54	down
chr1	8276164	8276221	197	16	1	TE	ms2848_Ath_TAIR10_Ath_Chr1_ms2552_Ath_TAIR10_Ath_Chr1_ms52682_Ath_TAIR10_Ath_Chr5_ms3255_Ath_TAIR10_	6.62936	9.89782e-58	1.79165e-57	down
chr1	8277656	8277701	250	18	1	intergenic		6.97154	1.39075e-73	3.05965e-73	down
chr1	8282898	8283271	1010	237	25	vicinity	down_AT1G23340.2	5.28113	6.18833e-262	4.44668e-261	down
chr1	8283274	8283450	750	191	20	vicinity	down_AT1G23340.2	5.16035	5.61852e-193	2.89138e-192	down
chr1	8290244	8290299	428	57	6	TE	ms2838_Ath_TAIR10_Ath_Chr1_ms2553_Ath_TAIR10_Ath_Chr1_ms60850_Ath_TAIR10_Ath_Chr5_ms30971_Ath_TAIR10	5.93748	4.08101e-118	1.35028e-117	down
chr1	8319543	8319798	1166	177	18	vicinity	down_AT1G23420.1	5.94066	0	0	down
chr1	8370971	8371099	106	8	0	CDS	AT1G23650.1-CDS-11	6.74147	2.46452e-32	2.81279e-32	down
chr1	8389991	8390055	102	34	3	CDS	AT1G23720.1-CDS-11	4.6865	9.51467e-27	9.78726e-27	down
chr1	8390671	8390711	123	22	2	CDS	AT1G23720.1-CDS-11	5.36923	3.70197e-34	4.40969e-34	down
chr1	8390805	8390909	125	17	1	CDS	AT1G23720.1-CDS-11	5.97728	2.98465e-36	3.73218e-36	down
chr1	8392203	8392434	132	15	1	TE	ms2960_Ath_TAIR10_Ath_Chr1_ms2660_Ath_TAIR10_Ath_Chr1_ms2314_Ath_TAIR10_Ath_Chr1_ms5065_Ath_TAIR10_A	6.05528	2.46017e-38	3.20146e-38	down
chr1	8409075	8409418	1980	324	34	intergenic		5.82273	0	0	down
chr1	8453362	8453460	117	6	0	intergenic		6.88264	1.20331e-35	1.47969e-35	down
chr1	8457110	8457154	283	68	7	TE	ms2925_Ath_TAIR10_Ath_Chr1_ms18093_Ath_TAIR10_Ath_Chr2_ms57538_Ath_TAIR10_Ath_Chr5_ms40704_Ath_TAIR1	5.14975	3.27338e-74	7.26756e-74	down
chr1	8461551	8461610	660	68	7	TE	ms2995_Ath_TAIR10_Ath_Chr1_ms40666_Ath_TAIR10_Ath_Chr3_ms37095_Ath_TAIR10_Ath_Chr3_ms26094_Ath_TAIR1	6.36851	3.68867e-185	1.82156e-184	down
chr1	8471947	8472079	142	31	3	TE	ms2943_Ath_TAIR10_Ath_Chr1_ms2645_Ath_TAIR10_Ath_Chr1_ms2316_Ath_TAIR10_Ath_Chr1_ms1389_Ath_TAIR10_A	5.15987	2.2779e-38	2.97173e-38	down
chr1	8475151	8475224	125	6	0	intergenic		6.97728	4.7002e-38	6.08587e-38	down
chr1	8476284	8476400	115	14	1	intergenic		5.85798	2.81579e-33	3.29458e-33	down
chr1	8488390	8488435	830	97	10	TE	ms2941_Ath_TAIR10_Ath_Chr1_ms2640_Ath_TAIR10_Ath_Chr1_ms2305_Ath_TAIR10_Ath_Chr1_ms21403_Ath_TAIR10_	6.23927	1.24068e-230	7.73486e-230	down
chr1	8490328	8490450	423	109	11	TE	ms2941_Ath_TAIR10_Ath_Chr1_ms2640_Ath_TAIR10_Ath_Chr1_ms2305_Ath_TAIR10_Ath_Chr1_ms21403_Ath_TAIR10_	5.14296	1.04557e-109	3.23883e-109	down
chr1	8495230	8495299	519	78	8	TE	ms2982_Ath_TAIR10_Ath_Chr1_ms2684_Ath_TAIR10_Ath_Chr1_ms2353_Ath_TAIR10_Ath_Chr1_ms16128_Ath_TAIR10_	5.85244	6.42638e-142	2.46605e-141	down
chr1	8513248	8514036	3188	1153	122	TE	ms2926_Ath_TAIR10_Ath_Chr1_ms40331_Ath_TAIR10_Ath_Chr3_ms36796_Ath_TAIR10_Ath_Chr3_ms30971_Ath_TAIR1	4.69637	0	0	down
chr1	8515482	8515564	287	17	1	TE	ms2976_Ath_TAIR10_Ath_Chr1_ms2678_Ath_TAIR10_Ath_Chr1_ms2340_Ath_TAIR10_Ath_Chr1_ms1405_Ath_TAIR10_A	7.16993	1.15992e-84	2.87181e-84	down
chr1	8538736	8538875	104	10	1	TE	ms2930_Ath_TAIR10_Ath_Chr1_ms2634_Ath_TAIR10_Ath_Chr1_ms2300_Ath_TAIR10_Ath_Chr1_ms1388_Ath_TAIR10_A	5.71425	5.22487e-30	5.62284e-30	down
chr1	8543864	8543967	541	97	10	vicinity	up_AT1G24148.1	5.62272	1.79753e-145	7.0597e-145	down
chr1	8573365	8573487	120	13	1	TE	ms3036_Ath_TAIR10_Ath_Chr1_ms2741_Ath_TAIR10_Ath_Chr1_ms2421_Ath_TAIR10_Ath_Chr1_ms13009_Ath_TAIR10_	5.91886	9.17512e-35	1.10882e-34	down
chr1	8577064	8577156	159	12	1	TE	ms3042_Ath_TAIR10_Ath_Chr1_ms2747_Ath_TAIR10_Ath_Chr1_ms2435_Ath_TAIR10_Ath_Chr1_ms25889_Ath_TAIR10_	6.32193	2.20188e-46	3.33858e-46	down
chr1	8590852	8591425	1276	258	27	intergenic		5.51119	0	0	down
chr1	8621891	8622015	187	22	2	TE	ms3087_Ath_TAIR10_Ath_Chr1_ms33509_Ath_TAIR10_Ath_Chr3_ms30368_Ath_TAIR10_Ath_Chr3_ms20714_Ath_TAIR1	5.96963	4.5731e-53	7.70374e-53	down
chr1	8672701	8673041	193	443	46	vicinity	down_AT1G24460.1	2.04532	1.3301e-22	1.35147e-22	down
chr1	8673692	8674432	609	690	73	CDS	AT1G24470.1-CDS-41	3.04321	3.3927e-106	1.02157e-105	down
chr1	8681923	8682032	344	32	3	TE	ms3076_Ath_TAIR10_Ath_Chr1_ms15070_Ath_TAIR10_Ath_Chr1_ms48972_Ath_TAIR10_Ath_Chr4_ms2092_Ath_TAIR10	6.43045	4.84452e-98	1.3629e-97	down
chr1	8682049	8682126	184	13	1	intergenic		6.53138	7.57952e-54	1.29325e-53	down
chr1	8728742	8728872	796	91	9	intergenic		6.31651	3.49283e-222	2.07529e-221	down
chr1	8729299	8729576	177	22	2	intergenic		5.89077	4.20205e-50	6.77246e-50	down
chr1	8729700	8729931	128	14	1	TE	ms3023_Ath_TAIR10_Ath_Chr1_ms2728_Ath_TAIR10_Ath_Chr1_ms2389_Ath_TAIR10_Ath_Chr1_ms1449_Ath_TAIR10_A	6.01123	3.81887e-37	4.85231e-37	down
chr1	8729934	8730039	168	17	1	TE	ms3023_Ath_TAIR10_Ath_Chr1_ms2728_Ath_TAIR10_Ath_Chr1_ms2389_Ath_TAIR10_Ath_Chr1_ms1449_Ath_TAIR10_A	6.40088	4.54063e-49	7.20816e-49	down
chr1	8730179	8730325	189	58	6	TE	ms3023_Ath_TAIR10_Ath_Chr1_ms2728_Ath_TAIR10_Ath_Chr1_ms2389_Ath_TAIR10_Ath_Chr1_ms1449_Ath_TAIR10_A	4.7625	2.90292e-48	4.55187e-48	down
chr1	8730335	8730506	124	25	2	TE	ms3023_Ath_TAIR10_Ath_Chr1_ms2728_Ath_TAIR10_Ath_Chr1_ms2389_Ath_TAIR10_Ath_Chr1_ms1449_Ath_TAIR10_A	5.38082	1.88058e-34	2.25467e-34	down
chr1	8730670	8730732	108	9	0	TE	ms3023_Ath_TAIR10_Ath_Chr1_ms2728_Ath_TAIR10_Ath_Chr1_ms2389_Ath_TAIR10_Ath_Chr1_ms1449_Ath_TAIR10_A	6.76818	6.16124e-33	7.13597e-33	down
chr1	8730834	8730986	198	56	5	TE	ms3023_Ath_TAIR10_Ath_Chr1_ms2728_Ath_TAIR10_Ath_Chr1_ms2389_Ath_TAIR10_Ath_Chr1_ms1449_Ath_TAIR10_A	5.05166	4.358e-52	7.23055e-52	down
chr1	8731827	8731942	224	41	4	intergenic		5.49185	5.16983e-61	9.74235e-61	down
chr1	8732077	8732432	157	29	3	TE	ms3035_Ath_TAIR10_Ath_Chr1_ms2740_Ath_TAIR10_Ath_Chr1_ms2413_Ath_TAIR10_Ath_Chr1_ms3496_Ath_TAIR10_A	5.30378	9.33847e-43	1.323e-42	down
chr1	8732451	8732614	135	29	3	TE	ms3035_Ath_TAIR10_Ath_Chr1_ms2740_Ath_TAIR10_Ath_Chr1_ms2413_Ath_TAIR10_Ath_Chr1_ms3496_Ath_TAIR10_A	5.08746	2.51367e-36	3.15049e-36	down
chr1	8732625	8732677	121	9	0	TE	ms3035_Ath_TAIR10_Ath_Chr1_ms2740_Ath_TAIR10_Ath_Chr1_ms2413_Ath_TAIR10_Ath_Chr1_ms3496_Ath_TAIR10_A	6.93074	7.52051e-37	9.51344e-37	down
chr1	8733267	8733462	125	12	1	intergenic		5.97728	2.98465e-36	3.73218e-36	down
chr1	8733509	8733658	103	27	2	TE	ms3046_Ath_TAIR10_Ath_Chr1_ms2751_Ath_TAIR10_Ath_Chr1_ms2442_Ath_TAIR10_Ath_Chr1_ms37063_Ath_TAIR10_	5.11548	2.74357e-28	2.86911e-28	down
chr1	8738632	8738694	135	22	2	TE	ms3096_Ath_TAIR10_Ath_Chr1_ms49842_Ath_TAIR10_Ath_Chr4_ms45546_Ath_TAIR10_Ath_Chr4_ms41268_Ath_TAIR1	5.5025	1.0848e-37	1.3912e-37	down
chr1	8741475	8741585	1043	43	4	vicinity	up_AT1G24706.1	7.70598	6.45609e-305	5.46582e-304	down
chr1	8764700	8764809	168	3	0	TE	ms3140_Ath_TAIR10_Ath_Chr1_ms2837_Ath_TAIR10_Ath_Chr1_ms2483_Ath_TAIR10_Ath_Chr1_ms1517_Ath_TAIR10_A	7.40088	5.34188e-51	8.73768e-51	down
chr1	8870192	8870386	183	77	8	TE	ms3122_Ath_TAIR10_Ath_Chr1_ms2816_Ath_TAIR10_Ath_Chr1_ms2456_Ath_TAIR10_Ath_Chr1_ms1390_Ath_TAIR10_A	4.35364	2.51999e-44	3.68085e-44	down
chr1	8928027	8928159	157	47	4	TE	ms3135_Ath_TAIR10_Ath_Chr1_ms2831_Ath_TAIR10_Ath_Chr1_ms2477_Ath_TAIR10_Ath_Chr1_ms1506_Ath_TAIR10_A	4.98185	1.8915e-41	2.60839e-41	down
chr1	8932039	8932087	175	17	1	intergenic		6.45943	3.69323e-51	6.04826e-51	down
chr1	8932316	8932434	105	15	1	intergenic		5.72792	2.63707e-30	2.8563e-30	down
chr1	8932831	8932928	112	12	1	vicinity	down_AT1G25440.1	5.82018	2.19491e-32	2.51246e-32	down
chr1	8936092	8936316	164	24	2	vicinity	up_AT1G25440.1	5.78136	2.96211e-46	4.48376e-46	down
chr1	9017991	9018554	1699	515	54	TE	ms3179_Ath_TAIR10_Ath_Chr1_ms64983_Ath_TAIR10_Ath_Chr5_ms58655_Ath_TAIR10_Ath_Chr5_ms40826_Ath_TAIR1	4.94996	0	0	down
chr1	9018680	9018813	103	31	3	TE	ms3172_Ath_TAIR10_Ath_Chr1_ms2864_Ath_TAIR10_Ath_Chr1_ms2509_Ath_TAIR10_Ath_Chr1_ms1541_Ath_TAIR10_A	4.70044	4.89449e-27	5.04904e-27	down
chr1	9081659	9081726	131	10	1	TE	ms3206_Ath_TAIR10_Ath_Chr1_ms2896_Ath_TAIR10_Ath_Chr1_ms2549_Ath_TAIR10_Ath_Chr1_ms42636_Ath_TAIR10_	6.04439	4.88365e-38	6.30764e-38	down
chr1	9082694	9082972	1051	125	13	intergenic		6.23156	3.33522e-291	2.67976e-290	down
chr1	9126240	9126319	129	23	2	TE	ms3177_Ath_TAIR10_Ath_Chr1_ms41118_Ath_TAIR10_Ath_Chr3_ms37466_Ath_TAIR10_Ath_Chr3_ms3182_Ath_TAIR10	5.43741	6.35034e-36	7.85596e-36	down
chr1	9126322	9126538	584	132	13	TE	ms3177_Ath_TAIR10_Ath_Chr1_ms41118_Ath_TAIR10_Ath_Chr3_ms37466_Ath_TAIR10_Ath_Chr3_ms3182_Ath_TAIR10	5.38494	6.74011e-154	2.77224e-153	down
chr1	9137033	9137138	113	24	2	TE	ms3234_Ath_TAIR10_Ath_Chr1_ms2926_Ath_TAIR10_Ath_Chr1_ms2572_Ath_TAIR10_Ath_Chr1_ms28679_Ath_TAIR10_	5.24793	3.21102e-31	3.57367e-31	down
chr1	9138221	9138289	128	20	2	TE	ms3301_Ath_TAIR10_Ath_Chr1_ms2978_Ath_TAIR10_Ath_Chr1_ms2618_Ath_TAIR10_Ath_Chr1_ms21057_Ath_TAIR10_	5.42626	1.25083e-35	1.53518e-35	down
chr1	9174384	9174483	1482	359	38	intergenic		5.2489	0	0	down
chr1	9174515	9174581	237	34	3	intergenic		5.89482	2.6048e-66	5.26135e-66	down
chr1	9175307	9175344	183	50	5	TE	ms3293_Ath_TAIR10_Ath_Chr1_ms2970_Ath_TAIR10_Ath_Chr1_ms2602_Ath_TAIR10_Ath_Chr1_ms1612_Ath_TAIR10_A	4.9386	9.71124e-48	1.50905e-47	down
chr1	9177713	9177829	127	19	2	vicinity	up_AT1G26560.1	5.41504	2.46349e-35	3.00217e-35	down
chr1	9188704	9188923	139	37	3	vicinity	up_AT1G26590.1	5.12928	1.71159e-37	2.19166e-37	down
chr1	9204010	9204108	203	26	2	intergenic		6.08746	8.20479e-58	1.48742e-57	down
chr1	9204530	9204654	235	41	4	TE	ms3270_Ath_TAIR10_Ath_Chr1_ms2947_Ath_TAIR10_Ath_Chr1_ms2566_Ath_TAIR10_Ath_Chr1_ms10709_Ath_TAIR10_	5.56071	3.0487e-64	6.01066e-64	down
chr1	9205062	9205126	119	13	1	TE	ms3270_Ath_TAIR10_Ath_Chr1_ms2947_Ath_TAIR10_Ath_Chr1_ms2566_Ath_TAIR10_Ath_Chr1_ms10709_Ath_TAIR10_	5.90689	1.81999e-34	2.18588e-34	down
chr1	9205131	9205432	2534	605	64	TE	ms3270_Ath_TAIR10_Ath_Chr1_ms2947_Ath_TAIR10_Ath_Chr1_ms2566_Ath_TAIR10_Ath_Chr1_ms10709_Ath_TAIR10_	5.2854	0	0	down
chr1	9236257	9236287	397	78	8	TE	ms3233_Ath_TAIR10_Ath_Chr1_ms2925_Ath_TAIR10_Ath_Chr1_ms2562_Ath_TAIR10_Ath_Chr1_ms1609_Ath_TAIR10_A	5.4667	4.12086e-106	1.23979e-105	down
chr1	9237003	9237132	168	42	4	TE	ms3233_Ath_TAIR10_Ath_Chr1_ms2925_Ath_TAIR10_Ath_Chr1_ms2562_Ath_TAIR10_Ath_Chr1_ms1609_Ath_TAIR10_A	5.07895	1.20386e-44	1.77079e-44	down
chr1	9304861	9304905	100	27	2	TE	ms3289_Ath_TAIR10_Ath_Chr1_ms2966_Ath_TAIR10_Ath_Chr1_ms2598_Ath_TAIR10_Ath_Chr1_ms1604_Ath_TAIR10_A	5.07325	2.07186e-27	2.14705e-27	down
chr1	9304923	9304995	342	30	3	TE	ms3289_Ath_TAIR10_Ath_Chr1_ms2966_Ath_TAIR10_Ath_Chr1_ms2598_Ath_TAIR10_Ath_Chr1_ms1604_Ath_TAIR10_A	6.42206	1.90456e-97	5.32914e-97	down
chr1	9305392	9305488	115	16	1	TE	ms3289_Ath_TAIR10_Ath_Chr1_ms2966_Ath_TAIR10_Ath_Chr1_ms2598_Ath_TAIR10_Ath_Chr1_ms1604_Ath_TAIR10_A	5.85798	2.81579e-33	3.29458e-33	down
chr1	9305657	9305697	102	23	2	TE	ms3289_Ath_TAIR10_Ath_Chr1_ms2966_Ath_TAIR10_Ath_Chr1_ms2598_Ath_TAIR10_Ath_Chr1_ms1604_Ath_TAIR10_A	5.10154	5.38366e-28	5.61112e-28	down
chr1	9353957	9354133	301	25	2	TE	ms3412_Ath_TAIR10_Ath_Chr1_ms3070_Ath_TAIR10_Ath_Chr1_ms2693_Ath_TAIR10_Ath_Chr1_ms1657_Ath_TAIR10_A	6.65344	5.6402e-87	1.42997e-86	down
chr1	9357812	9357947	1207	212	22	TE	ms3360_Ath_TAIR10_Ath_Chr1_ms3040_Ath_TAIR10_Ath_Chr1_ms48810_Ath_TAIR10_Ath_Chr4_ms10296_Ath_TAIR10	5.71484	0	0	down
chr1	9367486	9367535	146	10	1	TE	ms3421_Ath_TAIR10_Ath_Chr1_ms3079_Ath_TAIR10_Ath_Chr1_ms2704_Ath_TAIR10_Ath_Chr1_ms14695_Ath_TAIR10_	6.19967	1.65829e-42	2.33807e-42	down
chr1	9367702	9367772	102	12	1	TE	ms3421_Ath_TAIR10_Ath_Chr1_ms3079_Ath_TAIR10_Ath_Chr1_ms2704_Ath_TAIR10_Ath_Chr1_ms14695_Ath_TAIR10_	5.6865	2.05053e-29	2.18468e-29	down
chr1	9367976	9368033	161	44	4	intergenic		5.01792	1.30445e-42	1.84277e-42	down
chr1	9368949	9369238	184	56	5	TE	ms3416_Ath_TAIR10_Ath_Chr1_ms3074_Ath_TAIR10_Ath_Chr1_ms2697_Ath_TAIR10_Ath_Chr1_ms1671_Ath_TAIR10_A	4.94642	4.98678e-48	7.78017e-48	down
chr1	9370682	9370841	120	10	1	TE	ms3416_Ath_TAIR10_Ath_Chr1_ms3074_Ath_TAIR10_Ath_Chr1_ms2697_Ath_TAIR10_Ath_Chr1_ms1671_Ath_TAIR10_A	5.91886	9.17512e-35	1.10882e-34	down
chr1	9370869	9371014	158	22	2	TE	ms3416_Ath_TAIR10_Ath_Chr1_ms3074_Ath_TAIR10_Ath_Chr1_ms2697_Ath_TAIR10_Ath_Chr1_ms1671_Ath_TAIR10_A	5.72792	1.76167e-44	2.57978e-44	down
chr1	9371254	9371478	101	19	2	TE	ms3416_Ath_TAIR10_Ath_Chr1_ms3074_Ath_TAIR10_Ath_Chr1_ms2697_Ath_TAIR10_Ath_Chr1_ms1671_Ath_TAIR10_A	5.08746	1.05623e-27	1.09707e-27	down
chr1	9373263	9373347	132	22	2	vicinity	up_AT1G27000.1	5.47032	8.30405e-37	1.04632e-36	down
chr1	9373374	9373560	594	179	18	vicinity	up_AT1G27000.1	4.96882	2.1186e-150	8.54904e-150	down
chr1	9373588	9373729	1893	265	28	vicinity	up_AT1G27000.1	6.02924	0	0	down
chr1	9550975	9551048	177	32	3	TE	ms3468_Ath_TAIR10_Ath_Chr1_ms3135_Ath_TAIR10_Ath_Chr1_ms2769_Ath_TAIR10_Ath_Chr1_ms26456_Ath_TAIR10_	5.47573	1.26779e-48	1.99975e-48	down
chr1	9564607	9565144	5036	656	69	intergenic		6.16907	0	0	down
chr1	9572423	9572654	510	55	5	intergenic		6.41222	5.54051e-144	2.14962e-143	down
chr1	9573329	9573485	310	13	1	intergenic		7.28077	1.49228e-91	3.95673e-91	down
chr1	9626835	9627026	6320	809	85	vicinity	down_AT1G27670.1	6.19967	0	0	down
chr1	9627031	9627165	105	17	1	TE	ms3478_Ath_TAIR10_Ath_Chr1_ms3152_Ath_TAIR10_Ath_Chr1_ms36992_Ath_TAIR10_Ath_Chr3_ms26436_Ath_TAIR10	5.72792	2.63707e-30	2.8563e-30	down
chr1	9629935	9630611	1885	739	78	TE	ms3487_Ath_TAIR10_Ath_Chr1_ms16229_Ath_TAIR10_Ath_Chr1_ms14814_Ath_TAIR10_Ath_Chr1_ms10058_Ath_TAIR1	4.57733	0	0	down
chr1	9630619	9630756	206	46	4	vicinity	up_AT1G27680.1	5.37156	9.74813e-56	1.71435e-55	down
chr1	9706663	9706745	1284	276	29	CDS	AT1G27870.1-CDS-11	5.42066	0	0	down
chr1	9707950	9708060	264	43	4	TE	ms81149_Ath_TAIR10_Ath_Chr1_ms48361_Ath_TAIR10_Ath_Chr4_ms44192_Ath_TAIR10_Ath_Chr4_ms31316_Ath_TAIR	5.72792	8.98299e-73	1.96237e-72	down
chr1	9708263	9708379	1062	21	2	vicinity	up_AT1G27880.1	8.46896	0	0	down
chr1	9746424	9746578	1771	247	26	TE	ms3548_Ath_TAIR10_Ath_Chr1_ms3197_Ath_TAIR10_Ath_Chr1_ms2809_Ath_TAIR10_Ath_Chr1_ms35784_Ath_TAIR10_	6.03628	0	0	down
chr1	9754407	9754522	618	81	8	TE	ms3555_Ath_TAIR10_Ath_Chr1_ms3204_Ath_TAIR10_Ath_Chr1_ms2819_Ath_TAIR10_Ath_Chr1_ms1734_Ath_TAIR10_A	6.10387	4.03214e-171	1.84309e-170	down
chr1	9754820	9754862	263	59	6	TE	ms3556_Ath_TAIR10_Ath_Chr1_ms3205_Ath_TAIR10_Ath_Chr1_ms2821_Ath_TAIR10_Ath_Chr1_ms1734_Ath_TAIR10_A	5.23704	1.07154e-69	2.25392e-69	down
chr1	9755083	9755123	358	118	12	TE	ms3556_Ath_TAIR10_Ath_Chr1_ms3205_Ath_TAIR10_Ath_Chr1_ms2821_Ath_TAIR10_Ath_Chr1_ms1734_Ath_TAIR10_A	4.7874	9.84441e-90	2.56643e-89	down
chr1	9755480	9755522	124	32	3	TE	ms3557_Ath_TAIR10_Ath_Chr1_ms3206_Ath_TAIR10_Ath_Chr1_ms2822_Ath_TAIR10_Ath_Chr1_ms1734_Ath_TAIR10_A	4.96578	4.01294e-33	4.67367e-33	down
chr1	9755721	9755832	459	74	7	TE	ms3558_Ath_TAIR10_Ath_Chr1_ms3207_Ath_TAIR10_Ath_Chr1_ms2823_Ath_TAIR10_Ath_Chr1_ms1734_Ath_TAIR10_A	5.84549	9.5973e-126	3.32301e-125	down
chr1	9756025	9756090	180	41	4	TE	ms3558_Ath_TAIR10_Ath_Chr1_ms3207_Ath_TAIR10_Ath_Chr1_ms2823_Ath_TAIR10_Ath_Chr1_ms1734_Ath_TAIR10_A	5.17792	3.85161e-48	6.02382e-48	down
chr1	9756103	9756203	775	154	16	TE	ms3558_Ath_TAIR10_Ath_Chr1_ms3207_Ath_TAIR10_Ath_Chr1_ms2823_Ath_TAIR10_Ath_Chr1_ms1734_Ath_TAIR10_A	5.51245	1.48984e-205	8.18171e-205	down
chr1	9756379	9756429	147	27	2	vicinity	down_AT1G28000.1	5.62449	3.13059e-41	4.29642e-41	down
chr1	9756715	9757121	405	206	21	CDS	AT1G28000.1-CDS-22	4.2059	2.37327e-93	6.39713e-93	down
chr1	9759322	9759408	106	23	2	pseudo	AT1G28002	5.1565	3.6272e-29	3.85204e-29	down
chr1	9759692	9760158	767	229	24	pseudo	AT1G28002	4.94111	6.37841e-193	3.28089e-192	down
chr1	9762570	9762757	1211	89	9	TE	ms3590_Ath_TAIR10_Ath_Chr1_ms63444_Ath_TAIR10_Ath_Chr5_ms6017_Ath_TAIR10_Ath_Chr1_ms40821_Ath_TAIR10	6.92125	0	0	down
chr1	9778368	9778531	1076	92	9	intergenic		6.75087	2.62878e-305	2.22904e-304	down
chr1	9811723	9811827	285	42	4	intergenic		5.83794	5.79364e-79	1.35604e-78	down
chr1	9812019	9812061	627	58	6	TE	ms3565_Ath_TAIR10_Ath_Chr1_ms3214_Ath_TAIR10_Ath_Chr1_ms2836_Ath_TAIR10_Ath_Chr1_ms1749_Ath_TAIR10_A	6.48727	4.89669e-177	2.3071e-176	down
chr1	9812309	9812368	168	12	1	TE	ms3565_Ath_TAIR10_Ath_Chr1_ms3214_Ath_TAIR10_Ath_Chr1_ms2836_Ath_TAIR10_Ath_Chr1_ms1749_Ath_TAIR10_A	6.40088	4.54063e-49	7.20816e-49	down
chr1	9829374	9829499	1030	10	1	CDS	AT1G28135.1-CDS-11	9.00983	0	7.4648e-307	down
chr1	9837227	9837264	151	13	1	TE	ms3516_Ath_TAIR10_Ath_Chr1_ms3175_Ath_TAIR10_Ath_Chr1_ms2790_Ath_TAIR10_Ath_Chr1_ms1729_Ath_TAIR10_A	6.24793	5.35705e-44	7.76127e-44	down
chr1	9852732	9852950	1184	103	10	TE	ms3596_Ath_TAIR10_Ath_Chr1_ms33449_Ath_TAIR10_Ath_Chr3_ms30305_Ath_TAIR10_Ath_Chr3_ms5496_Ath_TAIR10	6.75124	0	0	down
chr1	9853395	9853602	182	113	11	intergenic		3.93074	4.39129e-41	6.02053e-41	down
chr1	9867395	9867444	142	44	4	TE	ms3519_Ath_TAIR10_Ath_Chr1_ms3178_Ath_TAIR10_Ath_Chr1_ms2794_Ath_TAIR10_Ath_Chr1_ms3182_Ath_TAIR10_A	4.83794	4.18687e-37	5.31555e-37	down
chr1	9879723	9879887	223	30	3	TE	ms3553_Ath_TAIR10_Ath_Chr1_ms3202_Ath_TAIR10_Ath_Chr1_ms2817_Ath_TAIR10_Ath_Chr1_ms1723_Ath_TAIR10_A	5.80735	3.56417e-62	6.83614e-62	down
chr1	9883872	9884109	1318	177	18	TE	ms3597_Ath_TAIR10_Ath_Chr1_ms31507_Ath_TAIR10_Ath_Chr3_ms28751_Ath_TAIR10_Ath_Chr3_ms19721_Ath_TAIR1	6.1173	0	0	down
chr1	9903917	9904110	606	64	6	CDS	AT1G28304.1-CDS-33	6.4382	8.38839e-171	3.8247e-170	down
chr1	9915374	9915420	1668	136	14	TE	ms3668_Ath_TAIR10_Ath_Chr1_ms3312_Ath_TAIR10_Ath_Chr1_ms2926_Ath_TAIR10_Ath_Chr1_ms1785_Ath_TAIR10_A	6.79788	0	0	down
chr1	9925143	9925227	226	38	4	TE	ms3684_Ath_TAIR10_Ath_Chr1_ms3329_Ath_TAIR10_Ath_Chr1_ms2943_Ath_TAIR10_Ath_Chr1_ms1817_Ath_TAIR10_A	5.50462	1.33848e-61	2.54213e-61	down
chr1	9925888	9926094	573	89	9	intergenic		5.84298	2.52705e-156	1.05575e-155	down
chr1	9926902	9926979	242	5	0	TE	ms3706_Ath_TAIR10_Ath_Chr1_ms65581_Ath_TAIR10_Ath_Chr5_ms59222_Ath_TAIR10_Ath_Chr5_ms41875_Ath_TAIR1	7.92481	2.82588e-73	6.20064e-73	down
chr1	9939302	9939448	412	41	4	TE	ms3642_Ath_TAIR10_Ath_Chr1_ms3260_Ath_TAIR10_Ath_Chr1_ms57603_Ath_TAIR10_Ath_Chr5_ms7273_Ath_TAIR10_	6.36807	1.46182e-116	4.77714e-116	down
chr1	9939455	9939532	128	13	1	TE	ms3642_Ath_TAIR10_Ath_Chr1_ms3260_Ath_TAIR10_Ath_Chr1_ms57603_Ath_TAIR10_Ath_Chr5_ms7273_Ath_TAIR10_	6.01123	3.81887e-37	4.85231e-37	down
chr1	9958647	9958849	132	278	29	TE	ms3599_Ath_TAIR10_Ath_Chr1_ms3249_Ath_TAIR10_Ath_Chr1_ms2866_Ath_TAIR10_Ath_Chr1_ms1772_Ath_TAIR10_A	2.14839	6.69501e-17	6.76717e-17	down
chr1	10013174	10013374	845	48	5	vicinity	down_AT1G28480.1	7.13955	9.62604e-244	6.38936e-243	down
chr1	10013397	10013514	172	4	0	intergenic		7.43463	3.33856e-52	5.54931e-52	down
chr1	10021947	10021981	209	28	2	TE	ms3647_Ath_TAIR10_Ath_Chr1_ms3287_Ath_TAIR10_Ath_Chr1_ms2883_Ath_TAIR10_Ath_Chr1_ms21569_Ath_TAIR10_	6.12928	1.35787e-59	2.51957e-59	down
chr1	10021986	10022247	199	53	5	intergenic		5.05889	2.23344e-52	3.72378e-52	down
chr1	10022877	10023488	4626	1436	152	vicinity	up_AT1G28510.1	4.91847	0	0	down
chr1	10060722	10060769	185	14	1	TE	ms3662_Ath_TAIR10_Ath_Chr1_ms3305_Ath_TAIR10_Ath_Chr1_ms2920_Ath_TAIR10_Ath_Chr1_ms1771_Ath_TAIR10_A	6.53916	3.8101e-54	6.52346e-54	down
chr1	10064352	10064765	376	1114	118	TE	ms3605_Ath_TAIR10_Ath_Chr1_ms10212_Ath_TAIR10_Ath_Chr1_ms9428_Ath_TAIR10_Ath_Chr1_ms20714_Ath_TAIR10	1.6636	2.11779e-32	2.43263e-32	down
chr1	10114800	10114842	255	14	1	TE	ms3731_Ath_TAIR10_Ath_Chr1_ms23528_Ath_TAIR10_Ath_Chr2_ms21693_Ath_TAIR10_Ath_Chr2_ms15432_Ath_TAIR1	7	4.43205e-75	9.92309e-75	down
chr1	10144898	10145009	6303	1357	143	TE	ms3799_Ath_TAIR10_Ath_Chr1_ms3438_Ath_TAIR10_Ath_Chr1_ms3056_Ath_TAIR10_Ath_Chr1_ms28975_Ath_TAIR10_	5.45213	0	0	down
chr1	10152707	10152762	169	15	1	intergenic		6.40939	2.28365e-49	3.63746e-49	down
chr1	10152769	10152855	1372	180	19	TE	ms3724_Ath_TAIR10_Ath_Chr1_ms3365_Ath_TAIR10_Ath_Chr1_ms8272_Ath_TAIR10_Ath_Chr1_ms5947_Ath_TAIR10_A	6.10119	0	0	down
chr1	10153136	10153181	136	13	1	TE	ms3724_Ath_TAIR10_Ath_Chr1_ms3365_Ath_TAIR10_Ath_Chr1_ms8272_Ath_TAIR10_Ath_Chr1_ms5947_Ath_TAIR10_A	6.09803	1.58346e-39	2.10773e-39	down
chr1	10156403	10156469	108	39	4	TE	ms81179_Ath_TAIR10_Ath_Chr1_ms3365_Ath_TAIR10_Ath_Chr1_ms8272_Ath_TAIR10_Ath_Chr1_ms5947_Ath_TAIR10_	4.44626	2.4819e-27	2.56929e-27	down
chr1	10156479	10156556	145	11	1	TE	ms81179_Ath_TAIR10_Ath_Chr1_ms3365_Ath_TAIR10_Ath_Chr1_ms8272_Ath_TAIR10_Ath_Chr1_ms5947_Ath_TAIR10_	6.18982	3.2942e-42	4.61231e-42	down
chr1	10156610	10156783	182	12	1	TE	ms81179_Ath_TAIR10_Ath_Chr1_ms3365_Ath_TAIR10_Ath_Chr1_ms8272_Ath_TAIR10_Ath_Chr1_ms5947_Ath_TAIR10_	6.5157	2.99926e-53	5.07212e-53	down
chr1	10160935	10161075	134	20	2	TE	ms3755_Ath_TAIR10_Ath_Chr1_ms3387_Ath_TAIR10_Ath_Chr1_ms2994_Ath_TAIR10_Ath_Chr1_ms25889_Ath_TAIR10_	5.49185	2.13818e-37	2.72539e-37	down
chr1	10196737	10197234	782	1640	173	TE	ms3813_Ath_TAIR10_Ath_Chr1_ms29696_Ath_TAIR10_Ath_Chr3_ms27180_Ath_TAIR10_Ath_Chr3_ms18831_Ath_TAIR1	2.16993	4.78942e-93	1.28716e-92	down
chr1	10206907	10207057	413	37	3	vicinity	up_AT1G29200.2	6.69349	1.41228e-118	4.67849e-118	down
chr1	10221131	10221306	847	88	9	intergenic		6.40599	2.69613e-237	1.73455e-236	down
chr1	10330051	10330119	255	36	3	vicinity	up_AT1G29550.1	6	1.23414e-71	2.66286e-71	down
chr1	10347096	10347132	406	178	18	vicinity	up_AT1G29620.1	4.42096	1.02245e-96	2.84555e-96	down
chr1	10357305	10357609	817	154	16	intergenic		5.58849	7.79077e-218	4.51069e-217	down
chr1	10359292	10359477	147	30	3	TE	ms3851_Ath_TAIR10_Ath_Chr1_ms3479_Ath_TAIR10_Ath_Chr1_ms3087_Ath_TAIR10_Ath_Chr1_ms1906_Ath_TAIR10_A	5.20945	7.88012e-40	1.05589e-39	down
chr1	10359640	10359829	210	21	2	TE	ms3851_Ath_TAIR10_Ath_Chr1_ms3479_Ath_TAIR10_Ath_Chr1_ms3087_Ath_TAIR10_Ath_Chr1_ms1906_Ath_TAIR10_A	6.13614	6.85362e-60	1.27694e-59	down
chr1	10359849	10360122	279	84	8	TE	ms3851_Ath_TAIR10_Ath_Chr1_ms3479_Ath_TAIR10_Ath_Chr1_ms3087_Ath_TAIR10_Ath_Chr1_ms1906_Ath_TAIR10_A	4.95936	8.55026e-72	1.84817e-71	down
chr1	10361469	10361700	99	28	2	TE	ms3852_Ath_TAIR10_Ath_Chr1_ms3480_Ath_TAIR10_Ath_Chr1_ms3088_Ath_TAIR10_Ath_Chr1_ms1907_Ath_TAIR10_A	5.05889	4.06329e-27	4.19677e-27	down
chr1	10362729	10363344	950	203	21	intergenic		5.43387	8.51414e-250	5.81087e-249	down
chr1	10383330	10383642	695	345	36	TE	ms3821_Ath_TAIR10_Ath_Chr1_ms3457_Ath_TAIR10_Ath_Chr1_ms3067_Ath_TAIR10_Ath_Chr1_ms10584_Ath_TAIR10_	4.23349	2.60937e-159	1.11279e-158	down
chr1	10383865	10384239	2047	614	65	TE	ms3824_Ath_TAIR10_Ath_Chr1_ms21899_Ath_TAIR10_Ath_Chr2_ms20171_Ath_TAIR10_Ath_Chr2_ms32590_Ath_TAIR1	4.95561	0	0	down
chr1	10384246	10384344	211	42	4	vicinity	down_AT1G29700.1	5.40599	3.34748e-57	6.00945e-57	down
chr1	10421230	10421306	100	4	0	vicinity	up_AT1G29750.2	6.65821	1.57734e-30	1.71771e-30	down
chr1	10421332	10421365	110	31	3	TE	ms3850_Ath_TAIR10_Ath_Chr1_ms3478_Ath_TAIR10_Ath_Chr1_ms3086_Ath_TAIR10_Ath_Chr1_ms1901_Ath_TAIR10_A	4.79442	4.63208e-29	4.90342e-29	down
chr1	10421367	10421424	124	21	2	TE	ms3850_Ath_TAIR10_Ath_Chr1_ms3478_Ath_TAIR10_Ath_Chr1_ms3086_Ath_TAIR10_Ath_Chr1_ms1901_Ath_TAIR10_A	5.38082	1.88058e-34	2.25467e-34	down
chr1	10421466	10421625	931	103	10	TE	ms3850_Ath_TAIR10_Ath_Chr1_ms3478_Ath_TAIR10_Ath_Chr1_ms3086_Ath_TAIR10_Ath_Chr1_ms1901_Ath_TAIR10_A	6.40475	1.52341e-260	1.09034e-259	down
chr1	10443956	10444063	261	19	2	intron	AT1G29830.1--AT1G29830.2--AT1G29830.3	6.44846	4.6771e-75	1.04696e-74	down
chr1	10497555	10497880	1882	262	27	TE	ms3928_Ath_TAIR10_Ath_Chr1_ms3558_Ath_TAIR10_Ath_Chr1_ms3196_Ath_TAIR10_Ath_Chr1_ms41386_Ath_TAIR10_	6.07146	0	0	down
chr1	10506538	10506673	594	80	8	TE	ms3903_Ath_TAIR10_Ath_Chr1_ms3530_Ath_TAIR10_Ath_Chr1_ms3134_Ath_TAIR10_Ath_Chr1_ms1976_Ath_TAIR10_A	6.04682	4.9452e-164	2.16581e-163	down
chr1	10506674	10507110	207	45	4	TE	ms3903_Ath_TAIR10_Ath_Chr1_ms3530_Ath_TAIR10_Ath_Chr1_ms3134_Ath_TAIR10_Ath_Chr1_ms1976_Ath_TAIR10_A	5.37851	4.96774e-56	8.76058e-56	down
chr1	10507197	10507273	198	18	1	TE	ms3903_Ath_TAIR10_Ath_Chr1_ms3530_Ath_TAIR10_Ath_Chr1_ms3134_Ath_TAIR10_Ath_Chr1_ms1976_Ath_TAIR10_A	6.63662	4.97373e-58	9.03176e-58	down
chr1	10512707	10512845	194	14	1	TE	ms3984_Ath_TAIR10_Ath_Chr1_ms65082_Ath_TAIR10_Ath_Chr5_ms17911_Ath_TAIR10_Ath_Chr2_ms36281_Ath_TAIR1	6.60733	7.79911e-57	1.3923e-56	down
chr1	10512855	10512985	170	15	1	TE	ms3984_Ath_TAIR10_Ath_Chr1_ms65082_Ath_TAIR10_Ath_Chr5_ms17911_Ath_TAIR10_Ath_Chr2_ms36281_Ath_TAIR1	6.41785	1.14849e-49	1.83796e-49	down
chr1	10523591	10523740	441	41	4	TE	ms3931_Ath_TAIR10_Ath_Chr1_ms3561_Ath_TAIR10_Ath_Chr1_ms3201_Ath_TAIR10_Ath_Chr1_ms25523_Ath_TAIR10_	6.46597	3.56422e-125	1.22978e-124	down
chr1	10528621	10528658	119	12	1	TE	ms3933_Ath_TAIR10_Ath_Chr1_ms3573_Ath_TAIR10_Ath_Chr1_ms20822_Ath_TAIR10_Ath_Chr2_ms7071_Ath_TAIR10_	5.90689	1.81999e-34	2.18588e-34	down
chr1	10534744	10534799	103	24	2	TE	ms3892_Ath_TAIR10_Ath_Chr1_ms3519_Ath_TAIR10_Ath_Chr1_ms3121_Ath_TAIR10_Ath_Chr1_ms1941_Ath_TAIR10_A	5.11548	2.74357e-28	2.86911e-28	down
chr1	10534805	10534839	146	28	2	TE	ms3892_Ath_TAIR10_Ath_Chr1_ms3519_Ath_TAIR10_Ath_Chr1_ms3121_Ath_TAIR10_Ath_Chr1_ms1941_Ath_TAIR10_A	5.61471	6.17775e-41	8.42836e-41	down
chr1	10545882	10545956	99	10	1	intergenic		5.64386	1.59313e-28	1.67068e-28	down
chr1	10554468	10554506	251	56	5	TE	ms3918_Ath_TAIR10_Ath_Chr1_ms3546_Ath_TAIR10_Ath_Chr1_ms3168_Ath_TAIR10_Ath_Chr1_ms21236_Ath_TAIR10_	5.39232	1.55001e-67	3.18402e-67	down
chr1	10554544	10554577	172	10	1	TE	ms3918_Ath_TAIR10_Ath_Chr1_ms3546_Ath_TAIR10_Ath_Chr1_ms3168_Ath_TAIR10_Ath_Chr1_ms21236_Ath_TAIR10_	6.43463	2.90458e-50	4.69244e-50	down
chr1	10570129	10570317	379	43	4	TE	ms3915_Ath_TAIR10_Ath_Chr1_ms3543_Ath_TAIR10_Ath_Chr1_ms3159_Ath_TAIR10_Ath_Chr1_ms16201_Ath_TAIR10_	6.24793	9.02405e-107	2.72853e-106	down
chr1	10570325	10570405	158	5	0	TE	ms3915_Ath_TAIR10_Ath_Chr1_ms3543_Ath_TAIR10_Ath_Chr1_ms3159_Ath_TAIR10_Ath_Chr1_ms16201_Ath_TAIR10_	7.31288	5.47052e-48	8.52266e-48	down
chr1	10592036	10592071	162	89	9	intergenic		4.0268	1.96503e-37	2.50881e-37	down
chr1	10602984	10603027	105	20	2	TE	ms3896_Ath_TAIR10_Ath_Chr1_ms3523_Ath_TAIR10_Ath_Chr1_ms3125_Ath_TAIR10_Ath_Chr1_ms1955_Ath_TAIR10_A	5.14296	7.12134e-29	7.52897e-29	down
chr1	10624079	10624145	1243	124	13	TE	ms3910_Ath_TAIR10_Ath_Chr1_ms3537_Ath_TAIR10_Ath_Chr1_ms3145_Ath_TAIR10_Ath_Chr1_ms5935_Ath_TAIR10_A	6.47342	0	0	down
chr1	10659277	10659458	137	11	1	vicinity	down_AT1G30270.1	6.10852	7.97464e-40	1.06724e-39	down
chr1	10659921	10660670	3871	1422	150	TE	ms4100_Ath_TAIR10_Ath_Chr1_ms3693_Ath_TAIR10_Ath_Chr1_ms3288_Ath_TAIR10_Ath_Chr1_ms2045_Ath_TAIR10_A	4.68046	0	0	down
chr1	10661134	10661403	430	333	35	intergenic		3.58162	1.36065e-87	3.4707e-87	down
chr1	10696797	10697256	971	146	15	TE	ms4039_Ath_TAIR10_Ath_Chr1_ms3659_Ath_TAIR10_Ath_Chr1_ms3252_Ath_TAIR10_Ath_Chr1_ms1996_Ath_TAIR10_A	5.92481	1.68937e-264	1.2277e-263	down
chr1	10697493	10697910	311	42	4	TE	ms4039_Ath_TAIR10_Ath_Chr1_ms3659_Ath_TAIR10_Ath_Chr1_ms3252_Ath_TAIR10_Ath_Chr1_ms1996_Ath_TAIR10_A	5.96347	1.21871e-86	3.07548e-86	down
chr1	10700829	10700942	233	45	4	TE	ms4039_Ath_TAIR10_Ath_Chr1_ms3659_Ath_TAIR10_Ath_Chr1_ms3252_Ath_TAIR10_Ath_Chr1_ms1996_Ath_TAIR10_A	5.54844	1.17912e-63	2.30837e-63	down
chr1	10701279	10701421	133	22	2	TE	ms4039_Ath_TAIR10_Ath_Chr1_ms3659_Ath_TAIR10_Ath_Chr1_ms3252_Ath_TAIR10_Ath_Chr1_ms1996_Ath_TAIR10_A	5.48113	4.21396e-37	5.34122e-37	down
chr1	10701525	10701595	490	96	10	TE	ms4039_Ath_TAIR10_Ath_Chr1_ms3659_Ath_TAIR10_Ath_Chr1_ms3252_Ath_TAIR10_Ath_Chr1_ms1996_Ath_TAIR10_A	5.48015	1.52447e-130	5.43583e-130	down
chr1	10702624	10702732	1241	99	10	TE	ms4005_Ath_TAIR10_Ath_Chr1_ms14447_Ath_TAIR10_Ath_Chr1_ms13242_Ath_TAIR10_Ath_Chr1_ms1687_Ath_TAIR10	6.81902	0	0	down
chr1	10725050	10725134	206	38	4	TE	ms4045_Ath_TAIR10_Ath_Chr1_ms3665_Ath_TAIR10_Ath_Chr1_ms3260_Ath_TAIR10_Ath_Chr1_ms2016_Ath_TAIR10_A	5.37156	9.74813e-56	1.71435e-55	down
chr1	10776579	10776754	206	97	10	intergenic		4.23406	9.82823e-49	1.55183e-48	down
chr1	10776771	10777025	167	21	2	intergenic		5.80735	3.83716e-47	5.89196e-47	down
chr1	10777172	10777594	1542	574	60	intergenic		4.66079	0	0	down
chr1	10778692	10778746	203	23	2	TE	ms4038_Ath_TAIR10_Ath_Chr1_ms3658_Ath_TAIR10_Ath_Chr1_ms3251_Ath_TAIR10_Ath_Chr1_ms1995_Ath_TAIR10_A	6.08746	8.20479e-58	1.48742e-57	down
chr1	10802990	10803042	433	39	4	TE	ms4147_Ath_TAIR10_Ath_Chr1_ms3718_Ath_TAIR10_Ath_Chr1_ms3313_Ath_TAIR10_Ath_Chr1_ms2071_Ath_TAIR10_A	6.43962	8.48649e-123	2.89056e-122	down
chr1	10814241	10814596	1945	291	30	TE	ms4155_Ath_TAIR10_Ath_Chr1_ms3729_Ath_TAIR10_Ath_Chr1_ms17911_Ath_TAIR10_Ath_Chr2_ms36281_Ath_TAIR10	5.9721	0	0	down
chr1	10852768	10852814	308	17	1	TE	ms4181_Ath_TAIR10_Ath_Chr1_ms3760_Ath_TAIR10_Ath_Chr1_ms3381_Ath_TAIR10_Ath_Chr1_ms40826_Ath_TAIR10_	7.27146	5.93102e-91	1.56118e-90	down
chr1	10867265	10867382	130	13	1	TE	ms4182_Ath_TAIR10_Ath_Chr1_ms3761_Ath_TAIR10_Ath_Chr1_ms3382_Ath_TAIR10_Ath_Chr1_ms40826_Ath_TAIR10_	6.03342	9.69393e-38	1.24569e-37	down
chr1	10880892	10880995	572	68	7	vicinity	up_AT1G30680.1	6.16239	4.2377e-159	1.80438e-158	down
chr1	10920841	10920903	194	37	3	TE	ms4263_Ath_TAIR10_Ath_Chr1_ms13146_Ath_TAIR10_Ath_Chr1_ms30904_Ath_TAIR10_Ath_Chr3_ms41490_Ath_TAIR1	5.60733	1.26777e-53	2.15501e-53	down
chr1	10922374	10922525	1156	178	18	TE	ms4262_Ath_TAIR10_Ath_Chr1_ms8808_Ath_TAIR10_Ath_Chr1_ms46011_Ath_TAIR10_Ath_Chr4_ms27101_Ath_TAIR10	5.92825	0	0	down
chr1	10924811	10924847	492	22	2	TE	ms4259_Ath_TAIR10_Ath_Chr1_ms3829_Ath_TAIR10_Ath_Chr1_ms14261_Ath_TAIR10_Ath_Chr1_ms5438_Ath_TAIR10_	7.36048	4.75318e-144	1.84744e-143	down
chr1	10929454	10929505	207	31	3	TE	ms4202_Ath_TAIR10_Ath_Chr1_ms50742_Ath_TAIR10_Ath_Chr4_ms46372_Ath_TAIR10_Ath_Chr4_ms32822_Ath_TAIR1	5.70044	1.87434e-57	3.37991e-57	down
chr1	10931874	10932186	392	128	13	TE	ms4179_Ath_TAIR10_Ath_Chr1_ms3758_Ath_TAIR10_Ath_Chr1_ms3367_Ath_TAIR10_Ath_Chr1_ms26994_Ath_TAIR10_	4.81103	2.60049e-98	7.34442e-98	down
chr1	10965767	10965964	113	24	2	TE	ms4266_Ath_TAIR10_Ath_Chr1_ms36419_Ath_TAIR10_Ath_Chr3_ms33100_Ath_TAIR10_Ath_Chr3_ms1816_Ath_TAIR10	5.24793	3.21102e-31	3.57367e-31	down
chr1	10983021	10983071	237	23	2	TE	ms4250_Ath_TAIR10_Ath_Chr1_ms3819_Ath_TAIR10_Ath_Chr1_ms3404_Ath_TAIR10_Ath_Chr1_ms2128_Ath_TAIR10_A	6.30986	6.48446e-68	1.3381e-67	down
chr1	11006096	11006135	234	38	4	TE	ms4225_Ath_TAIR10_Ath_Chr1_ms3788_Ath_TAIR10_Ath_Chr1_ms3342_Ath_TAIR10_Ath_Chr1_ms5292_Ath_TAIR10_A	5.55459	5.99586e-64	1.17742e-63	down
chr1	11006423	11006521	331	28	2	intergenic		6.79008	6.3397e-96	1.74695e-95	down
chr1	11006532	11006689	690	102	10	TE	ms4213_Ath_TAIR10_Ath_Chr1_ms57281_Ath_TAIR10_Ath_Chr5_ms51539_Ath_TAIR10_Ath_Chr5_ms11187_Ath_TAIR1	5.97311	2.78383e-189	1.40145e-188	down
chr1	11020297	11020758	2587	873	92	TE	ms4224_Ath_TAIR10_Ath_Chr1_ms3779_Ath_TAIR10_Ath_Chr1_ms50095_Ath_TAIR10_Ath_Chr5_ms40828_Ath_TAIR10	4.79846	0	0	down
chr1	11027696	11027816	214	16	1	TE	ms4215_Ath_TAIR10_Ath_Chr1_ms3752_Ath_TAIR10_Ath_Chr1_ms62_Ath_TAIR10_Ath_Chr1_ms16142_Ath_TAIR10_At	6.74819	8.19516e-63	1.58385e-62	down
chr1	11028412	11028481	108	26	2	TE	ms4221_Ath_TAIR10_Ath_Chr1_ms3772_Ath_TAIR10_Ath_Chr1_ms36796_Ath_TAIR10_Ath_Chr3_ms30971_Ath_TAIR10	5.18322	9.40523e-30	1.00987e-29	down
chr1	11032345	11032454	2490	252	26	TE	ms4404_Ath_TAIR10_Ath_Chr1_ms22916_Ath_TAIR10_Ath_Chr2_ms21124_Ath_TAIR10_Ath_Chr2_ms31595_Ath_TAIR1	6.52762	0	0	down
chr1	11045365	11045431	202	21	2	three_prime_UTR	AT1G30972.1-three_prime_UTR-6--AT1G30972.2-three_prime_UTR-6	6.08037	1.62504e-57	2.93571e-57	down
chr1	11046415	11046467	214	22	2	TE	ms4400_Ath_TAIR10_Ath_Chr1_ms3975_Ath_TAIR10_Ath_Chr1_ms39904_Ath_TAIR10_Ath_Chr4_ms14873_Ath_TAIR10	6.16323	4.44611e-61	8.39743e-61	down
chr1	11051331	11051365	671	68	7	TE	ms4388_Ath_TAIR10_Ath_Chr1_ms3953_Ath_TAIR10_Ath_Chr1_ms3521_Ath_TAIR10_Ath_Chr1_ms2222_Ath_TAIR10_A	6.39232	2.01958e-188	1.01156e-187	down
chr1	11051390	11051513	154	7	0	vicinity	up_AT1G30990.1	7.27612	8.75309e-47	1.33649e-46	down
chr1	11064880	11064999	141	15	1	TE	ms4320_Ath_TAIR10_Ath_Chr1_ms3881_Ath_TAIR10_Ath_Chr1_ms3477_Ath_TAIR10_Ath_Chr1_ms2195_Ath_TAIR10_A	6.14975	5.12744e-41	7.01213e-41	down
chr1	11083096	11083189	2742	632	67	TE	ms4420_Ath_TAIR10_Ath_Chr1_ms67919_Ath_TAIR10_Ath_Chr5_ms34384_Ath_TAIR10_Ath_Chr3_ms39759_Ath_TAIR1	5.33408	0	0	down
chr1	11089351	11089494	227	28	2	vicinity	down_AT1G31070.2	6.24793	6.09787e-65	1.21189e-64	down
chr1	11089739	11089883	115	16	1	pseudo	AT1G31072	5.85798	2.81579e-33	3.29458e-33	down
chr1	11102278	11102349	124	38	4	intergenic		4.64386	6.47333e-32	7.33424e-32	down
chr1	11103628	11103749	1053	139	14	TE	ms4384_Ath_TAIR10_Ath_Chr1_ms3950_Ath_TAIR10_Ath_Chr1_ms3518_Ath_TAIR10_Ath_Chr1_ms2217_Ath_TAIR10_A	6.13477	3.25926e-290	2.60909e-289	down
chr1	11103824	11103915	129	8	0	TE	ms4384_Ath_TAIR10_Ath_Chr1_ms3950_Ath_TAIR10_Ath_Chr1_ms3518_Ath_TAIR10_Ath_Chr1_ms2217_Ath_TAIR10_A	7.02237	2.93755e-39	3.89538e-39	down
chr1	11111124	11111226	1042	84	8	TE	ms4351_Ath_TAIR10_Ath_Chr1_ms3910_Ath_TAIR10_Ath_Chr1_ms3448_Ath_TAIR10_Ath_Chr1_ms22064_Ath_TAIR10_	6.8566	5.80718e-297	4.76443e-296	down
chr1	11111619	11111716	167	13	1	TE	ms4321_Ath_TAIR10_Ath_Chr1_ms3882_Ath_TAIR10_Ath_Chr1_ms3478_Ath_TAIR10_Ath_Chr1_ms2196_Ath_TAIR10_A	6.39232	9.02792e-49	1.42568e-48	down
chr1	11112017	11112067	141	22	2	TE	ms4321_Ath_TAIR10_Ath_Chr1_ms3882_Ath_TAIR10_Ath_Chr1_ms3478_Ath_TAIR10_Ath_Chr1_ms2196_Ath_TAIR10_A	5.56478	1.84607e-39	2.45308e-39	down
chr1	11117468	11117590	858	154	16	TE	ms4323_Ath_TAIR10_Ath_Chr1_ms22789_Ath_TAIR10_Ath_Chr2_ms39824_Ath_TAIR10_Ath_Chr4_ms28679_Ath_TAIR1	5.65905	7.67468e-230	4.77648e-229	down
chr1	11117593	11117637	455	40	4	TE	ms4323_Ath_TAIR10_Ath_Chr1_ms22789_Ath_TAIR10_Ath_Chr2_ms39824_Ath_TAIR10_Ath_Chr4_ms28679_Ath_TAIR1	6.51096	2.46196e-129	8.71865e-129	down
chr1	11117646	11117753	185	20	2	TE	ms4323_Ath_TAIR10_Ath_Chr1_ms22789_Ath_TAIR10_Ath_Chr2_ms39824_Ath_TAIR10_Ath_Chr4_ms28679_Ath_TAIR1	5.9542	1.79086e-52	2.99046e-52	down
chr1	11126524	11126984	655	499	52	TE	ms4407_Ath_TAIR10_Ath_Chr1_ms27496_Ath_TAIR10_Ath_Chr2_ms25257_Ath_TAIR10_Ath_Chr2_ms17676_Ath_TAIR1	3.62963	8.56804e-134	3.13422e-133	down
chr1	11127060	11127203	148	33	3	TE	ms4390_Ath_TAIR10_Ath_Chr1_ms3955_Ath_TAIR10_Ath_Chr1_ms3523_Ath_TAIR10_Ath_Chr1_ms2224_Ath_TAIR10_A	5.21917	4.01935e-40	5.403e-40	down
chr1	11127348	11127437	2525	310	32	TE	ms4390_Ath_TAIR10_Ath_Chr1_ms3955_Ath_TAIR10_Ath_Chr1_ms3523_Ath_TAIR10_Ath_Chr1_ms2224_Ath_TAIR10_A	6.25824	0	0	down
chr1	11127464	11127569	190	44	4	TE	ms4327_Ath_TAIR10_Ath_Chr1_ms3767_Ath_TAIR10_Ath_Chr1_ms16348_Ath_TAIR10_Ath_Chr2_ms7071_Ath_TAIR10_	5.2555	4.6502e-51	7.60973e-51	down
chr1	11128964	11129301	2294	563	59	TE	ms4417_Ath_TAIR10_Ath_Chr1_ms48928_Ath_TAIR10_Ath_Chr4_ms44686_Ath_TAIR10_Ath_Chr4_ms31660_Ath_TAIR1	5.25739	0	0	down
chr1	11132685	11132849	774	117	12	TE	ms4413_Ath_TAIR10_Ath_Chr1_ms44753_Ath_TAIR10_Ath_Chr4_ms6017_Ath_TAIR10_Ath_Chr1_ms40821_Ath_TAIR10	5.89761	5.25021e-211	2.94721e-210	down
chr1	11139439	11140269	23564	27537	2919	intergenic		3.01261	0	0	down
chr1	11148173	11148219	1801	259	27	TE	ms4382_Ath_TAIR10_Ath_Chr1_ms3948_Ath_TAIR10_Ath_Chr1_ms3516_Ath_TAIR10_Ath_Chr1_ms2210_Ath_TAIR10_A	6.00803	0	0	down
chr1	11155226	11155403	133	127	13	intergenic		3.25873	3.14611e-26	3.23075e-26	down
chr1	11174136	11174182	110	11	1	TE	ms4292_Ath_TAIR10_Ath_Chr1_ms3858_Ath_TAIR10_Ath_Chr1_ms3467_Ath_TAIR10_Ath_Chr1_ms36705_Ath_TAIR10_	5.79442	8.62569e-32	9.72727e-32	down
chr1	11204428	11204522	178	10	1	TE	ms4395_Ath_TAIR10_Ath_Chr1_ms3960_Ath_TAIR10_Ath_Chr1_ms3533_Ath_TAIR10_Ath_Chr1_ms15223_Ath_TAIR10_	6.48382	4.69466e-52	7.7808e-52	down
chr1	11230444	11230495	869	51	5	intergenic		7.17991	6.58913e-251	4.51974e-250	down
chr1	11241744	11241788	1013	223	23	vicinity	up_AT1G31380.1	5.40088	1.8514e-265	1.35268e-264	down
chr1	11241796	11241898	282	41	4	TE	ms4522_Ath_TAIR10_Ath_Chr1_ms4072_Ath_TAIR10_Ath_Chr1_ms3630_Ath_TAIR10_Ath_Chr1_ms2292_Ath_TAIR10_A	5.82273	4.4453e-78	1.02938e-77	down
chr1	11241907	11241945	121	24	2	TE	ms4522_Ath_TAIR10_Ath_Chr1_ms4072_Ath_TAIR10_Ath_Chr1_ms3630_Ath_TAIR10_Ath_Chr1_ms2292_Ath_TAIR10_A	5.34577	1.43399e-33	1.68744e-33	down
chr1	11241949	11242034	612	125	13	TE	ms4522_Ath_TAIR10_Ath_Chr1_ms4072_Ath_TAIR10_Ath_Chr1_ms3630_Ath_TAIR10_Ath_Chr1_ms2292_Ath_TAIR10_A	5.45239	4.57491e-162	1.98131e-161	down
chr1	11277018	11277078	232	32	3	TE	ms4480_Ath_TAIR10_Ath_Chr1_ms34264_Ath_TAIR10_Ath_Chr3_ms31022_Ath_TAIR10_Ath_Chr3_ms8173_Ath_TAIR10	5.86419	7.82566e-65	1.55271e-64	down
chr1	11279838	11280286	1066	247	26	vicinity	up_AT1G31520.1	5.30446	6.81473e-277	5.18443e-276	down
chr1	11309978	11310106	302	57	6	TE	ms4533_Ath_TAIR10_Ath_Chr1_ms4090_Ath_TAIR10_Ath_Chr1_ms19245_Ath_TAIR10_Ath_Chr2_ms11553_Ath_TAIR10	5.43582	4.40776e-81	1.05459e-80	down
chr1	11310235	11310320	111	13	1	vicinity	up_AT1G31580.1	5.80735	4.35133e-32	4.946e-32	down
chr1	11325190	11325308	247	39	4	TE	ms4461_Ath_TAIR10_Ath_Chr1_ms40513_Ath_TAIR10_Ath_Chr3_ms36921_Ath_TAIR10_Ath_Chr3_ms3182_Ath_TAIR10	5.63227	9.0566e-68	1.86462e-67	down
chr1	11352334	11352379	111	4	0	TE	ms4508_Ath_TAIR10_Ath_Chr1_ms4057_Ath_TAIR10_Ath_Chr1_ms3610_Ath_TAIR10_Ath_Chr1_ms2246_Ath_TAIR10_A	6.80735	7.70143e-34	9.10793e-34	down
chr1	11421177	11421360	528	16	1	TE	ms4632_Ath_TAIR10_Ath_Chr1_ms4179_Ath_TAIR10_Ath_Chr1_ms3780_Ath_TAIR10_Ath_Chr1_ms41493_Ath_TAIR10_	8.04712	5.99111e-157	2.51553e-156	down
chr1	11422161	11422260	794	94	9	TE	ms4628_Ath_TAIR10_Ath_Chr1_ms4173_Ath_TAIR10_Ath_Chr1_ms3763_Ath_TAIR10_Ath_Chr1_ms29171_Ath_TAIR10_	6.31288	1.36619e-221	8.06883e-221	down
chr1	11440930	11441450	2636	450	47	intergenic		5.77972	0	0	down
chr1	11479217	11479364	212	15	1	CDS	AT1G31960.1-CDS-11	6.73471	3.24778e-62	6.23589e-62	down
chr1	11479409	11479621	1331	157	16	CDS	AT1G31960.1-CDS-11	6.29192	0	0	down
chr1	11490433	11490509	118	8	0	intergenic		6.89482	6.01651e-36	7.45315e-36	down
chr1	11492932	11493036	151	53	5	intergenic		4.66297	1.63261e-38	2.13142e-38	down
chr1	11493110	11493290	345	55	5	TE	ms4679_Ath_TAIR10_Ath_Chr1_ms35538_Ath_TAIR10_Ath_Chr3_ms34839_Ath_TAIR10_Ath_Chr3_ms36204_Ath_TAIR1	5.84967	3.75243e-95	1.0275e-94	down
chr1	11493347	11493499	630	42	4	TE	ms4707_Ath_TAIR10_Ath_Chr1_ms57561_Ath_TAIR10_Ath_Chr5_ms134_Ath_TAIR10_Ath_Chr1_ms108_Ath_TAIR10_At	6.97957	1.86492e-181	9.02514e-181	down
chr1	11521100	11521217	106	16	1	TE	ms4598_Ath_TAIR10_Ath_Chr1_ms4141_Ath_TAIR10_Ath_Chr1_ms3693_Ath_TAIR10_Ath_Chr1_ms2332_Ath_TAIR10_A	5.74147	1.33085e-30	1.45394e-30	down
chr1	11522350	11522384	397	18	1	TE	ms4665_Ath_TAIR10_Ath_Chr1_ms22428_Ath_TAIR10_Ath_Chr2_ms20640_Ath_TAIR10_Ath_Chr2_ms14587_Ath_TAIR1	7.63662	1.23143e-117	4.05471e-117	down
chr1	11526105	11526163	115	16	1	TE	ms4666_Ath_TAIR10_Ath_Chr1_ms22428_Ath_TAIR10_Ath_Chr2_ms20640_Ath_TAIR10_Ath_Chr2_ms14587_Ath_TAIR1	5.85798	2.81579e-33	3.29458e-33	down
chr1	11526181	11526250	115	15	1	TE	ms4666_Ath_TAIR10_Ath_Chr1_ms22428_Ath_TAIR10_Ath_Chr2_ms20640_Ath_TAIR10_Ath_Chr2_ms14587_Ath_TAIR1	5.85798	2.81579e-33	3.29458e-33	down
chr1	11536586	11536713	305	36	3	TE	ms4602_Ath_TAIR10_Ath_Chr1_ms4145_Ath_TAIR10_Ath_Chr1_ms3698_Ath_TAIR10_Ath_Chr1_ms2344_Ath_TAIR10_A	6.25739	1.86361e-86	4.69309e-86	down
chr1	11536908	11537072	470	34	3	TE	ms80886_Ath_TAIR10_Ath_Chr1_ms34064_Ath_TAIR10_Ath_Chr3_ms30867_Ath_TAIR10_Ath_Chr3_ms21043_Ath_TAIR	6.87958	1.43874e-135	5.32022e-135	down
chr1	11550921	11550962	180	27	2	TE	ms4590_Ath_TAIR10_Ath_Chr1_ms4130_Ath_TAIR10_Ath_Chr1_ms3680_Ath_TAIR10_Ath_Chr1_ms2312_Ath_TAIR10_A	5.91488	5.42945e-51	8.87159e-51	down
chr1	11552031	11552130	145	7	0	vicinity	up_AT1G32120.1	7.18982	4.48188e-44	6.50718e-44	down
chr1	11564690	11564828	354	9	0	CDS	AT1G32140.1-CDS-21	8.47168	5.43363e-107	1.64659e-106	down
chr1	11585747	11585935	1127	93	9	vicinity	down_AT1G32180.1	6.81762	0	0	down
chr1	11585943	11586347	3835	1391	147	TE	ms4639_Ath_TAIR10_Ath_Chr1_ms4190_Ath_TAIR10_Ath_Chr1_ms9567_Ath_TAIR10_Ath_Chr1_ms36699_Ath_TAIR10_	4.69593	0	0	down
chr1	11592768	11592855	301	1	0	TE	ms4706_Ath_TAIR10_Ath_Chr1_ms56750_Ath_TAIR10_Ath_Chr5_ms23579_Ath_TAIR10_Ath_Chr2_ms25870_Ath_TAIR1	8.2384	4.89831e-91	1.29122e-90	down
chr1	11618109	11618215	160	172	18	TE	ms4823_Ath_TAIR10_Ath_Chr1_ms4343_Ath_TAIR10_Ath_Chr1_ms3876_Ath_TAIR10_Ath_Chr1_ms2414_Ath_TAIR10_A	3.08299	1.21228e-29	1.29666e-29	down
chr1	11618452	11618784	2148	2661	282	TE	ms4823_Ath_TAIR10_Ath_Chr1_ms4343_Ath_TAIR10_Ath_Chr1_ms3876_Ath_TAIR10_Ath_Chr1_ms2414_Ath_TAIR10_A	2.92479	0	0	down
chr1	11618958	11619977	33567	35014	3712	TE	ms4859_Ath_TAIR10_Ath_Chr1_ms4381_Ath_TAIR10_Ath_Chr1_ms3936_Ath_TAIR10_Ath_Chr1_ms6786_Ath_TAIR10_A	3.17643	0	0	down
chr1	11620621	11620692	742	70	7	TE	ms4850_Ath_TAIR10_Ath_Chr1_ms4372_Ath_TAIR10_Ath_Chr1_ms3913_Ath_TAIR10_Ath_Chr1_ms10296_Ath_TAIR10_	6.53722	1.7167e-209	9.56761e-209	down
chr1	11620708	11620860	216	29	3	intergenic		5.76155	4.15155e-60	7.74562e-60	down
chr1	11632032	11632141	269	26	2	TE	ms4810_Ath_TAIR10_Ath_Chr1_ms4328_Ath_TAIR10_Ath_Chr1_ms3856_Ath_TAIR10_Ath_Chr1_ms36797_Ath_TAIR10_	6.49185	1.93941e-77	4.45688e-77	down
chr1	11632173	11632229	457	60	6	TE	ms4810_Ath_TAIR10_Ath_Chr1_ms4328_Ath_TAIR10_Ath_Chr1_ms3856_Ath_TAIR10_Ath_Chr1_ms36797_Ath_TAIR10_	6.03185	1.12134e-126	3.90996e-126	down
chr1	11636928	11637150	468	53	5	TE	ms4788_Ath_TAIR10_Ath_Chr1_ms61952_Ath_TAIR10_Ath_Chr5_ms56025_Ath_TAIR10_Ath_Chr5_ms39578_Ath_TAIR1	6.28848	1.59272e-131	5.72609e-131	down
chr1	11637627	11637807	263	21	2	TE	ms4888_Ath_TAIR10_Ath_Chr1_ms58322_Ath_TAIR10_Ath_Chr5_ms52520_Ath_TAIR10_Ath_Chr5_ms36609_Ath_TAIR1	6.45943	1.18706e-75	2.66929e-75	down
chr1	11644213	11644376	4540	1027	108	TE	ms4882_Ath_TAIR10_Ath_Chr1_ms31554_Ath_TAIR10_Ath_Chr3_ms28804_Ath_TAIR10_Ath_Chr3_ms15223_Ath_TAIR1	5.38061	0	0	down
chr1	11644404	11644569	542	70	7	TE	ms4860_Ath_TAIR10_Ath_Chr1_ms4382_Ath_TAIR10_Ath_Chr1_ms3938_Ath_TAIR10_Ath_Chr1_ms15223_Ath_TAIR10_	6.08481	3.13374e-150	1.26313e-149	down
chr1	11648438	11648537	123	12	1	TE	ms4740_Ath_TAIR10_Ath_Chr1_ms4275_Ath_TAIR10_Ath_Chr1_ms3816_Ath_TAIR10_Ath_Chr1_ms2603_Ath_TAIR10_A	5.9542	1.17507e-35	1.44758e-35	down
chr1	11649895	11649985	104	25	2	TE	ms4740_Ath_TAIR10_Ath_Chr1_ms4275_Ath_TAIR10_Ath_Chr1_ms3816_Ath_TAIR10_Ath_Chr1_ms2603_Ath_TAIR10_A	5.12928	1.3979e-28	1.46964e-28	down
chr1	11661121	11661239	387	32	3	TE	ms4752_Ath_TAIR10_Ath_Chr1_ms9735_Ath_TAIR10_Ath_Chr1_ms8983_Ath_TAIR10_Ath_Chr1_ms6389_Ath_TAIR10_A	6.59991	7.81328e-111	2.44115e-110	down
chr1	11661389	11661504	232	21	2	vicinity	up_AT1G32337.1	6.27922	1.98941e-66	4.03031e-66	down
chr1	11662189	11662314	160	45	4	vicinity	down_AT1G32337.1	5.00899	2.54608e-42	3.57773e-42	down
chr1	11686887	11687058	292	74	7	TE	ms4818_Ath_TAIR10_Ath_Chr1_ms4337_Ath_TAIR10_Ath_Chr1_ms3870_Ath_TAIR10_Ath_Chr1_ms2403_Ath_TAIR10_A	5.19476	7.92887e-77	1.81062e-76	down
chr1	11703729	11703834	103	5	0	TE	ms4883_Ath_TAIR10_Ath_Chr1_ms46707_Ath_TAIR10_Ath_Chr4_ms42585_Ath_TAIR10_Ath_Chr4_ms22569_Ath_TAIR1	6.70044	1.97165e-31	2.20086e-31	down
chr1	11706532	11706587	184	18	1	TE	ms4735_Ath_TAIR10_Ath_Chr1_ms4270_Ath_TAIR10_Ath_Chr1_ms3809_Ath_TAIR10_Ath_Chr1_ms2439_Ath_TAIR10_A	6.53138	7.57952e-54	1.29325e-53	down
chr1	11711234	11711283	235	37	3	TE	ms4821_Ath_TAIR10_Ath_Chr1_ms4341_Ath_TAIR10_Ath_Chr1_ms3874_Ath_TAIR10_Ath_Chr1_ms2412_Ath_TAIR10_A	5.88264	1.01611e-65	2.03728e-65	down
chr1	11711722	11711827	117	29	3	vicinity	up_AT1G32440.1	4.88264	4.3335e-31	4.79839e-31	down
chr1	11734554	11734815	382	169	17	TE	ms4866_Ath_TAIR10_Ath_Chr1_ms8905_Ath_TAIR10_Ath_Chr1_ms8211_Ath_TAIR10_Ath_Chr1_ms5885_Ath_TAIR10_A	4.41128	5.29266e-91	1.39416e-90	down
chr1	11735975	11736007	180	20	2	TE	ms4797_Ath_TAIR10_Ath_Chr1_ms4315_Ath_TAIR10_Ath_Chr1_ms3828_Ath_TAIR10_Ath_Chr1_ms6911_Ath_TAIR10_A	5.91488	5.42945e-51	8.87159e-51	down
chr1	11737376	11737442	499	104	11	TE	ms4803_Ath_TAIR10_Ath_Chr1_ms4321_Ath_TAIR10_Ath_Chr1_ms3838_Ath_TAIR10_Ath_Chr1_ms19459_Ath_TAIR10_	5.38082	8.27591e-132	2.98322e-131	down
chr1	11740667	11740721	270	24	2	vicinity	up_AT1G32470.1	6.49719	9.7685e-78	2.25247e-77	down
chr1	11740732	11740831	548	65	6	TE	ms4871_Ath_TAIR10_Ath_Chr1_ms22302_Ath_TAIR10_Ath_Chr2_ms20445_Ath_TAIR10_Ath_Chr2_ms16125_Ath_TAIR1	6.29331	1.33046e-153	5.46194e-153	down
chr1	11752297	11752502	2613	335	35	TE	ms4845_Ath_TAIR10_Ath_Chr1_ms4367_Ath_TAIR10_Ath_Chr1_ms3903_Ath_TAIR10_Ath_Chr1_ms2481_Ath_TAIR10_A	6.18212	0	0	down
chr1	11753324	11753396	119	43	4	TE	ms4846_Ath_TAIR10_Ath_Chr1_ms4367_Ath_TAIR10_Ath_Chr1_ms3903_Ath_TAIR10_Ath_Chr1_ms2481_Ath_TAIR10_A	4.58496	1.76529e-30	1.9195e-30	down
chr1	11753518	11753584	214	118	12	TE	ms4846_Ath_TAIR10_Ath_Chr1_ms4367_Ath_TAIR10_Ath_Chr1_ms3903_Ath_TAIR10_Ath_Chr1_ms2481_Ath_TAIR10_A	4.04775	5.40207e-49	8.56567e-49	down
chr1	11753797	11753864	125	11	1	TE	ms4846_Ath_TAIR10_Ath_Chr1_ms4367_Ath_TAIR10_Ath_Chr1_ms3903_Ath_TAIR10_Ath_Chr1_ms2481_Ath_TAIR10_A	5.97728	2.98465e-36	3.73218e-36	down
chr1	11754527	11754620	193	42	4	TE	ms4846_Ath_TAIR10_Ath_Chr1_ms4367_Ath_TAIR10_Ath_Chr1_ms3903_Ath_TAIR10_Ath_Chr1_ms2481_Ath_TAIR10_A	5.27798	6.18148e-52	1.02388e-51	down
chr1	11754777	11754890	138	29	3	TE	ms4846_Ath_TAIR10_Ath_Chr1_ms4367_Ath_TAIR10_Ath_Chr1_ms3903_Ath_TAIR10_Ath_Chr1_ms2481_Ath_TAIR10_A	5.11894	3.35139e-37	4.2673e-37	down
chr1	11754900	11755000	385	23	2	TE	ms4846_Ath_TAIR10_Ath_Chr1_ms4367_Ath_TAIR10_Ath_Chr1_ms3903_Ath_TAIR10_Ath_Chr1_ms2481_Ath_TAIR10_A	7.00749	4.74671e-112	1.49854e-111	down
chr1	11783327	11783415	240	26	2	TE	ms4738_Ath_TAIR10_Ath_Chr1_ms4273_Ath_TAIR10_Ath_Chr1_ms3812_Ath_TAIR10_Ath_Chr1_ms2460_Ath_TAIR10_A	6.32793	8.30962e-69	1.73181e-68	down
chr1	11788321	11788426	359	63	6	TE	ms4914_Ath_TAIR10_Ath_Chr1_ms16775_Ath_TAIR10_Ath_Chr2_ms15287_Ath_TAIR10_Ath_Chr2_ms25889_Ath_TAIR1	5.6845	8.50222e-98	2.38699e-97	down
chr1	11789357	11789471	427	92	9	vicinity	up_AT1G32585.1	5.41954	1.65515e-113	5.29443e-113	down
chr1	11804019	11804144	191	14	1	TE	ms4906_Ath_TAIR10_Ath_Chr1_ms4427_Ath_TAIR10_Ath_Chr1_ms3964_Ath_TAIR10_Ath_Chr1_ms25678_Ath_TAIR10_	6.58496	6.14396e-56	1.08261e-55	down
chr1	11806298	11806343	330	79	8	TE	ms4908_Ath_TAIR10_Ath_Chr1_ms4457_Ath_TAIR10_Ath_Chr1_ms3967_Ath_TAIR10_Ath_Chr1_ms25889_Ath_TAIR10_	5.20076	1.41892e-86	3.57655e-86	down
chr1	11807648	11807708	100	7	0	TE	ms4988_Ath_TAIR10_Ath_Chr1_ms4503_Ath_TAIR10_Ath_Chr1_ms4016_Ath_TAIR10_Ath_Chr1_ms2554_Ath_TAIR10_A	6.65821	1.57734e-30	1.71771e-30	down
chr1	11807751	11807867	711	175	18	TE	ms4988_Ath_TAIR10_Ath_Chr1_ms4503_Ath_TAIR10_Ath_Chr1_ms4016_Ath_TAIR10_Ath_Chr1_ms2554_Ath_TAIR10_A	5.22781	3.06947e-184	1.50486e-183	down
chr1	11807872	11807917	149	14	1	TE	ms4988_Ath_TAIR10_Ath_Chr1_ms4503_Ath_TAIR10_Ath_Chr1_ms4016_Ath_TAIR10_Ath_Chr1_ms2554_Ath_TAIR10_A	6.22882	2.11484e-43	3.03087e-43	down
chr1	11817621	11817774	154	11	1	intergenic		6.27612	6.82746e-45	1.00754e-44	down
chr1	11822257	11822559	2091	265	28	TE	ms4933_Ath_TAIR10_Ath_Chr1_ms65982_Ath_TAIR10_Ath_Chr5_ms62428_Ath_TAIR10_Ath_Chr5_ms7071_Ath_TAIR10	6.17269	0	0	down
chr1	11826284	11826433	193	37	3	TE	ms4960_Ath_TAIR10_Ath_Chr1_ms4469_Ath_TAIR10_Ath_Chr1_ms3954_Ath_TAIR10_Ath_Chr1_ms6982_Ath_TAIR10_A	5.59991	2.49715e-53	4.22825e-53	down
chr1	11837137	11837308	201	34	3	vicinity	down_AT1G32720.1	5.65821	1.09974e-55	1.93e-55	down
chr1	11837359	11837532	289	48	5	vicinity	down_AT1G32720.1	5.59495	1.12874e-78	2.63059e-78	down
chr1	11857397	11857551	1432	135	14	TE	ms4915_Ath_TAIR10_Ath_Chr1_ms17998_Ath_TAIR10_Ath_Chr2_ms16494_Ath_TAIR10_Ath_Chr2_ms39667_Ath_TAIR1	6.57793	0	0	down
chr1	11861646	11861855	460	67	7	TE	ms5000_Ath_TAIR10_Ath_Chr1_ms4513_Ath_TAIR10_Ath_Chr1_ms33100_Ath_TAIR10_Ath_Chr3_ms1816_Ath_TAIR10_	5.84862	4.8714e-126	1.691e-125	down
chr1	11879858	11879929	156	15	1	TE	ms4958_Ath_TAIR10_Ath_Chr1_ms4463_Ath_TAIR10_Ath_Chr1_ms32620_Ath_TAIR10_Ath_Chr3_ms36955_Ath_TAIR10	6.29462	1.72872e-45	2.58051e-45	down
chr1	11880042	11880366	1450	311	32	intergenic		5.45844	0	0	down
chr1	11880451	11880605	160	25	2	intergenic		5.74595	4.51454e-45	6.68123e-45	down
chr1	11880618	11880868	678	109	11	intergenic		5.82231	3.00717e-184	1.47498e-183	down
chr1	11895640	11895670	110	17	1	TE	ms4980_Ath_TAIR10_Ath_Chr1_ms4494_Ath_TAIR10_Ath_Chr1_ms4006_Ath_TAIR10_Ath_Chr1_ms2532_Ath_TAIR10_A	5.79442	8.62569e-32	9.72727e-32	down
chr1	11930743	11930876	1412	62	6	vicinity	up_AT1G32928.1	7.65719	0	0	down
chr1	11935059	11935133	2351	189	20	TE	ms4911_Ath_TAIR10_Ath_Chr1_ms6083_Ath_TAIR10_Ath_Chr1_ms5542_Ath_TAIR10_Ath_Chr1_ms3686_Ath_TAIR10_A	6.80735	0	0	down
chr1	11935491	11935648	375	24	2	TE	ms4911_Ath_TAIR10_Ath_Chr1_ms6083_Ath_TAIR10_Ath_Chr1_ms5542_Ath_TAIR10_Ath_Chr1_ms3686_Ath_TAIR10_A	6.96963	4.61385e-109	1.42273e-108	down
chr1	11960867	11961037	958	77	8	TE	ms5004_Ath_TAIR10_Ath_Chr1_ms39965_Ath_TAIR10_Ath_Chr3_ms40755_Ath_TAIR10_Ath_Chr4_ms36026_Ath_TAIR1	6.73546	5.77871e-272	4.32073e-271	down
chr1	11982710	11983100	2825	4546	482	CDS	AT1G33070.1-CDS-31	2.54867	0	0	down
chr1	11984345	11984475	229	656	69	intron	AT1G33070.1	1.71621	3.30305e-21	3.35111e-21	down
chr1	11984476	11984810	597	1111	117	intron	AT1G33070.1	2.34136	2.3385e-78	5.42673e-78	down
chr1	11984852	11985146	496	437	46	intron	AT1G33070.1	3.40251	2.25189e-96	6.24319e-96	down
chr1	12009447	12009598	197	36	3	TE	ms5081_Ath_TAIR10_Ath_Chr1_ms4591_Ath_TAIR10_Ath_Chr1_ms4069_Ath_TAIR10_Ath_Chr1_ms22075_Ath_TAIR10_	5.62936	1.65817e-54	2.86019e-54	down
chr1	12009640	12009731	137	25	2	TE	ms5081_Ath_TAIR10_Ath_Chr1_ms4591_Ath_TAIR10_Ath_Chr1_ms4069_Ath_TAIR10_Ath_Chr1_ms22075_Ath_TAIR10_	5.52356	2.79143e-38	3.62776e-38	down
chr1	12009951	12010080	225	42	4	TE	ms5109_Ath_TAIR10_Ath_Chr1_ms4859_Ath_TAIR10_Ath_Chr1_ms4362_Ath_TAIR10_Ath_Chr1_ms2781_Ath_TAIR10_A	5.49825	2.63063e-61	4.97976e-61	down
chr1	12010119	12010165	151	55	5	vicinity	up_AT1G33120.1	4.66297	1.63261e-38	2.13142e-38	down
chr1	12013171	12013334	111	13	1	TE	ms5027_Ath_TAIR10_Ath_Chr1_ms4541_Ath_TAIR10_Ath_Chr1_ms4074_Ath_TAIR10_Ath_Chr1_ms33250_Ath_TAIR10_	5.80735	4.35133e-32	4.946e-32	down
chr1	12014759	12014897	173	29	3	TE	ms5151_Ath_TAIR10_Ath_Chr1_ms52884_Ath_TAIR10_Ath_Chr4_ms8547_Ath_TAIR10_Ath_Chr1_ms35216_Ath_TAIR10	5.44294	1.89629e-47	2.93077e-47	down
chr1	12016199	12016239	151	17	1	TE	ms5148_Ath_TAIR10_Ath_Chr1_ms63158_Ath_TAIR10_Ath_Chr5_ms7997_Ath_TAIR10_Ath_Chr1_ms5725_Ath_TAIR10_	6.24793	5.35705e-44	7.76127e-44	down
chr1	12034131	12034375	336	125	13	TE	ms5123_Ath_TAIR10_Ath_Chr1_ms4625_Ath_TAIR10_Ath_Chr1_ms4150_Ath_TAIR10_Ath_Chr1_ms3189_Ath_TAIR10_A	4.58925	2.64057e-82	6.40794e-82	down
chr1	12034415	12034546	173	66	6	pseudo	AT1G33190	4.63559	1.13378e-43	1.63283e-43	down
chr1	12034698	12034920	294	110	11	TE	ms5123_Ath_TAIR10_Ath_Chr1_ms4625_Ath_TAIR10_Ath_Chr1_ms4150_Ath_TAIR10_Ath_Chr1_ms3189_Ath_TAIR10_A	4.61961	1.41056e-72	3.07402e-72	down
chr1	12035251	12035342	160	79	8	TE	ms5121_Ath_TAIR10_Ath_Chr1_ms4616_Ath_TAIR10_Ath_Chr1_ms4135_Ath_TAIR10_Ath_Chr1_ms2632_Ath_TAIR10_A	4.16099	7.46791e-38	9.62258e-38	down
chr1	12035892	12036002	161	33	3	TE	ms5121_Ath_TAIR10_Ath_Chr1_ms4616_Ath_TAIR10_Ath_Chr1_ms4135_Ath_TAIR10_Ath_Chr1_ms2632_Ath_TAIR10_A	5.33985	6.28507e-44	9.09366e-44	down
chr1	12036166	12036741	535	136	14	TE	ms5130_Ath_TAIR10_Ath_Chr1_ms17395_Ath_TAIR10_Ath_Chr2_ms15876_Ath_TAIR10_Ath_Chr2_ms10941_Ath_TAIR1	5.1592	2.42767e-138	9.13229e-138	down
chr1	12036956	12036998	109	14	1	intergenic		5.78136	1.70974e-31	1.91322e-31	down
chr1	12037002	12037144	154	24	2	intergenic		5.69116	2.68002e-43	3.8353e-43	down
chr1	12037300	12037782	467	152	16	intergenic		4.7829	2.6911e-116	8.77593e-116	down
chr1	12037785	12037946	104	37	3	TE	ms5140_Ath_TAIR10_Ath_Chr1_ms46340_Ath_TAIR10_Ath_Chr4_ms42263_Ath_TAIR10_Ath_Chr4_ms15717_Ath_TAIR1	4.71425	2.51713e-27	2.60377e-27	down
chr1	12038301	12038607	378	108	11	intergenic		4.98109	1.0915e-96	3.0346e-96	down
chr1	12041069	12041121	132	2	0	TE	ms5052_Ath_TAIR10_Ath_Chr1_ms63310_Ath_TAIR10_Ath_Chr5_ms34839_Ath_TAIR10_Ath_Chr3_ms36204_Ath_TAIR1	7.05528	3.67187e-40	4.94814e-40	down
chr1	12041125	12041278	925	62	6	TE	ms5052_Ath_TAIR10_Ath_Chr1_ms63310_Ath_TAIR10_Ath_Chr5_ms34839_Ath_TAIR10_Ath_Chr3_ms36204_Ath_TAIR1	7.04751	9.66847e-266	7.08305e-265	down
chr1	12041336	12041397	137	10	1	TE	ms5105_Ath_TAIR10_Ath_Chr1_ms4630_Ath_TAIR10_Ath_Chr1_ms4161_Ath_TAIR10_Ath_Chr1_ms29601_Ath_TAIR10_	6.10852	7.97464e-40	1.06724e-39	down
chr1	12050361	12050497	668	77	8	TE	ms5061_Ath_TAIR10_Ath_Chr1_ms56984_Ath_TAIR10_Ath_Chr5_ms3913_Ath_TAIR10_Ath_Chr1_ms10296_Ath_TAIR10	6.21594	6.62778e-186	3.28341e-185	down
chr1	12059948	12060083	279	48	5	TE	ms5073_Ath_TAIR10_Ath_Chr1_ms4582_Ath_TAIR10_Ath_Chr1_ms4050_Ath_TAIR10_Ath_Chr1_ms5652_Ath_TAIR10_A	5.54432	9.71748e-76	2.1892e-75	down
chr1	12060154	12060267	100	19	2	TE	ms5073_Ath_TAIR10_Ath_Chr1_ms4582_Ath_TAIR10_Ath_Chr1_ms4050_Ath_TAIR10_Ath_Chr1_ms5652_Ath_TAIR10_A	5.07325	2.07186e-27	2.14705e-27	down
chr1	12060433	12060476	106	7	0	TE	ms5073_Ath_TAIR10_Ath_Chr1_ms4582_Ath_TAIR10_Ath_Chr1_ms4050_Ath_TAIR10_Ath_Chr1_ms5652_Ath_TAIR10_A	6.74147	2.46452e-32	2.81279e-32	down
chr1	12062294	12062407	370	43	4	TE	ms5088_Ath_TAIR10_Ath_Chr1_ms4603_Ath_TAIR10_Ath_Chr1_ms4115_Ath_TAIR10_Ath_Chr1_ms2580_Ath_TAIR10_A	6.21335	4.20126e-104	1.24437e-103	down
chr1	12062478	12062601	139	49	5	TE	ms5088_Ath_TAIR10_Ath_Chr1_ms4603_Ath_TAIR10_Ath_Chr1_ms4115_Ath_TAIR10_Ath_Chr1_ms2580_Ath_TAIR10_A	4.54432	4.47042e-35	5.44002e-35	down
chr1	12070672	12070783	438	34	3	TE	ms5051_Ath_TAIR10_Ath_Chr1_ms62776_Ath_TAIR10_Ath_Chr5_ms56645_Ath_TAIR10_Ath_Chr5_ms39980_Ath_TAIR1	6.77808	5.01166e-126	1.73858e-125	down
chr1	12071235	12071280	152	15	1	vicinity	up_AT1G33270.1	6.25739	2.69601e-44	3.93215e-44	down
chr1	12079595	12079841	1100	246	26	intergenic		5.34971	8.86151e-287	7.02656e-286	down
chr1	12080008	12080126	957	271	28	TE	ms5091_Ath_TAIR10_Ath_Chr1_ms4610_Ath_TAIR10_Ath_Chr1_ms4127_Ath_TAIR10_Ath_Chr1_ms2613_Ath_TAIR10_A	5.0459	8.99649e-243	5.94249e-242	down
chr1	12080130	12080257	198	60	6	TE	ms5091_Ath_TAIR10_Ath_Chr1_ms4610_Ath_TAIR10_Ath_Chr1_ms4127_Ath_TAIR10_Ath_Chr1_ms2613_Ath_TAIR10_A	4.82927	7.44684e-51	1.21351e-50	down
chr1	12080276	12080445	322	49	5	TE	ms5091_Ath_TAIR10_Ath_Chr1_ms4610_Ath_TAIR10_Ath_Chr1_ms4127_Ath_TAIR10_Ath_Chr1_ms2613_Ath_TAIR10_A	5.75043	2.2394e-88	5.75535e-88	down
chr1	12080602	12080805	855	141	14	TE	ms5136_Ath_TAIR10_Ath_Chr1_ms33329_Ath_TAIR10_Ath_Chr3_ms30174_Ath_TAIR10_Ath_Chr3_ms2613_Ath_TAIR10	5.83458	7.34174e-232	4.61414e-231	down
chr1	12083765	12084074	438	161	17	TE	ms5033_Ath_TAIR10_Ath_Chr1_ms4549_Ath_TAIR10_Ath_Chr1_ms16563_Ath_TAIR10_Ath_Chr2_ms19459_Ath_TAIR10	4.60815	7.10129e-107	2.14776e-106	down
chr1	12084162	12084286	183	24	2	TE	ms5033_Ath_TAIR10_Ath_Chr1_ms4549_Ath_TAIR10_Ath_Chr1_ms16563_Ath_TAIR10_Ath_Chr2_ms19459_Ath_TAIR10	5.9386	7.01159e-52	1.15943e-51	down
chr1	12097159	12097420	204	43	4	tRNA	AT1G33370.1	5.35755	3.75256e-55	6.54128e-55	down
chr1	12133209	12133375	716	61	6	TE	ms5159_Ath_TAIR10_Ath_Chr1_ms63334_Ath_TAIR10_Ath_Chr5_ms10942_Ath_TAIR10_Ath_Chr1_ms15223_Ath_TAIR1	6.67847	1.73996e-203	9.39406e-203	down
chr1	12138810	12138880	169	28	2	intergenic		5.82443	9.82046e-48	1.52428e-47	down
chr1	12138894	12138947	113	16	1	TE	ms5100_Ath_TAIR10_Ath_Chr1_ms4621_Ath_TAIR10_Ath_Chr1_ms4140_Ath_TAIR10_Ath_Chr1_ms2637_Ath_TAIR10_A	5.83289	1.10708e-32	1.27597e-32	down
chr1	12140770	12141011	249	25	2	intergenic		6.38082	1.74549e-71	3.7528e-71	down
chr1	12166758	12167059	258	18	1	TE	ms5102_Ath_TAIR10_Ath_Chr1_ms4624_Ath_TAIR10_Ath_Chr1_ms4148_Ath_TAIR10_Ath_Chr1_ms2644_Ath_TAIR10_A	7.01681	5.60452e-76	1.26628e-75	down
chr1	12172570	12172637	255	28	2	TE	ms5292_Ath_TAIR10_Ath_Chr1_ms4790_Ath_TAIR10_Ath_Chr1_ms4295_Ath_TAIR10_Ath_Chr1_ms2748_Ath_TAIR10_A	6.41504	2.85879e-73	6.26906e-73	down
chr1	12176788	12176935	319	38	4	TE	ms5290_Ath_TAIR10_Ath_Chr1_ms4788_Ath_TAIR10_Ath_Chr1_ms4293_Ath_TAIR10_Ath_Chr1_ms2741_Ath_TAIR10_A	6	5.26312e-89	1.36101e-88	down
chr1	12183691	12183732	129	12	1	TE	ms5182_Ath_TAIR10_Ath_Chr1_ms4717_Ath_TAIR10_Ath_Chr1_ms4196_Ath_TAIR10_Ath_Chr1_ms7163_Ath_TAIR10_A	6.02237	1.92411e-37	2.45685e-37	down
chr1	12184660	12184945	494	30	3	TE	ms5231_Ath_TAIR10_Ath_Chr1_ms34721_Ath_TAIR10_Ath_Chr3_ms31477_Ath_TAIR10_Ath_Chr3_ms21030_Ath_TAIR1	6.95128	9.94271e-143	3.83162e-142	down
chr1	12186893	12187296	3164	1088	115	CDS	AT1G33607.1-CDS-22	4.77001	0	0	down
chr1	12187337	12187410	171	25	2	intron	AT1G33607.1	5.8413	2.51267e-48	3.94449e-48	down
chr1	12215103	12215185	170	5	0	vicinity	up_AT1G33700.1	7.41785	1.33545e-51	2.19893e-51	down
chr1	12218693	12218992	841	199	21	TE	ms5295_Ath_TAIR10_Ath_Chr1_ms4795_Ath_TAIR10_Ath_Chr1_ms4311_Ath_TAIR10_Ath_Chr1_ms15595_Ath_TAIR10_	5.25824	4.44308e-218	2.57519e-217	down
chr1	12222751	12222796	113	23	2	TE	ms5294_Ath_TAIR10_Ath_Chr1_ms4792_Ath_TAIR10_Ath_Chr1_ms4297_Ath_TAIR10_Ath_Chr1_ms2751_Ath_TAIR10_A	5.24793	3.21102e-31	3.57367e-31	down
chr1	12231240	12231278	201	13	1	TE	ms5266_Ath_TAIR10_Ath_Chr1_ms4760_Ath_TAIR10_Ath_Chr1_ms4264_Ath_TAIR10_Ath_Chr1_ms2661_Ath_TAIR10_A	6.65821	6.31024e-59	1.15922e-58	down
chr1	12240383	12240482	337	40	4	intergenic		6.07895	2.49417e-94	6.7869e-94	down
chr1	12240485	12240523	166	12	1	TE	ms5221_Ath_TAIR10_Ath_Chr1_ms4718_Ath_TAIR10_Ath_Chr1_ms4233_Ath_TAIR10_Ath_Chr1_ms40531_Ath_TAIR10_	6.3837	1.79491e-48	2.82344e-48	down
chr1	12247517	12248056	3223	1328	140	TE	ms5199_Ath_TAIR10_Ath_Chr1_ms38046_Ath_TAIR10_Ath_Chr3_ms56812_Ath_TAIR10_Ath_Chr5_ms30971_Ath_TAIR1	4.51508	0	0	down
chr1	12249030	12249340	470	90	9	TE	ms5205_Ath_TAIR10_Ath_Chr1_ms46438_Ath_TAIR10_Ath_Chr4_ms11209_Ath_TAIR10_Ath_Chr1_ms22067_Ath_TAIR1	5.55766	4.40759e-126	1.53098e-125	down
chr1	12252048	12252093	123	16	1	TE	ms5275_Ath_TAIR10_Ath_Chr1_ms4769_Ath_TAIR10_Ath_Chr1_ms4273_Ath_TAIR10_Ath_Chr1_ms2700_Ath_TAIR10_A	5.9542	1.17507e-35	1.44758e-35	down
chr1	12253194	12253261	126	9	0	TE	ms5179_Ath_TAIR10_Ath_Chr1_ms4681_Ath_TAIR10_Ath_Chr1_ms6165_Ath_TAIR10_Ath_Chr1_ms5035_Ath_TAIR10_A	6.98868	2.35009e-38	3.0626e-38	down
chr1	12263022	12263358	1567	208	22	TE	ms5323_Ath_TAIR10_Ath_Chr1_ms18801_Ath_TAIR10_Ath_Chr2_ms55210_Ath_TAIR10_Ath_Chr5_ms26672_Ath_TAIR1	6.09115	0	0	down
chr1	12263361	12263615	676	239	25	vicinity	down_AT1G33800.1	4.70257	1.13523e-165	5.02243e-165	down
chr1	12263632	12263898	1180	441	46	TE	ms5298_Ath_TAIR10_Ath_Chr1_ms4798_Ath_TAIR10_Ath_Chr1_ms4321_Ath_TAIR10_Ath_Chr1_ms24444_Ath_TAIR10_	4.6512	1.58723e-285	1.24675e-284	down
chr1	12264272	12264395	139	24	2	TE	ms5180_Ath_TAIR10_Ath_Chr1_ms4683_Ath_TAIR10_Ath_Chr1_ms9571_Ath_TAIR10_Ath_Chr1_ms6749_Ath_TAIR10_A	5.54432	7.18e-39	9.43714e-39	down
chr1	12264474	12264639	192	31	3	TE	ms5180_Ath_TAIR10_Ath_Chr1_ms4683_Ath_TAIR10_Ath_Chr1_ms9571_Ath_TAIR10_Ath_Chr1_ms6749_Ath_TAIR10_A	5.59246	4.9183e-53	8.28269e-53	down
chr1	12264666	12264770	160	17	1	vicinity	up_AT1G33810.1	6.33092	1.10777e-46	1.68788e-46	down
chr1	12277498	12277551	791	48	5	TE	ms5300_Ath_TAIR10_Ath_Chr1_ms4800_Ath_TAIR10_Ath_Chr1_ms4331_Ath_TAIR10_Ath_Chr1_ms22067_Ath_TAIR10_	7.04439	1.2511e-227	7.67669e-227	down
chr1	12283088	12283140	234	26	2	vicinity	down_AT1G33840.1	6.29155	5.0586e-67	1.03347e-66	down
chr1	12286714	12286852	1279	167	17	TE	ms5291_Ath_TAIR10_Ath_Chr1_ms4789_Ath_TAIR10_Ath_Chr1_ms4294_Ath_TAIR10_Ath_Chr1_ms2745_Ath_TAIR10_A	6.152	0	0	down
chr1	12286855	12286960	213	52	5	TE	ms5291_Ath_TAIR10_Ath_Chr1_ms4789_Ath_TAIR10_Ath_Chr1_ms4294_Ath_TAIR10_Ath_Chr1_ms2745_Ath_TAIR10_A	5.1565	1.90237e-56	3.37781e-56	down
chr1	12287162	12287205	175	52	5	TE	ms5291_Ath_TAIR10_Ath_Chr1_ms4789_Ath_TAIR10_Ath_Chr1_ms4294_Ath_TAIR10_Ath_Chr1_ms2745_Ath_TAIR10_A	4.87447	1.99811e-45	2.98059e-45	down
chr1	12287351	12287440	383	35	3	TE	ms5291_Ath_TAIR10_Ath_Chr1_ms4789_Ath_TAIR10_Ath_Chr1_ms4294_Ath_TAIR10_Ath_Chr1_ms2745_Ath_TAIR10_A	6.58496	1.21214e-109	3.75161e-109	down
chr1	12287509	12287641	710	100	10	vicinity	down_AT1G33850.1	6.01427	3.52128e-195	1.83204e-194	down
chr1	12302934	12303004	1678	263	27	TE	ms5322_Ath_TAIR10_Ath_Chr1_ms4822_Ath_TAIR10_Ath_Chr1_ms49463_Ath_TAIR10_Ath_Chr5_ms8465_Ath_TAIR10_	5.90603	0	0	down
chr1	12303023	12303068	372	68	7	TE	ms5322_Ath_TAIR10_Ath_Chr1_ms4822_Ath_TAIR10_Ath_Chr1_ms49463_Ath_TAIR10_Ath_Chr5_ms8465_Ath_TAIR10_	5.54303	3.47779e-100	9.97228e-100	down
chr1	12303088	12303134	306	85	9	TE	ms5322_Ath_TAIR10_Ath_Chr1_ms4822_Ath_TAIR10_Ath_Chr1_ms49463_Ath_TAIR10_Ath_Chr5_ms8465_Ath_TAIR10_	4.94017	2.30927e-78	5.36005e-78	down
chr1	12325593	12325692	151	8	0	intron	AT1G33930.1	7.24793	7.00263e-46	1.05281e-45	down
chr1	12336739	12336820	167	61	6	TE	ms5224_Ath_TAIR10_Ath_Chr1_ms4723_Ath_TAIR10_Ath_Chr1_ms4245_Ath_TAIR10_Ath_Chr1_ms2703_Ath_TAIR10_A	4.58496	5.90398e-42	8.23137e-42	down
chr1	12337291	12337347	134	32	3	TE	ms5224_Ath_TAIR10_Ath_Chr1_ms4723_Ath_TAIR10_Ath_Chr1_ms4245_Ath_TAIR10_Ath_Chr1_ms2703_Ath_TAIR10_A	5.07682	4.9189e-36	6.11923e-36	down
chr1	12338598	12338977	931	402	42	CDS	AT1G33950.2-CDS-52--AT1G33950.1-CDS-52	4.43792	2.36413e-219	1.38054e-218	down
chr1	12339080	12339209	99	25	2	intergenic		5.05889	4.06329e-27	4.19677e-27	down
chr1	12343231	12343289	151	12	1	intergenic		6.24793	5.35705e-44	7.76127e-44	down
chr1	12361572	12361708	1241	43	4	vicinity	up_AT1G34010.1	7.95652	0	0	down
chr1	12361753	12361954	113	20	2	vicinity	up_AT1G34010.1	5.24793	3.21102e-31	3.57367e-31	down
chr1	12363139	12363421	596	356	37	intergenic		3.97366	6.61753e-131	2.36583e-130	down
chr1	12363436	12363660	450	119	12	intergenic		5.11654	2.93519e-116	9.56904e-116	down
chr1	12363736	12363934	629	181	19	TE	ms5436_Ath_TAIR10_Ath_Chr1_ms4931_Ath_TAIR10_Ath_Chr1_ms4478_Ath_TAIR10_Ath_Chr1_ms44046_Ath_TAIR10_	4.97728	2.89774e-159	1.23529e-158	down
chr1	12378117	12378297	118	20	2	intergenic		5.30986	1.09216e-32	1.26185e-32	down
chr1	12378300	12378558	145	14	1	vicinity	down_AT1G34041.1	6.18982	3.2942e-42	4.61231e-42	down
chr1	12379316	12379483	101	12	1	TE	ms5402_Ath_TAIR10_Ath_Chr1_ms4893_Ath_TAIR10_Ath_Chr1_ms4398_Ath_TAIR10_Ath_Chr1_ms2844_Ath_TAIR10_A	5.67243	4.06165e-29	4.30251e-29	down
chr1	12387469	12387717	378	44	4	TE	ms5375_Ath_TAIR10_Ath_Chr1_ms4861_Ath_TAIR10_Ath_Chr1_ms4364_Ath_TAIR10_Ath_Chr1_ms2784_Ath_TAIR10_A	6.24413	1.78604e-106	5.38535e-106	down
chr1	12389700	12389824	212	46	4	vicinity	down_AT1G34046.1	5.41278	1.70515e-57	3.07788e-57	down
chr1	12389872	12390021	115	20	2	TE	ms5397_Ath_TAIR10_Ath_Chr1_ms4886_Ath_TAIR10_Ath_Chr1_ms4391_Ath_TAIR10_Ath_Chr1_ms2832_Ath_TAIR10_A	5.27302	8.30783e-32	9.39217e-32	down
chr1	12391393	12391514	147	13	1	TE	ms5426_Ath_TAIR10_Ath_Chr1_ms4919_Ath_TAIR10_Ath_Chr1_ms4466_Ath_TAIR10_Ath_Chr1_ms36660_Ath_TAIR10_	6.20945	8.34744e-43	1.18383e-42	down
chr1	12401609	12401926	2444	357	37	intergenic		6.00769	0	0	down
chr1	12405323	12405433	137	10	1	TE	ms5386_Ath_TAIR10_Ath_Chr1_ms4875_Ath_TAIR10_Ath_Chr1_ms4380_Ath_TAIR10_Ath_Chr1_ms2806_Ath_TAIR10_A	6.10852	7.97464e-40	1.06724e-39	down
chr1	12408867	12409025	109	5	0	TE	ms5385_Ath_TAIR10_Ath_Chr1_ms4874_Ath_TAIR10_Ath_Chr1_ms4378_Ath_TAIR10_Ath_Chr1_ms2804_Ath_TAIR10_A	6.78136	3.0806e-33	3.59129e-33	down
chr1	12424916	12425032	137	9	0	intergenic		7.10852	1.14742e-41	1.59017e-41	down
chr1	12425082	12425167	469	48	5	intergenic		6.29155	8.04811e-132	2.90207e-131	down
chr1	12435406	12435488	3173	1157	122	TE	ms5376_Ath_TAIR10_Ath_Chr1_ms4863_Ath_TAIR10_Ath_Chr1_ms4366_Ath_TAIR10_Ath_Chr1_ms2786_Ath_TAIR10_A	4.68957	0	0	down
chr1	12458057	12458142	208	11	1	TE	ms5369_Ath_TAIR10_Ath_Chr1_ms4855_Ath_TAIR10_Ath_Chr1_ms4358_Ath_TAIR10_Ath_Chr1_ms2767_Ath_TAIR10_A	6.70736	5.09952e-61	9.62319e-61	down
chr1	12467926	12468130	410	37	3	TE	ms5439_Ath_TAIR10_Ath_Chr1_ms4958_Ath_TAIR10_Ath_Chr1_ms34839_Ath_TAIR10_Ath_Chr3_ms36204_Ath_TAIR10	6.68299	1.10562e-117	3.64155e-117	down
chr1	12468246	12468435	432	89	9	intergenic		5.4363	5.73477e-115	1.85239e-114	down
chr1	12468644	12469061	809	225	23	TE	ms5513_Ath_TAIR10_Ath_Chr1_ms22101_Ath_TAIR10_Ath_Chr2_ms20318_Ath_TAIR10_Ath_Chr2_ms14339_Ath_TAIR1	5.07682	2.93167e-206	1.61568e-205	down
chr1	12470203	12470790	2653	1057	112	TE	ms5481_Ath_TAIR10_Ath_Chr1_ms40513_Ath_TAIR10_Ath_Chr3_ms36921_Ath_TAIR10_Ath_Chr3_ms3182_Ath_TAIR10	4.55377	0	0	down
chr1	12470792	12471259	1225	439	46	TE	ms5405_Ath_TAIR10_Ath_Chr1_ms4896_Ath_TAIR10_Ath_Chr1_ms4401_Ath_TAIR10_Ath_Chr1_ms2853_Ath_TAIR10_A	4.70515	2.43212e-298	2.01363e-297	down
chr1	12483333	12483418	131	2	0	TE	ms5398_Ath_TAIR10_Ath_Chr1_ms4887_Ath_TAIR10_Ath_Chr1_ms4392_Ath_TAIR10_Ath_Chr1_ms2833_Ath_TAIR10_A	7.04439	7.34379e-40	9.84633e-40	down
chr1	12500017	12500069	122	25	2	TE	ms5396_Ath_TAIR10_Ath_Chr1_ms4885_Ath_TAIR10_Ath_Chr1_ms4390_Ath_TAIR10_Ath_Chr1_ms2831_Ath_TAIR10_A	5.35755	7.28647e-34	8.62844e-34	down
chr1	12513298	12513405	156	22	2	TE	ms5411_Ath_TAIR10_Ath_Chr1_ms4903_Ath_TAIR10_Ath_Chr1_ms4412_Ath_TAIR10_Ath_Chr1_ms4892_Ath_TAIR10_A	5.70966	6.87227e-44	9.93402e-44	down
chr1	12517406	12517535	7968	978	103	intergenic		6.25974	0	0	down
chr1	12525116	12525312	445	14	1	TE	ms5522_Ath_TAIR10_Ath_Chr1_ms10760_Ath_TAIR10_Ath_Chr1_ms20889_Ath_TAIR10_Ath_Chr2_ms42686_Ath_TAIR1	7.8009	4.89643e-132	1.76853e-131	down
chr1	12527270	12527380	343	71	7	TE	ms5367_Ath_TAIR10_Ath_Chr1_ms4853_Ath_TAIR10_Ath_Chr1_ms4354_Ath_TAIR10_Ath_Chr1_ms2580_Ath_TAIR10_A	5.42626	1.06676e-91	2.8361e-91	down
chr1	12527416	12527585	221	20	2	TE	ms5367_Ath_TAIR10_Ath_Chr1_ms4853_Ath_TAIR10_Ath_Chr1_ms4354_Ath_TAIR10_Ath_Chr1_ms2580_Ath_TAIR10_A	6.20945	3.70149e-63	7.19594e-63	down
chr1	12530213	12530300	315	38	4	vicinity	up_AT1G34340.1	5.98185	8.01142e-88	2.04929e-87	down
chr1	12530304	12530430	331	22	2	vicinity	up_AT1G34340.1	6.79008	6.3397e-96	1.74695e-95	down
chr1	12548142	12548200	274	25	2	TE	ms5476_Ath_TAIR10_Ath_Chr1_ms34738_Ath_TAIR10_Ath_Chr3_ms31525_Ath_TAIR10_Ath_Chr3_ms40404_Ath_TAIR1	6.51833	6.28553e-79	1.47023e-78	down
chr1	12548284	12548368	153	20	2	TE	ms5480_Ath_TAIR10_Ath_Chr1_ms40216_Ath_TAIR10_Ath_Chr3_ms36679_Ath_TAIR10_Ath_Chr3_ms25793_Ath_TAIR1	5.68182	5.2918e-43	7.53232e-43	down
chr1	12562999	12563030	272	41	4	TE	ms5537_Ath_TAIR10_Ath_Chr1_ms5015_Ath_TAIR10_Ath_Chr1_ms4502_Ath_TAIR10_Ath_Chr1_ms2888_Ath_TAIR10_A	5.77083	3.94752e-75	8.84554e-75	down
chr1	12564066	12564190	264	33	3	intergenic		6.04985	2.67126e-74	5.93802e-74	down
chr1	12564268	12564341	262	2	0	TE	ms5691_Ath_TAIR10_Ath_Chr1_ms70357_Ath_TAIR10_Ath_Chr1_ms4927_Ath_TAIR10_Ath_Chr1_ms36981_Ath_TAIR10	8.03892	2.69431e-79	6.33213e-79	down
chr1	12565661	12565783	306	75	7	TE	ms5697_Ath_TAIR10_Ath_Chr1_ms20465_Ath_TAIR10_Ath_Chr2_ms18779_Ath_TAIR10_Ath_Chr2_ms13087_Ath_TAIR1	5.26209	6.67913e-81	1.59417e-80	down
chr1	12576227	12576414	321	32	3	TE	ms5548_Ath_TAIR10_Ath_Chr1_ms5029_Ath_TAIR10_Ath_Chr1_ms4557_Ath_TAIR10_Ath_Chr1_ms36204_Ath_TAIR10_	6.33092	3.3094e-91	8.73648e-91	down
chr1	12581788	12581853	153	0	0	TE	ms5596_Ath_TAIR10_Ath_Chr1_ms5033_Ath_TAIR10_Ath_Chr1_ms4927_Ath_TAIR10_Ath_Chr1_ms36981_Ath_TAIR10_	7.26679	1.75063e-46	2.66031e-46	down
chr1	12593405	12593453	298	35	3	TE	ms5701_Ath_TAIR10_Ath_Chr1_ms39080_Ath_TAIR10_Ath_Chr3_ms35540_Ath_TAIR10_Ath_Chr3_ms5659_Ath_TAIR10	6.224	2.22667e-84	5.49795e-84	down
chr1	12594839	12594943	159	19	2	TE	ms5601_Ath_TAIR10_Ath_Chr1_ms5070_Ath_TAIR10_Ath_Chr1_ms4528_Ath_TAIR10_Ath_Chr1_ms12076_Ath_TAIR10_	5.73697	8.91838e-45	1.31325e-44	down
chr1	12595533	12595689	262	32	3	intron	AT1G34460.1--AT1G34460.2	6.03892	1.0447e-73	2.30487e-73	down
chr1	12603736	12603802	188	17	1	TE	ms5577_Ath_TAIR10_Ath_Chr1_ms46408_Ath_TAIR10_Ath_Chr4_ms42315_Ath_TAIR10_Ath_Chr4_ms29766_Ath_TAIR1	6.56224	4.8389e-55	8.41605e-55	down
chr1	12610732	12610836	275	28	2	TE	ms5664_Ath_TAIR10_Ath_Chr1_ms5134_Ath_TAIR10_Ath_Chr1_ms4668_Ath_TAIR10_Ath_Chr1_ms37876_Ath_TAIR10_	6.52356	3.1655e-79	7.42666e-79	down
chr1	12615382	12615445	171	18	1	TE	ms5600_Ath_TAIR10_Ath_Chr1_ms5069_Ath_TAIR10_Ath_Chr1_ms4524_Ath_TAIR10_Ath_Chr1_ms8327_Ath_TAIR10_A	6.42626	5.77581e-50	9.29375e-50	down
chr1	12635488	12635595	113	13	1	TE	ms5540_Ath_TAIR10_Ath_Chr1_ms5017_Ath_TAIR10_Ath_Chr1_ms4506_Ath_TAIR10_Ath_Chr1_ms2896_Ath_TAIR10_A	5.83289	1.10708e-32	1.27597e-32	down
chr1	12640707	12640875	325	39	4	TE	ms5685_Ath_TAIR10_Ath_Chr1_ms6592_Ath_TAIR10_Ath_Chr1_ms6045_Ath_TAIR10_Ath_Chr1_ms3986_Ath_TAIR10_A	6.0268	8.85205e-91	2.32612e-90	down
chr1	12645151	12645350	157	27	2	intergenic		5.71882	3.4796e-44	5.06077e-44	down
chr1	12646028	12646207	261	14	1	TE	ms5749_Ath_TAIR10_Ath_Chr1_ms22744_Ath_TAIR10_Ath_Chr2_ms20889_Ath_TAIR10_Ath_Chr2_ms42686_Ath_TAIR1	7.03342	7.08622e-77	1.62024e-76	down
chr1	12651359	12651574	193	19	2	intron	AT1G34550.1	6.01495	7.60467e-55	1.3199e-54	down
chr1	12653079	12653351	179	17	1	TE	ms5598_Ath_TAIR10_Ath_Chr1_ms5064_Ath_TAIR10_Ath_Chr1_ms1695_Ath_TAIR10_Ath_Chr1_ms20801_Ath_TAIR10_	6.49185	2.36035e-52	3.92934e-52	down
chr1	12662511	12662584	310	18	1	TE	ms5658_Ath_TAIR10_Ath_Chr1_ms5127_Ath_TAIR10_Ath_Chr1_ms4641_Ath_TAIR10_Ath_Chr1_ms15223_Ath_TAIR10_	7.28077	1.49228e-91	3.95673e-91	down
chr1	12662825	12662913	229	29	3	TE	ms5658_Ath_TAIR10_Ath_Chr1_ms5127_Ath_TAIR10_Ath_Chr1_ms4641_Ath_TAIR10_Ath_Chr1_ms15223_Ath_TAIR10_	5.84549	6.02402e-64	1.18252e-63	down
chr1	12668189	12668275	253	49	5	TE	ms5574_Ath_TAIR10_Ath_Chr1_ms44041_Ath_TAIR10_Ath_Chr4_ms40067_Ath_TAIR10_Ath_Chr4_ms27985_Ath_TAIR1	5.40372	4.02928e-68	8.33357e-68	down
chr1	12688822	12688957	157	18	1	TE	ms5615_Ath_TAIR10_Ath_Chr1_ms5084_Ath_TAIR10_Ath_Chr1_ms4571_Ath_TAIR10_Ath_Chr1_ms42960_Ath_TAIR10_	6.30378	8.69825e-46	1.30576e-45	down
chr1	12691463	12691525	343	86	9	TE	ms5651_Ath_TAIR10_Ath_Chr1_ms5120_Ath_TAIR10_Ath_Chr1_ms4618_Ath_TAIR10_Ath_Chr1_ms3010_Ath_TAIR10_A	5.10434	4.6038e-89	1.19192e-88	down
chr1	12691534	12691583	534	44	4	TE	ms5651_Ath_TAIR10_Ath_Chr1_ms5120_Ath_TAIR10_Ath_Chr1_ms4618_Ath_TAIR10_Ath_Chr1_ms3010_Ath_TAIR10_A	6.74147	7.67794e-153	3.13662e-152	down
chr1	12692285	12692382	138	12	1	TE	ms5651_Ath_TAIR10_Ath_Chr1_ms5120_Ath_TAIR10_Ath_Chr1_ms4618_Ath_TAIR10_Ath_Chr1_ms3010_Ath_TAIR10_A	6.11894	4.01598e-40	5.40181e-40	down
chr1	12692575	12692679	176	22	2	TE	ms5654_Ath_TAIR10_Ath_Chr1_ms5123_Ath_TAIR10_Ath_Chr1_ms4626_Ath_TAIR10_Ath_Chr1_ms6629_Ath_TAIR10_A	5.88264	8.3108e-50	1.33471e-49	down
chr1	12703801	12704017	550	54	5	intergenic		6.52095	7.32211e-156	3.04966e-155	down
chr1	12728519	12729065	20039	23626	2505	TE	ms5688_Ath_TAIR10_Ath_Chr1_ms11585_Ath_TAIR10_Ath_Chr1_ms10671_Ath_TAIR10_Ath_Chr1_ms7520_Ath_TAIR10	2.99942	0	0	down
chr1	12729542	12730026	5202	6060	642	TE	ms5560_Ath_TAIR10_Ath_Chr1_ms12638_Ath_TAIR10_Ath_Chr1_ms11544_Ath_TAIR10_Ath_Chr1_ms16296_Ath_TAIR1	3.01645	0	0	down
chr1	12730074	12730376	771	269	28	intergenic		4.73448	2.33112e-189	1.17408e-188	down
chr1	12733247	12733356	164	24	2	TE	ms5684_Ath_TAIR10_Ath_Chr1_ms6495_Ath_TAIR10_Ath_Chr1_ms39233_Ath_TAIR10_Ath_Chr4_ms27401_Ath_TAIR10	5.78136	2.96211e-46	4.48376e-46	down
chr1	12738335	12738366	290	16	1	TE	ms5545_Ath_TAIR10_Ath_Chr1_ms5022_Ath_TAIR10_Ath_Chr1_ms4517_Ath_TAIR10_Ath_Chr1_ms3070_Ath_TAIR10_A	7.18488	1.46489e-85	3.6602e-85	down
chr1	12738678	12738779	107	12	1	TE	ms5545_Ath_TAIR10_Ath_Chr1_ms5022_Ath_TAIR10_Ath_Chr1_ms4517_Ath_TAIR10_Ath_Chr1_ms3070_Ath_TAIR10_A	5.75489	6.71582e-31	7.39189e-31	down
chr1	12738851	12739015	130	65	6	TE	ms5545_Ath_TAIR10_Ath_Chr1_ms5022_Ath_TAIR10_Ath_Chr1_ms4517_Ath_TAIR10_Ath_Chr1_ms3070_Ath_TAIR10_A	4.22607	1.88939e-31	2.11403e-31	down
chr1	12740915	12741483	172	558	59	intergenic		1.52774	5.29238e-14	5.33702e-14	down
chr1	12741711	12742216	873	2388	253	TE	ms5786_Ath_TAIR10_Ath_Chr1_ms55684_Ath_TAIR10_Ath_Chr5_ms50162_Ath_TAIR10_Ath_Chr5_ms35135_Ath_TAIR1	1.7828	2.99921e-80	7.1148e-80	down
chr1	12742664	12743066	1106	2306	244	TE	ms5783_Ath_TAIR10_Ath_Chr1_ms38205_Ath_TAIR10_Ath_Chr3_ms18654_Ath_TAIR10_Ath_Chr2_ms7071_Ath_TAIR10	2.1758	3.12821e-131	1.12205e-130	down
chr1	12761428	12761591	442	73	7	TE	ms5801_Ath_TAIR10_Ath_Chr1_ms5267_Ath_TAIR10_Ath_Chr1_ms4742_Ath_TAIR10_Ath_Chr1_ms25889_Ath_TAIR10_	5.79116	9.69058e-121	3.25885e-120	down
chr1	12809603	12809672	204	26	2	TE	ms5761_Ath_TAIR10_Ath_Chr1_ms5226_Ath_TAIR10_Ath_Chr1_ms4713_Ath_TAIR10_Ath_Chr1_ms3048_Ath_TAIR10_A	6.09452	4.14238e-58	7.54098e-58	down
chr1	12818262	12818293	167	63	6	intergenic		4.58496	5.90398e-42	8.23137e-42	down
chr1	12846136	12846283	258	76	8	TE	ms5838_Ath_TAIR10_Ath_Chr1_ms5299_Ath_TAIR10_Ath_Chr1_ms4750_Ath_TAIR10_Ath_Chr1_ms30935_Ath_TAIR10_	4.84688	9.7128e-66	1.94919e-65	down
chr1	12861720	12862020	305	246	26	intergenic		3.5025	1.47837e-61	2.80586e-61	down
chr1	12862135	12862263	630	117	12	TE	ms5809_Ath_TAIR10_Ath_Chr1_ms5298_Ath_TAIR10_Ath_Chr1_ms4747_Ath_TAIR10_Ath_Chr1_ms27445_Ath_TAIR10_	5.60106	1.02149e-168	4.60346e-168	down
chr1	12865570	12865857	445	157	16	intron	AT1G35150.1	4.71344	5.30086e-110	1.64484e-109	down
chr1	12865861	12866278	760	193	20	CDS	AT1G35150.1-CDS-51	5.17944	7.12009e-196	3.72401e-195	down
chr1	12875843	12875897	150	12	1	TE	ms5765_Ath_TAIR10_Ath_Chr1_ms5231_Ath_TAIR10_Ath_Chr1_ms4722_Ath_TAIR10_Ath_Chr1_ms3075_Ath_TAIR10_A	6.2384	1.06441e-43	1.53334e-43	down
chr1	12894690	12894759	132	3	0	TE	ms5804_Ath_TAIR10_Ath_Chr1_ms5271_Ath_TAIR10_Ath_Chr1_ms4765_Ath_TAIR10_Ath_Chr1_ms3039_Ath_TAIR10_A	7.05528	3.67187e-40	4.94814e-40	down
chr1	12894792	12894900	218	43	4	TE	ms5804_Ath_TAIR10_Ath_Chr1_ms5271_Ath_TAIR10_Ath_Chr1_ms4765_Ath_TAIR10_Ath_Chr1_ms3039_Ath_TAIR10_A	5.45286	2.97343e-59	5.49481e-59	down
chr1	12899817	12900479	4671	1635	173	TE	ms5891_Ath_TAIR10_Ath_Chr1_ms21392_Ath_TAIR10_Ath_Chr2_ms19684_Ath_TAIR10_Ath_Chr2_ms22575_Ath_TAIR1	4.74688	0	0	down
chr1	12900876	12901196	538	196	20	TE	ms5772_Ath_TAIR10_Ath_Chr1_ms5389_Ath_TAIR10_Ath_Chr1_ms4869_Ath_TAIR10_Ath_Chr1_ms3146_Ath_TAIR10_A	4.68182	5.45477e-132	1.96955e-131	down
chr1	12901449	12902286	10416	4268	452	TE	ms5794_Ath_TAIR10_Ath_Chr1_ms5080_Ath_TAIR10_Ath_Chr1_ms4564_Ath_TAIR10_Ath_Chr1_ms39844_Ath_TAIR10_	4.52328	0	0	down
chr1	12902902	12902998	201	60	6	intergenic		4.85086	1.01668e-51	1.6771e-51	down
chr1	12903001	12903385	975	552	58	intergenic		4.04809	1.23926e-215	7.11823e-215	down
chr1	12904050	12904152	231	23	2	TE	ms5767_Ath_TAIR10_Ath_Chr1_ms5233_Ath_TAIR10_Ath_Chr1_ms4727_Ath_TAIR10_Ath_Chr1_ms10373_Ath_TAIR10_	6.27302	3.945e-66	7.95065e-66	down
chr1	12905445	12905806	385	180	19	intergenic		4.27053	9.01183e-90	2.35107e-89	down
chr1	12906139	12906226	137	20	2	TE	ms5898_Ath_TAIR10_Ath_Chr1_ms43693_Ath_TAIR10_Ath_Chr4_ms39744_Ath_TAIR10_Ath_Chr4_ms27709_Ath_TAIR1	5.52356	2.79143e-38	3.62776e-38	down
chr1	12907706	12907742	489	85	9	TE	ms5771_Ath_TAIR10_Ath_Chr1_ms5340_Ath_TAIR10_Ath_Chr1_ms12275_Ath_TAIR10_Ath_Chr1_ms3880_Ath_TAIR10_	5.61471	1.19515e-131	4.30245e-131	down
chr1	12907775	12907813	242	56	5	TE	ms5771_Ath_TAIR10_Ath_Chr1_ms5340_Ath_TAIR10_Ath_Chr1_ms12275_Ath_TAIR10_Ath_Chr1_ms3880_Ath_TAIR10_	5.33985	6.63183e-65	1.31752e-64	down
chr1	12908122	12908203	127	9	0	vicinity	up_AT1G35220.1	7	1.17504e-38	1.54052e-38	down
chr1	12908211	12908358	354	47	4	vicinity	up_AT1G35220.1	6.14975	2.31167e-99	6.59031e-99	down
chr1	12915996	12916172	198	22	2	TE	ms5901_Ath_TAIR10_Ath_Chr1_ms49552_Ath_TAIR10_Ath_Chr4_ms45294_Ath_TAIR10_Ath_Chr4_ms10997_Ath_TAIR1	6.05166	2.49945e-56	4.4322e-56	down
chr1	12918624	12918800	537	38	4	TE	ms5868_Ath_TAIR10_Ath_Chr1_ms5331_Ath_TAIR10_Ath_Chr1_ms4840_Ath_TAIR10_Ath_Chr1_ms44103_Ath_TAIR10_	6.74953	9.81273e-154	4.03297e-153	down
chr1	12920097	12920159	204	25	2	TE	ms6023_Ath_TAIR10_Ath_Chr1_ms5484_Ath_TAIR10_Ath_Chr1_ms4979_Ath_TAIR10_Ath_Chr1_ms7313_Ath_TAIR10_A	6.09452	4.14238e-58	7.54098e-58	down
chr1	12930085	12930220	972	318	33	TE	ms5766_Ath_TAIR10_Ath_Chr1_ms5232_Ath_TAIR10_Ath_Chr1_ms4723_Ath_TAIR10_Ath_Chr1_ms3076_Ath_TAIR10_A	4.83883	4.717e-241	3.09507e-240	down
chr1	12931857	12931953	115	43	4	vicinity	down_AT1G35242.1	4.53605	2.47339e-29	2.63082e-29	down
chr1	12931954	12932113	186	73	7	TE	ms5999_Ath_TAIR10_Ath_Chr1_ms7986_Ath_TAIR10_Ath_Chr1_ms37026_Ath_TAIR10_Ath_Chr3_ms1962_Ath_TAIR10_	4.54689	2.93125e-46	4.44262e-46	down
chr1	12952326	12952446	105	19	2	TE	ms81143_Ath_TAIR10_Ath_Chr1_ms59947_Ath_TAIR10_Ath_Chr5_ms40127_Ath_TAIR10_Ath_Chr4_ms28113_Ath_TAIR	5.14296	7.12134e-29	7.52897e-29	down
chr1	12958017	12958135	238	14	1	TE	ms5944_Ath_TAIR10_Ath_Chr1_ms5417_Ath_TAIR10_Ath_Chr1_ms34839_Ath_TAIR10_Ath_Chr3_ms36204_Ath_TAIR10	6.90087	5.42601e-70	1.14554e-69	down
chr1	12958137	12958186	125	14	1	TE	ms5944_Ath_TAIR10_Ath_Chr1_ms5417_Ath_TAIR10_Ath_Chr1_ms34839_Ath_TAIR10_Ath_Chr3_ms36204_Ath_TAIR10	5.97728	2.98465e-36	3.73218e-36	down
chr1	12958473	12958632	279	47	4	TE	ms80984_Ath_TAIR10_Ath_Chr1_ms25335_Ath_TAIR10_Ath_Chr2_ms23329_Ath_TAIR10_Ath_Chr2_ms16423_Ath_TAIR	5.80735	3.40925e-77	7.82144e-77	down
chr1	12966755	12966881	128	11	1	TE	ms6108_Ath_TAIR10_Ath_Chr1_ms5560_Ath_TAIR10_Ath_Chr1_ms5036_Ath_TAIR10_Ath_Chr1_ms3283_Ath_TAIR10_A	6.01123	3.81887e-37	4.85231e-37	down
chr1	12976776	12976850	400	118	12	TE	ms5964_Ath_TAIR10_Ath_Chr1_ms34738_Ath_TAIR10_Ath_Chr3_ms31525_Ath_TAIR10_Ath_Chr3_ms40404_Ath_TAIR1	4.94702	8.24983e-102	2.39397e-101	down
chr1	12976859	12977349	821	272	28	TE	ms6057_Ath_TAIR10_Ath_Chr1_ms5505_Ath_TAIR10_Ath_Chr1_ms4892_Ath_TAIR10_Ath_Chr1_ms11483_Ath_TAIR10_	4.82501	1.16077e-203	6.2701e-203	down
chr1	12980309	12980532	278	31	3	TE	ms6124_Ath_TAIR10_Ath_Chr1_ms5600_Ath_TAIR10_Ath_Chr1_ms62772_Ath_TAIR10_Ath_Chr5_ms42791_Ath_TAIR10	6.12412	1.9002e-78	4.4181e-78	down
chr1	13008099	13008155	167	30	3	TE	ms6115_Ath_TAIR10_Ath_Chr1_ms5568_Ath_TAIR10_Ath_Chr1_ms5072_Ath_TAIR10_Ath_Chr1_ms35498_Ath_TAIR10_	5.39232	1.09375e-45	1.64033e-45	down
chr1	13019286	13019448	136	14	1	TE	ms5970_Ath_TAIR10_Ath_Chr1_ms43770_Ath_TAIR10_Ath_Chr4_ms39805_Ath_TAIR10_Ath_Chr4_ms27793_Ath_TAIR1	6.09803	1.58346e-39	2.10773e-39	down
chr1	13020155	13020390	155	32	3	TE	ms5976_Ath_TAIR10_Ath_Chr1_ms53166_Ath_TAIR10_Ath_Chr4_ms48003_Ath_TAIR10_Ath_Chr4_ms33808_Ath_TAIR1	5.2854	3.59713e-42	5.03061e-42	down
chr1	13021035	13021196	115	16	1	intergenic		5.85798	2.81579e-33	3.29458e-33	down
chr1	13023858	13023898	103	23	2	TE	ms6162_Ath_TAIR10_Ath_Chr1_ms8588_Ath_TAIR10_Ath_Chr1_ms32241_Ath_TAIR10_Ath_Chr3_ms22147_Ath_TAIR10	5.11548	2.74357e-28	2.86911e-28	down
chr1	13027955	13028045	138	19	2	TE	ms6128_Ath_TAIR10_Ath_Chr1_ms9861_Ath_TAIR10_Ath_Chr1_ms23113_Ath_TAIR10_Ath_Chr2_ms26047_Ath_TAIR10	5.53398	1.41579e-38	1.84969e-38	down
chr1	13029595	13029654	106	2	0	TE	ms6147_Ath_TAIR10_Ath_Chr1_ms64115_Ath_TAIR10_Ath_Chr5_ms57817_Ath_TAIR10_Ath_Chr5_ms30627_Ath_TAIR1	6.74147	2.46452e-32	2.81279e-32	down
chr1	13030361	13030425	107	11	1	TE	ms6067_Ath_TAIR10_Ath_Chr1_ms5517_Ath_TAIR10_Ath_Chr1_ms4969_Ath_TAIR10_Ath_Chr1_ms40114_Ath_TAIR10_	5.75489	6.71582e-31	7.39189e-31	down
chr1	13034016	13034203	161	7	0	TE	ms6052_Ath_TAIR10_Ath_Chr1_ms5471_Ath_TAIR10_Ath_Chr1_ms27647_Ath_TAIR10_Ath_Chr3_ms20801_Ath_TAIR10	7.33985	6.83799e-49	1.08126e-48	down
chr1	13037319	13037375	322	60	6	TE	ms80795_Ath_TAIR10_Ath_Chr1_ms69279_Ath_TAIR10_Ath_Chr5_ms62517_Ath_TAIR10_Ath_Chr5_ms44046_Ath_TAIR	5.52804	6.14035e-87	1.55568e-86	down
chr1	13039415	13039591	325	38	4	TE	ms6010_Ath_TAIR10_Ath_Chr1_ms51225_Ath_TAIR10_Ath_Chr4_ms46839_Ath_TAIR10_Ath_Chr4_ms15223_Ath_TAIR1	6.0268	8.85205e-91	2.32612e-90	down
chr1	13042717	13042927	402	39	4	intergenic		6.33271	1.35818e-113	4.3509e-113	down
chr1	13043309	13043470	2779	462	48	vicinity	up_AT1G35461.1	5.82616	0	0	down
chr1	13049874	13049962	2597	106	11	TE	ms5940_Ath_TAIR10_Ath_Chr1_ms5400_Ath_TAIR10_Ath_Chr1_ms4897_Ath_TAIR10_Ath_Chr1_ms44827_Ath_TAIR10_	7.75822	0	0	down
chr1	13050027	13050123	867	77	8	TE	ms5940_Ath_TAIR10_Ath_Chr1_ms5400_Ath_TAIR10_Ath_Chr1_ms4897_Ath_TAIR10_Ath_Chr1_ms44827_Ath_TAIR10_	6.59163	6.49551e-245	4.3326e-244	down
chr1	13055402	13055522	1778	715	75	TE	ms6084_Ath_TAIR10_Ath_Chr1_ms5536_Ath_TAIR10_Ath_Chr1_ms5008_Ath_TAIR10_Ath_Chr1_ms3202_Ath_TAIR10_A	4.54892	0	0	down
chr1	13055832	13056412	1849	512	54	TE	ms6143_Ath_TAIR10_Ath_Chr1_ms61889_Ath_TAIR10_Ath_Chr5_ms55955_Ath_TAIR10_Ath_Chr5_ms39511_Ath_TAIR1	5.07195	0	0	down
chr1	13057162	13057264	167	26	2	TE	ms6043_Ath_TAIR10_Ath_Chr1_ms5429_Ath_TAIR10_Ath_Chr1_ms31525_Ath_TAIR10_Ath_Chr3_ms40404_Ath_TAIR10	5.80735	3.83716e-47	5.89196e-47	down
chr1	13058041	13058150	600	140	14	TE	ms5959_Ath_TAIR10_Ath_Chr1_ms23362_Ath_TAIR10_Ath_Chr2_ms21515_Ath_TAIR10_Ath_Chr2_ms7071_Ath_TAIR10	5.32433	3.19383e-157	1.34257e-156	down
chr1	13062429	13062572	392	43	4	TE	ms6134_Ath_TAIR10_Ath_Chr1_ms38792_Ath_TAIR10_Ath_Chr3_ms35302_Ath_TAIR10_Ath_Chr3_ms43348_Ath_TAIR1	6.29646	1.25882e-110	3.92625e-110	down
chr1	13065162	13065264	150	11	1	TE	ms5930_Ath_TAIR10_Ath_Chr1_ms5389_Ath_TAIR10_Ath_Chr1_ms4869_Ath_TAIR10_Ath_Chr1_ms3146_Ath_TAIR10_A	6.2384	1.06441e-43	1.53334e-43	down
chr1	13066569	13066749	210	29	3	TE	ms5953_Ath_TAIR10_Ath_Chr1_ms11781_Ath_TAIR10_Ath_Chr1_ms10889_Ath_TAIR10_Ath_Chr1_ms34828_Ath_TAIR1	5.7211	2.4447e-58	4.46315e-58	down
chr1	13067868	13067995	544	94	9	TE	ms6088_Ath_TAIR10_Ath_Chr1_ms5540_Ath_TAIR10_Ath_Chr1_ms5012_Ath_TAIR10_Ath_Chr1_ms3222_Ath_TAIR10_A	5.76818	8.55035e-148	3.39983e-147	down
chr1	13068410	13068624	104	16	1	TE	ms6088_Ath_TAIR10_Ath_Chr1_ms5540_Ath_TAIR10_Ath_Chr1_ms5012_Ath_TAIR10_Ath_Chr1_ms3222_Ath_TAIR10_A	5.71425	5.22487e-30	5.62284e-30	down
chr1	13070664	13070807	1213	196	20	vicinity	up_AT1G35510.1	5.85324	0	0	down
chr1	13075799	13075847	106	9	0	TE	ms5943_Ath_TAIR10_Ath_Chr1_ms5403_Ath_TAIR10_Ath_Chr1_ms4936_Ath_TAIR10_Ath_Chr1_ms40531_Ath_TAIR10_	6.74147	2.46452e-32	2.81279e-32	down
chr1	13075852	13075883	1450	119	12	TE	ms5943_Ath_TAIR10_Ath_Chr1_ms5403_Ath_TAIR10_Ath_Chr1_ms4936_Ath_TAIR10_Ath_Chr1_ms40531_Ath_TAIR10_	6.80239	0	0	down
chr1	13102628	13102708	338	59	6	TE	ms6072_Ath_TAIR10_Ath_Chr1_ms5523_Ath_TAIR10_Ath_Chr1_ms4995_Ath_TAIR10_Ath_Chr1_ms3160_Ath_TAIR10_A	5.59779	1.24813e-91	3.31342e-91	down
chr1	13108610	13108647	123	14	1	TE	ms5934_Ath_TAIR10_Ath_Chr1_ms5394_Ath_TAIR10_Ath_Chr1_ms4882_Ath_TAIR10_Ath_Chr1_ms3191_Ath_TAIR10_A	5.9542	1.17507e-35	1.44758e-35	down
chr1	13108840	13108924	656	167	17	TE	ms5934_Ath_TAIR10_Ath_Chr1_ms5394_Ath_TAIR10_Ath_Chr1_ms4882_Ath_TAIR10_Ath_Chr1_ms3191_Ath_TAIR10_A	5.18982	1.41774e-169	6.3972e-169	down
chr1	13112230	13112343	279	26	2	ncRNA	AT1G35545.1	6.54432	2.03577e-80	4.83246e-80	down
chr1	13114815	13115000	746	96	10	TE	ms6086_Ath_TAIR10_Ath_Chr1_ms5538_Ath_TAIR10_Ath_Chr1_ms5010_Ath_TAIR10_Ath_Chr1_ms3203_Ath_TAIR10_A	6.08553	8.35551e-206	4.59321e-205	down
chr1	13119409	13119580	244	31	3	TE	ms6094_Ath_TAIR10_Ath_Chr1_ms5546_Ath_TAIR10_Ath_Chr1_ms5019_Ath_TAIR10_Ath_Chr1_ms3248_Ath_TAIR10_A	5.93664	2.21812e-68	4.59549e-68	down
chr1	13121636	13121918	373	33	3	TE	ms6331_Ath_TAIR10_Ath_Chr1_ms5773_Ath_TAIR10_Ath_Chr1_ms5231_Ath_TAIR10_Ath_Chr1_ms3379_Ath_TAIR10_A	6.54689	1.14745e-106	3.46754e-106	down
chr1	13126839	13127150	624	99	10	intergenic		5.82828	7.60633e-170	3.43929e-169	down
chr1	13128386	13128441	237	31	3	TE	ms6236_Ath_TAIR10_Ath_Chr1_ms5736_Ath_TAIR10_Ath_Chr1_ms5129_Ath_TAIR10_Ath_Chr1_ms22384_Ath_TAIR10_	5.89482	2.6048e-66	5.26135e-66	down
chr1	13130012	13130081	914	176	18	TE	ms6175_Ath_TAIR10_Ath_Chr1_ms5629_Ath_TAIR10_Ath_Chr1_ms5099_Ath_TAIR10_Ath_Chr1_ms3335_Ath_TAIR10_A	5.5897	2.05406e-243	1.36091e-242	down
chr1	13130120	13130235	757	125	13	TE	ms6175_Ath_TAIR10_Ath_Chr1_ms5629_Ath_TAIR10_Ath_Chr1_ms5099_Ath_TAIR10_Ath_Chr1_ms3335_Ath_TAIR10_A	5.7587	1.5684e-204	8.54411e-204	down
chr1	13148313	13148392	588	68	7	TE	ms6275_Ath_TAIR10_Ath_Chr1_ms5717_Ath_TAIR10_Ath_Chr1_ms5202_Ath_TAIR10_Ath_Chr1_ms3323_Ath_TAIR10_A	6.20212	7.8272e-164	3.42389e-163	down
chr1	13149802	13149969	198	15	1	TE	ms6176_Ath_TAIR10_Ath_Chr1_ms5630_Ath_TAIR10_Ath_Chr1_ms5141_Ath_TAIR10_Ath_Chr1_ms36204_Ath_TAIR10_	6.63662	4.97373e-58	9.03176e-58	down
chr1	13150268	13150351	531	22	2	TE	ms6177_Ath_TAIR10_Ath_Chr1_ms5642_Ath_TAIR10_Ath_Chr1_ms34839_Ath_TAIR10_Ath_Chr3_ms36204_Ath_TAIR10	7.47032	1.00538e-155	4.18581e-155	down
chr1	13150354	13150480	213	16	1	TE	ms6177_Ath_TAIR10_Ath_Chr1_ms5642_Ath_TAIR10_Ath_Chr1_ms34839_Ath_TAIR10_Ath_Chr3_ms36204_Ath_TAIR10	6.74147	1.63146e-62	3.14525e-62	down
chr1	13153908	13154220	436	26	2	intergenic		7.18653	2.69661e-127	9.43596e-127	down
chr1	13155794	13155916	631	66	6	TE	ms6326_Ath_TAIR10_Ath_Chr1_ms5768_Ath_TAIR10_Ath_Chr1_ms5226_Ath_TAIR10_Ath_Chr1_ms3345_Ath_TAIR10_A	6.49643	3.17821e-178	1.51184e-177	down
chr1	13159854	13159965	108	17	1	TE	ms6200_Ath_TAIR10_Ath_Chr1_ms33399_Ath_TAIR10_Ath_Chr3_ms30276_Ath_TAIR10_Ath_Chr3_ms32994_Ath_TAIR1	5.76818	3.3887e-31	3.76411e-31	down
chr1	13160782	13160855	172	4	0	vicinity	up_AT1G35625.1	7.43463	3.33856e-52	5.54931e-52	down
chr1	13167257	13167287	269	28	2	TE	ms6266_Ath_TAIR10_Ath_Chr1_ms62867_Ath_TAIR10_Ath_Chr5_ms12969_Ath_TAIR10_Ath_Chr1_ms37832_Ath_TAIR1	6.49185	1.93941e-77	4.45688e-77	down
chr1	13170986	13171386	3344	413	43	TE	ms6167_Ath_TAIR10_Ath_Chr1_ms4301_Ath_TAIR10_Ath_Chr1_ms43713_Ath_TAIR10_Ath_Chr4_ms30971_Ath_TAIR10	6.24836	0	0	down
chr1	13190480	13190547	99	17	1	TE	ms81160_Ath_TAIR10_Ath_Chr1_ms2211_Ath_TAIR10_Ath_Chr1_ms1924_Ath_TAIR10_Ath_Chr1_ms1163_Ath_TAIR10_	5.64386	1.59313e-28	1.67068e-28	down
chr1	13192337	13192574	478	86	9	TE	ms6396_Ath_TAIR10_Ath_Chr1_ms58970_Ath_TAIR10_Ath_Chr5_ms53059_Ath_TAIR10_Ath_Chr5_ms21252_Ath_TAIR1	5.58195	1.99998e-128	7.0482e-128	down
chr1	13198679	13198799	119	26	2	TE	ms6231_Ath_TAIR10_Ath_Chr1_ms5681_Ath_TAIR10_Ath_Chr1_ms5160_Ath_TAIR10_Ath_Chr1_ms3294_Ath_TAIR10_A	5.32193	5.55176e-33	6.45205e-33	down
chr1	13199303	13199536	189	126	13	TE	ms6333_Ath_TAIR10_Ath_Chr1_ms5775_Ath_TAIR10_Ath_Chr1_ms5233_Ath_TAIR10_Ath_Chr1_ms3393_Ath_TAIR10_A	3.7625	3.3671e-41	4.61984e-41	down
chr1	13199546	13199810	210	147	15	TE	ms6383_Ath_TAIR10_Ath_Chr1_ms35005_Ath_TAIR10_Ath_Chr3_ms31753_Ath_TAIR10_Ath_Chr3_ms21798_Ath_TAIR1	3.7211	3.62908e-45	5.38325e-45	down
chr1	13199891	13199961	515	46	4	TE	ms6229_Ath_TAIR10_Ath_Chr1_ms5678_Ath_TAIR10_Ath_Chr1_ms5106_Ath_TAIR10_Ath_Chr1_ms10584_Ath_TAIR10_	6.6893	3.48743e-147	1.38214e-146	down
chr1	13199986	13200143	108	34	3	TE	ms6229_Ath_TAIR10_Ath_Chr1_ms5678_Ath_TAIR10_Ath_Chr1_ms5106_Ath_TAIR10_Ath_Chr1_ms10584_Ath_TAIR10_	4.76818	1.75623e-28	1.84012e-28	down
chr1	13201358	13201835	1129	406	43	intergenic		4.68268	2.19914e-274	1.66027e-273	down
chr1	13212416	13212514	274	12	1	TE	ms6190_Ath_TAIR10_Ath_Chr1_ms18798_Ath_TAIR10_Ath_Chr2_ms43916_Ath_TAIR10_Ath_Chr4_ms41490_Ath_TAIR1	7.10329	9.07622e-81	2.16393e-80	down
chr1	13212567	13212627	134	6	0	intergenic		7.07682	9.17957e-41	1.25096e-40	down
chr1	13212758	13212815	163	8	0	intergenic		7.35755	1.70947e-49	2.72848e-49	down
chr1	13219891	13220043	3035	436	46	intergenic		6.01337	0	0	down
chr1	13230806	13230910	127	49	5	TE	ms6255_Ath_TAIR10_Ath_Chr1_ms5697_Ath_TAIR10_Ath_Chr1_ms5191_Ath_TAIR10_Ath_Chr1_ms3405_Ath_TAIR10_A	4.41504	1.18163e-31	1.32826e-31	down
chr1	13236119	13236191	194	39	4	TE	ms6255_Ath_TAIR10_Ath_Chr1_ms5697_Ath_TAIR10_Ath_Chr1_ms5191_Ath_TAIR10_Ath_Chr1_ms3405_Ath_TAIR10_A	5.2854	3.1541e-52	5.2467e-52	down
chr1	13236225	13236393	151	54	5	TE	ms6249_Ath_TAIR10_Ath_Chr1_ms39119_Ath_TAIR10_Ath_Chr3_ms35658_Ath_TAIR10_Ath_Chr3_ms24925_Ath_TAIR1	4.66297	1.63261e-38	2.13142e-38	down
chr1	13236509	13236596	263	52	5	TE	ms6234_Ath_TAIR10_Ath_Chr1_ms5696_Ath_TAIR10_Ath_Chr1_ms5161_Ath_TAIR10_Ath_Chr1_ms3300_Ath_TAIR10_A	5.45943	4.76165e-71	1.01892e-70	down
chr1	13237469	13237655	449	184	19	TE	ms6377_Ath_TAIR10_Ath_Chr1_ms12297_Ath_TAIR10_Ath_Chr1_ms11239_Ath_TAIR10_Ath_Chr1_ms15609_Ath_TAIR1	4.49185	8.40406e-108	2.56172e-107	down
chr1	13237944	13238003	103	35	3	TE	ms6303_Ath_TAIR10_Ath_Chr1_ms5735_Ath_TAIR10_Ath_Chr1_ms5127_Ath_TAIR10_Ath_Chr1_ms21584_Ath_TAIR10_	4.70044	4.89449e-27	5.04904e-27	down
chr1	13238697	13239229	718	283	30	intergenic		4.53565	4.803e-172	2.20565e-171	down
chr1	13240223	13240389	109	32	3	intergenic		4.78136	9.0205e-29	9.49714e-29	down
chr1	13240994	13241140	253	70	7	TE	ms6273_Ath_TAIR10_Ath_Chr1_ms5715_Ath_TAIR10_Ath_Chr1_ms5110_Ath_TAIR10_Ath_Chr1_ms13018_Ath_TAIR10_	4.98868	1.62813e-65	3.25836e-65	down
chr1	13241306	13241392	148	41	4	TE	ms6284_Ath_TAIR10_Ath_Chr1_ms17942_Ath_TAIR10_Ath_Chr2_ms16388_Ath_TAIR10_Ath_Chr2_ms11183_Ath_TAIR1	4.89724	7.68909e-39	1.01014e-38	down
chr1	13241404	13241472	110	11	1	intergenic		5.79442	8.62569e-32	9.72727e-32	down
chr1	13242201	13242337	183	106	11	intergenic		3.9386	2.32681e-41	3.20584e-41	down
chr1	13242407	13242816	1116	365	38	intergenic		4.84001	1.96325e-276	1.48838e-275	down
chr1	13242921	13243132	464	205	21	pseudo	AT1G35740	4.40166	6.62085e-110	2.05326e-109	down
chr1	13243527	13243639	254	75	7	pseudo	AT1G35740	4.99435	8.36398e-66	1.67974e-65	down
chr1	13243911	13244332	3073	1066	113	intergenic		4.75301	0	0	down
chr1	13244418	13244642	155	59	6	intergenic		4.47805	1.56522e-38	2.04418e-38	down
chr1	13244648	13244772	110	31	3	intergenic		4.79442	4.63208e-29	4.90342e-29	down
chr1	13244779	13245116	338	104	11	intergenic		4.82018	3.59335e-85	8.93737e-85	down
chr1	13247367	13247705	529	129	13	TE	ms6185_Ath_TAIR10_Ath_Chr1_ms8817_Ath_TAIR10_Ath_Chr1_ms8148_Ath_TAIR10_Ath_Chr1_ms5750_Ath_TAIR10_A	5.24249	6.84621e-138	2.56827e-137	down
chr1	13248183	13248262	755	189	20	TE	ms6328_Ath_TAIR10_Ath_Chr1_ms5770_Ath_TAIR10_Ath_Chr1_ms5228_Ath_TAIR10_Ath_Chr1_ms3365_Ath_TAIR10_A	5.16993	2.00096e-194	1.03659e-193	down
chr1	13248406	13248488	546	290	30	TE	ms6328_Ath_TAIR10_Ath_Chr1_ms5770_Ath_TAIR10_Ath_Chr1_ms5228_Ath_TAIR10_Ath_Chr1_ms3365_Ath_TAIR10_A	4.1412	9.65322e-124	3.30451e-123	down
chr1	13250520	13250754	1026	315	33	intergenic		4.91676	1.50701e-256	1.05909e-255	down
chr1	13259247	13259289	100	1	0	TE	ms6342_Ath_TAIR10_Ath_Chr1_ms5784_Ath_TAIR10_Ath_Chr1_ms5245_Ath_TAIR10_Ath_Chr1_ms3433_Ath_TAIR10_A	6.65821	1.57734e-30	1.71771e-30	down
chr1	13259449	13259509	3752	779	82	TE	ms6342_Ath_TAIR10_Ath_Chr1_ms5784_Ath_TAIR10_Ath_Chr1_ms5245_Ath_TAIR10_Ath_Chr1_ms3433_Ath_TAIR10_A	5.49879	0	0	down
chr1	13259943	13259977	117	47	4	TE	ms6342_Ath_TAIR10_Ath_Chr1_ms5784_Ath_TAIR10_Ath_Chr1_ms5245_Ath_TAIR10_Ath_Chr1_ms3433_Ath_TAIR10_A	4.56071	6.6114e-30	7.10796e-30	down
chr1	13260043	13260196	129	58	6	intergenic		4.21501	3.61341e-31	4.01248e-31	down
chr1	13260650	13260816	187	19	2	intergenic		5.96963	4.5731e-53	7.70374e-53	down
chr1	13287297	13287340	499	54	5	intergenic		6.38082	1.01864e-140	3.88699e-140	down
chr1	13301368	13301427	104	4	0	TE	ms6421_Ath_TAIR10_Ath_Chr1_ms5862_Ath_TAIR10_Ath_Chr1_ms5306_Ath_TAIR10_Ath_Chr1_ms3326_Ath_TAIR10_A	6.71425	9.85819e-32	1.10965e-31	down
chr1	13307082	13307168	132	61	6	TE	ms6375_Ath_TAIR10_Ath_Chr1_ms8463_Ath_TAIR10_Ath_Chr1_ms7803_Ath_TAIR10_Ath_Chr1_ms5567_Ath_TAIR10_A	4.24793	5.16064e-32	5.85489e-32	down
chr1	13324037	13324159	201	41	4	TE	ms6452_Ath_TAIR10_Ath_Chr1_ms5898_Ath_TAIR10_Ath_Chr1_ms5354_Ath_TAIR10_Ath_Chr1_ms3535_Ath_TAIR10_A	5.33628	2.83227e-54	4.86842e-54	down
chr1	13342457	13342552	147	3	0	TE	ms6419_Ath_TAIR10_Ath_Chr1_ms5860_Ath_TAIR10_Ath_Chr1_ms5304_Ath_TAIR10_Ath_Chr1_ms2416_Ath_TAIR10_A	7.20945	1.12045e-44	1.64833e-44	down
chr1	13345989	13346146	117	9	0	TE	ms6454_Ath_TAIR10_Ath_Chr1_ms5901_Ath_TAIR10_Ath_Chr1_ms5359_Ath_TAIR10_Ath_Chr1_ms3545_Ath_TAIR10_A	6.88264	1.20331e-35	1.47969e-35	down
chr1	13355294	13355544	1608	138	14	TE	ms6516_Ath_TAIR10_Ath_Chr1_ms6001_Ath_TAIR10_Ath_Chr1_ms34839_Ath_TAIR10_Ath_Chr3_ms36204_Ath_TAIR10	6.74506	0	0	down
chr1	13357155	13357251	131	10	1	TE	ms6465_Ath_TAIR10_Ath_Chr1_ms5912_Ath_TAIR10_Ath_Chr1_ms5372_Ath_TAIR10_Ath_Chr1_ms3581_Ath_TAIR10_A	6.04439	4.88365e-38	6.30764e-38	down
chr1	13357274	13357323	1241	82	8	TE	ms6465_Ath_TAIR10_Ath_Chr1_ms5912_Ath_TAIR10_Ath_Chr1_ms5372_Ath_TAIR10_Ath_Chr1_ms3581_Ath_TAIR10_A	7.10852	0	0	down
chr1	13357326	13357455	372	79	8	TE	ms6465_Ath_TAIR10_Ath_Chr1_ms5912_Ath_TAIR10_Ath_Chr1_ms5372_Ath_TAIR10_Ath_Chr1_ms3581_Ath_TAIR10_A	5.37311	8.28245e-99	2.35076e-98	down
chr1	13359182	13359329	383	94	9	intergenic		5.26303	1.11098e-100	3.19743e-100	down
chr1	13422113	13422323	132	17	1	vicinity	up_AT1G36000.1	6.05528	2.46017e-38	3.20146e-38	down
chr1	13431657	13431713	123	7	0	TE	ms6510_Ath_TAIR10_Ath_Chr1_ms5984_Ath_TAIR10_Ath_Chr1_ms20251_Ath_TAIR10_Ath_Chr2_ms29605_Ath_TAIR10	6.9542	1.8801e-37	2.40348e-37	down
chr1	13436579	13436792	160	39	4	CDS	AT1G36030.1-CDS-11	5.00899	2.54608e-42	3.57773e-42	down
chr1	13436800	13437028	264	115	12	TE	ms6471_Ath_TAIR10_Ath_Chr1_ms5918_Ath_TAIR10_Ath_Chr1_ms5381_Ath_TAIR10_Ath_Chr1_ms3601_Ath_TAIR10_A	4.34941	5.51276e-63	1.06885e-62	down
chr1	13439458	13439529	263	27	2	TE	ms6446_Ath_TAIR10_Ath_Chr1_ms5892_Ath_TAIR10_Ath_Chr1_ms5348_Ath_TAIR10_Ath_Chr1_ms3511_Ath_TAIR10_A	6.45943	1.18706e-75	2.66929e-75	down
chr1	13449272	13449356	102	22	2	TE	ms6456_Ath_TAIR10_Ath_Chr1_ms5903_Ath_TAIR10_Ath_Chr1_ms5361_Ath_TAIR10_Ath_Chr1_ms3550_Ath_TAIR10_A	5.10154	5.38366e-28	5.61112e-28	down
chr1	13463370	13463452	274	33	3	intergenic		6.10329	2.91249e-77	6.68741e-77	down
chr1	13463633	13463715	113	9	0	TE	ms6588_Ath_TAIR10_Ath_Chr1_ms71584_Ath_TAIR10_Ath_Chr4_ms40225_Ath_TAIR10_Ath_Chr4_ms28083_Ath_TAIR1	6.83289	1.92534e-34	2.30477e-34	down
chr1	13498818	13498889	103	16	1	intergenic		5.70044	1.03512e-29	1.10739e-29	down
chr1	13520996	13521220	90	368	39	TE	ms81030_Ath_TAIR10_Ath_Chr1_ms71547_Ath_TAIR10_Ath_Chr4_ms32357_Ath_TAIR10_Ath_Chr3_ms22223_Ath_TAIR	1.18587	8.28776e-06	8.31681e-06	down
chr1	13522806	13523437	2031	650	68	TE	ms6691_Ath_TAIR10_Ath_Chr1_ms20149_Ath_TAIR10_Ath_Chr2_ms18481_Ath_TAIR10_Ath_Chr2_ms12792_Ath_TAIR1	4.88016	0	0	down
chr1	13524378	13524443	200	107	11	TE	ms6642_Ath_TAIR10_Ath_Chr1_ms2003_Ath_TAIR10_Ath_Chr1_ms21360_Ath_TAIR10_Ath_Chr2_ms10304_Ath_TAIR10	4.06609	4.55461e-46	6.87329e-46	down
chr1	13524452	13524604	847	486	51	intergenic		4.02748	6.22636e-187	3.10576e-186	down
chr1	13524869	13525097	343	146	15	intergenic		4.42626	4.10271e-82	9.93399e-82	down
chr1	13525540	13525680	89	136	14	TE	ms6692_Ath_TAIR10_Ath_Chr1_ms20149_Ath_TAIR10_Ath_Chr2_ms18481_Ath_TAIR10_Ath_Chr2_ms12792_Ath_TAIR1	2.58496	1.60256e-14	1.61698e-14	down
chr1	13544707	13544793	197	19	2	TE	ms6756_Ath_TAIR10_Ath_Chr1_ms6179_Ath_TAIR10_Ath_Chr1_ms5636_Ath_TAIR10_Ath_Chr1_ms3749_Ath_TAIR10_A	6.04439	4.94921e-56	8.73924e-56	down
chr1	13545122	13545169	122	6	0	TE	ms6756_Ath_TAIR10_Ath_Chr1_ms6179_Ath_TAIR10_Ath_Chr1_ms5636_Ath_TAIR10_Ath_Chr1_ms3749_Ath_TAIR10_A	6.94251	3.76023e-37	4.78619e-37	down
chr1	13548166	13548270	215	27	2	TE	ms6657_Ath_TAIR10_Ath_Chr1_ms6075_Ath_TAIR10_Ath_Chr1_ms5531_Ath_TAIR10_Ath_Chr1_ms3645_Ath_TAIR10_A	6.16993	2.24361e-61	4.25083e-61	down
chr1	13562295	13562411	131	42	4	TE	ms6748_Ath_TAIR10_Ath_Chr1_ms6169_Ath_TAIR10_Ath_Chr1_ms5625_Ath_TAIR10_Ath_Chr1_ms3710_Ath_TAIR10_A	4.72247	6.26212e-34	7.43567e-34	down
chr1	13567126	13567166	255	59	6	TE	ms6658_Ath_TAIR10_Ath_Chr1_ms6076_Ath_TAIR10_Ath_Chr1_ms5532_Ath_TAIR10_Ath_Chr1_ms3646_Ath_TAIR10_A	5.19265	2.28654e-67	4.69346e-67	down
chr1	13568083	13568303	445	244	25	TE	ms6788_Ath_TAIR10_Ath_Chr1_ms34272_Ath_TAIR10_Ath_Chr3_ms31061_Ath_TAIR10_Ath_Chr3_ms21232_Ath_TAIR1	4.10046	1.4781e-100	4.25067e-100	down
chr1	13568308	13568457	101	90	9	TE	ms6788_Ath_TAIR10_Ath_Chr1_ms34272_Ath_TAIR10_Ath_Chr3_ms31061_Ath_TAIR10_Ath_Chr3_ms21232_Ath_TAIR1	3.3505	7.83636e-21	7.94592e-21	down
chr1	13568530	13569489	46236	40911	4338	TE	ms6702_Ath_TAIR10_Ath_Chr1_ms40331_Ath_TAIR10_Ath_Chr3_ms36796_Ath_TAIR10_Ath_Chr3_ms30971_Ath_TAIR1	3.41361	0	0	down
chr1	13569855	13570064	489	433	45	intergenic		3.41308	2.65281e-95	7.275e-95	down
chr1	13573155	13573314	280	41	4	TE	ms6743_Ath_TAIR10_Ath_Chr1_ms6164_Ath_TAIR10_Ath_Chr1_ms5619_Ath_TAIR10_Ath_Chr1_ms3691_Ath_TAIR10_A	5.8125	1.72887e-77	3.97807e-77	down
chr1	13573521	13573563	106	35	3	intergenic		4.74147	6.65215e-28	6.92789e-28	down
chr1	13584863	13585000	100	13	1	TE	ms6680_Ath_TAIR10_Ath_Chr1_ms6155_Ath_TAIR10_Ath_Chr1_ms5582_Ath_TAIR10_Ath_Chr1_ms25295_Ath_TAIR10_	5.65821	8.04448e-29	8.47858e-29	down
chr1	13636892	13637006	200	23	2	intergenic		6.06609	6.37378e-57	1.14141e-56	down
chr1	13637010	13637170	125	13	1	TE	ms6750_Ath_TAIR10_Ath_Chr1_ms6171_Ath_TAIR10_Ath_Chr1_ms5627_Ath_TAIR10_Ath_Chr1_ms3728_Ath_TAIR10_A	5.97728	2.98465e-36	3.73218e-36	down
chr1	13643686	13643855	267	36	3	TE	ms6660_Ath_TAIR10_Ath_Chr1_ms6078_Ath_TAIR10_Ath_Chr1_ms5536_Ath_TAIR10_Ath_Chr1_ms3661_Ath_TAIR10_A	6.06609	3.45276e-75	7.74008e-75	down
chr1	13667313	13667359	204	1	0	TE	ms6679_Ath_TAIR10_Ath_Chr1_ms6142_Ath_TAIR10_Ath_Chr1_ms5538_Ath_TAIR10_Ath_Chr1_ms3668_Ath_TAIR10_A	7.67948	7.77093e-62	1.48212e-61	down
chr1	13675566	13675732	231	64	6	TE	ms6644_Ath_TAIR10_Ath_Chr1_ms4906_Ath_TAIR10_Ath_Chr1_ms4419_Ath_TAIR10_Ath_Chr1_ms7071_Ath_TAIR10_A	5.05063	2.14374e-60	4.01199e-60	down
chr1	13682364	13682537	290	41	4	TE	ms6749_Ath_TAIR10_Ath_Chr1_ms6170_Ath_TAIR10_Ath_Chr1_ms5626_Ath_TAIR10_Ath_Chr1_ms3721_Ath_TAIR10_A	5.86295	1.93918e-80	4.6072e-80	down
chr1	13682669	13682840	225	37	3	vicinity	down_AT1G36340.1	5.82018	9.14887e-63	1.76598e-62	down
chr1	13684554	13684603	167	22	2	TE	ms6735_Ath_TAIR10_Ath_Chr1_ms6156_Ath_TAIR10_Ath_Chr1_ms5585_Ath_TAIR10_Ath_Chr1_ms25889_Ath_TAIR10_	5.80735	3.83716e-47	5.89196e-47	down
chr1	13716644	13716783	297	56	5	TE	ms6826_Ath_TAIR10_Ath_Chr1_ms6246_Ath_TAIR10_Ath_Chr1_ms5704_Ath_TAIR10_Ath_Chr1_ms3765_Ath_TAIR10_A	5.63421	5.04425e-81	1.20475e-80	down
chr1	13726956	13727252	113	45	4	TE	ms6950_Ath_TAIR10_Ath_Chr1_ms6351_Ath_TAIR10_Ath_Chr1_ms5811_Ath_TAIR10_Ath_Chr1_ms3830_Ath_TAIR10_A	4.51096	9.2427e-29	9.72733e-29	down
chr1	13806117	13806175	157	19	2	TE	ms6825_Ath_TAIR10_Ath_Chr1_ms6245_Ath_TAIR10_Ath_Chr1_ms5703_Ath_TAIR10_Ath_Chr1_ms3756_Ath_TAIR10_A	5.71882	3.4796e-44	5.06077e-44	down
chr1	13812774	13812824	152	12	1	TE	ms6844_Ath_TAIR10_Ath_Chr1_ms6335_Ath_TAIR10_Ath_Chr1_ms5748_Ath_TAIR10_Ath_Chr1_ms34204_Ath_TAIR10_	6.25739	2.69601e-44	3.93215e-44	down
chr1	13837863	13838000	2350	106	11	TE	ms7030_Ath_TAIR10_Ath_Chr1_ms39190_Ath_TAIR10_Ath_Chr3_ms6017_Ath_TAIR10_Ath_Chr1_ms40821_Ath_TAIR10	7.6141	0	0	down
chr1	13850589	13850801	146	25	2	TE	ms6948_Ath_TAIR10_Ath_Chr1_ms6349_Ath_TAIR10_Ath_Chr1_ms5809_Ath_TAIR10_Ath_Chr1_ms3828_Ath_TAIR10_A	5.61471	6.17775e-41	8.42836e-41	down
chr1	13850807	13850944	106	25	2	intergenic		5.1565	3.6272e-29	3.85204e-29	down
chr1	13852198	13852297	198	37	3	TE	ms6816_Ath_TAIR10_Ath_Chr1_ms5340_Ath_TAIR10_Ath_Chr1_ms12275_Ath_TAIR10_Ath_Chr1_ms3880_Ath_TAIR10_	5.63662	8.41573e-55	1.45927e-54	down
chr1	13852380	13852476	226	25	2	vicinity	down_AT1G36640.1	6.24159	1.20898e-64	2.39485e-64	down
chr1	13857922	13858038	229	79	8	intergenic		4.67557	2.05266e-57	3.69533e-57	down
chr1	13859672	13859940	298	69	7	TE	ms6847_Ath_TAIR10_Ath_Chr1_ms6507_Ath_TAIR10_Ath_Chr1_ms5594_Ath_TAIR10_Ath_Chr1_ms32271_Ath_TAIR10_	5.224	1.42493e-78	3.3166e-78	down
chr1	13860059	13860125	110	12	1	TE	ms6935_Ath_TAIR10_Ath_Chr1_ms6336_Ath_TAIR10_Ath_Chr1_ms5750_Ath_TAIR10_Ath_Chr1_ms28760_Ath_TAIR10_	5.79442	8.62569e-32	9.72727e-32	down
chr1	13861108	13861317	109	43	4	intergenic		4.45943	1.28605e-27	1.33527e-27	down
chr1	13867936	13868253	265	93	9	CDS	AT1G36675.1-CDS-52	4.73335	1.43002e-66	2.90191e-66	down
chr1	13894720	13894869	151	10	1	TE	ms7061_Ath_TAIR10_Ath_Chr1_ms6491_Ath_TAIR10_Ath_Chr1_ms34839_Ath_TAIR10_Ath_Chr3_ms36204_Ath_TAIR10	6.24793	5.35705e-44	7.76127e-44	down
chr1	13894874	13894931	103	7	0	TE	ms7061_Ath_TAIR10_Ath_Chr1_ms6491_Ath_TAIR10_Ath_Chr1_ms34839_Ath_TAIR10_Ath_Chr3_ms36204_Ath_TAIR10	6.70044	1.97165e-31	2.20086e-31	down
chr1	13894938	13894995	429	52	5	intergenic		6.16323	5.69388e-120	1.90303e-119	down
chr1	13896338	13896412	374	51	5	TE	ms7058_Ath_TAIR10_Ath_Chr1_ms6471_Ath_TAIR10_Ath_Chr1_ms6017_Ath_TAIR10_Ath_Chr1_ms40821_Ath_TAIR10_	5.96578	1.04124e-103	3.07231e-103	down
chr1	13901998	13902037	132	32	3	TE	ms7160_Ath_TAIR10_Ath_Chr1_ms6495_Ath_TAIR10_Ath_Chr1_ms39233_Ath_TAIR10_Ath_Chr4_ms27401_Ath_TAIR10	5.05528	1.88268e-35	2.30779e-35	down
chr1	13902143	13902203	207	13	1	TE	ms7052_Ath_TAIR10_Ath_Chr1_ms6458_Ath_TAIR10_Ath_Chr1_ms5918_Ath_TAIR10_Ath_Chr1_ms3989_Ath_TAIR10_A	6.70044	1.01506e-60	1.90851e-60	down
chr1	13902260	13902302	131	46	4	TE	ms7052_Ath_TAIR10_Ath_Chr1_ms6458_Ath_TAIR10_Ath_Chr1_ms5918_Ath_TAIR10_Ath_Chr1_ms3989_Ath_TAIR10_A	4.72247	6.26212e-34	7.43567e-34	down
chr1	13902321	13902367	154	45	4	TE	ms7052_Ath_TAIR10_Ath_Chr1_ms6458_Ath_TAIR10_Ath_Chr1_ms5918_Ath_TAIR10_Ath_Chr1_ms3989_Ath_TAIR10_A	4.9542	1.40325e-40	1.90348e-40	down
chr1	13905189	13905221	203	54	5	TE	ms7105_Ath_TAIR10_Ath_Chr1_ms6508_Ath_TAIR10_Ath_Chr1_ms5937_Ath_TAIR10_Ath_Chr1_ms12870_Ath_TAIR10_	5.08746	1.53888e-53	2.61136e-53	down
chr1	13906946	13907079	257	147	15	TE	ms7105_Ath_TAIR10_Ath_Chr1_ms6508_Ath_TAIR10_Ath_Chr1_ms5937_Ath_TAIR10_Ath_Chr1_ms12870_Ath_TAIR10_	4.01123	4.75855e-58	8.65835e-58	down
chr1	13907721	13907939	1635	806	85	TE	ms7176_Ath_TAIR10_Ath_Chr1_ms6577_Ath_TAIR10_Ath_Chr1_ms5998_Ath_TAIR10_Ath_Chr1_ms25091_Ath_TAIR10_	4.24969	0	0	down
chr1	13907996	13908145	740	273	28	intergenic		4.67535	1.62542e-180	7.8243e-180	down
chr1	13908640	13908774	111	31	3	TE	ms7134_Ath_TAIR10_Ath_Chr1_ms58444_Ath_TAIR10_Ath_Chr5_ms28587_Ath_TAIR10_Ath_Chr3_ms19645_Ath_TAIR1	4.80735	2.37805e-29	2.53089e-29	down
chr1	13908939	13909168	661	359	38	TE	ms7046_Ath_TAIR10_Ath_Chr1_ms6452_Ath_TAIR10_Ath_Chr1_ms5909_Ath_TAIR10_Ath_Chr1_ms3942_Ath_TAIR10_A	4.08529	6.75148e-148	2.68553e-147	down
chr1	13909247	13909518	353	90	9	TE	ms7046_Ath_TAIR10_Ath_Chr1_ms6452_Ath_TAIR10_Ath_Chr1_ms5909_Ath_TAIR10_Ath_Chr1_ms3942_Ath_TAIR10_A	5.14568	5.79638e-92	1.54518e-91	down
chr1	13910003	13910528	541	254	26	TE	ms7046_Ath_TAIR10_Ath_Chr1_ms6452_Ath_TAIR10_Ath_Chr1_ms5909_Ath_TAIR10_Ath_Chr1_ms3942_Ath_TAIR10_A	4.32726	2.34594e-126	8.15643e-126	down
chr1	13910529	13910658	200	173	18	TE	ms7046_Ath_TAIR10_Ath_Chr1_ms6452_Ath_TAIR10_Ath_Chr1_ms5909_Ath_TAIR10_Ath_Chr1_ms3942_Ath_TAIR10_A	3.40312	4.8889e-40	6.56702e-40	down
chr1	13910860	13911593	833	323	34	CDS	AT1G36745.1-CDS-41--AT1G36745.1-CDS-43--AT1G36745.1-CDS-42	4.57462	2.86492e-200	1.52036e-199	down
chr1	13912165	13912681	1032	414	43	TE	ms7254_Ath_TAIR10_Ath_Chr1_ms17573_Ath_TAIR10_Ath_Chr2_ms4434_Ath_TAIR10_Ath_Chr1_ms15403_Ath_TAIR10	4.55319	7.97263e-247	5.38388e-246	down
chr1	13917458	13917609	154	52	5	intron	AT1G36756.1	4.69116	2.24594e-39	2.98117e-39	down
chr1	13925604	13925698	500	667	70	intergenic		2.81892	4.90057e-81	1.17223e-80	down
chr1	13925734	13925844	300	318	33	intergenic		3.14616	4.98084e-55	8.66153e-55	down
chr1	13925969	13926452	19913	31929	3385	intergenic		2.55613	0	0	down
chr1	13927158	13927229	215	381	40	TE	ms7165_Ath_TAIR10_Ath_Chr1_ms6563_Ath_TAIR10_Ath_Chr1_ms5916_Ath_TAIR10_Ath_Chr1_ms3970_Ath_TAIR10_A	2.39734	3.74479e-30	4.04765e-30	down
chr1	13931866	13931905	193	112	11	TE	ms7070_Ath_TAIR10_Ath_Chr1_ms7610_Ath_TAIR10_Ath_Chr1_ms6968_Ath_TAIR10_Ath_Chr1_ms4887_Ath_TAIR10_A	4.01495	3.99383e-44	5.8079e-44	down
chr1	13932444	13932513	146	129	13	intergenic		3.39232	1.20774e-29	1.29194e-29	down
chr1	13933220	13933289	205	271	28	TE	ms7183_Ath_TAIR10_Ath_Chr1_ms6587_Ath_TAIR10_Ath_Chr1_ms6039_Ath_TAIR10_Ath_Chr1_ms3971_Ath_TAIR10_A	2.82852	1.95665e-34	2.34174e-34	down
chr1	13978803	13978884	140	17	1	intergenic		6.13955	1.01832e-40	1.38479e-40	down
chr1	13978940	13979078	181	31	3	intergenic		5.50779	8.46339e-50	1.35801e-49	down
chr1	13979204	13979319	266	24	2	TE	ms7187_Ath_TAIR10_Ath_Chr1_ms6591_Ath_TAIR10_Ath_Chr1_ms6043_Ath_TAIR10_Ath_Chr1_ms3980_Ath_TAIR10_A	6.47573	1.51749e-76	3.45589e-76	down
chr1	13979545	13979670	714	174	18	TE	ms7187_Ath_TAIR10_Ath_Chr1_ms6591_Ath_TAIR10_Ath_Chr1_ms6043_Ath_TAIR10_Ath_Chr1_ms3980_Ath_TAIR10_A	5.23387	4.13396e-185	2.03961e-184	down
chr1	13989506	13989881	177	492	52	intergenic		1.74781	3.89277e-17	3.93546e-17	down
chr1	13994998	13995133	100	68	7	TE	ms7049_Ath_TAIR10_Ath_Chr1_ms6455_Ath_TAIR10_Ath_Chr1_ms5914_Ath_TAIR10_Ath_Chr1_ms3955_Ath_TAIR10_A	3.65821	3.44992e-22	3.50305e-22	down
chr1	13998978	13999031	516	61	6	TE	ms7110_Ath_TAIR10_Ath_Chr1_ms6515_Ath_TAIR10_Ath_Chr1_ms5983_Ath_TAIR10_Ath_Chr1_ms4033_Ath_TAIR10_A	6.20667	3.9981e-144	1.55507e-143	down
chr1	14000422	14000660	478	36	3	TE	ms7196_Ath_TAIR10_Ath_Chr1_ms6602_Ath_TAIR10_Ath_Chr1_ms6059_Ath_TAIR10_Ath_Chr1_ms4060_Ath_TAIR10_A	6.90388	5.90901e-138	2.21746e-137	down
chr1	14002869	14002997	198	105	11	vicinity	up_AT1G36940.2	4.05166	1.63738e-45	2.4482e-45	down
chr1	14005458	14005568	158	19	2	TE	ms7190_Ath_TAIR10_Ath_Chr1_ms6596_Ath_TAIR10_Ath_Chr1_ms6050_Ath_TAIR10_Ath_Chr1_ms4026_Ath_TAIR10_A	5.72792	1.76167e-44	2.57978e-44	down
chr1	14005574	14005642	365	19	2	vicinity	down_AT1G36940.2	6.93074	4.47839e-106	1.34587e-105	down
chr1	14006286	14006419	128	26	2	intergenic		5.42626	1.25083e-35	1.53518e-35	down
chr1	14006672	14006770	193	11	1	vicinity	up_AT1G36942.1	6.59991	1.55188e-56	2.75684e-56	down
chr1	14008545	14008690	247	34	3	intergenic		5.9542	2.8748e-69	6.01673e-69	down
chr1	14008698	14008888	149	15	1	TE	ms7062_Ath_TAIR10_Ath_Chr1_ms6507_Ath_TAIR10_Ath_Chr1_ms5594_Ath_TAIR10_Ath_Chr1_ms32271_Ath_TAIR10_	6.22882	2.11484e-43	3.03087e-43	down
chr1	14010381	14010438	271	24	2	intron	AT1G36950.1	6.5025	4.9201e-78	1.13739e-77	down
chr1	14012047	14012174	264	23	2	TE	ms7054_Ath_TAIR10_Ath_Chr1_ms6467_Ath_TAIR10_Ath_Chr1_ms5931_Ath_TAIR10_Ath_Chr1_ms7071_Ath_TAIR10_A	6.46489	5.98003e-76	1.34944e-75	down
chr1	14012185	14012252	120	6	0	TE	ms7054_Ath_TAIR10_Ath_Chr1_ms6467_Ath_TAIR10_Ath_Chr1_ms5931_Ath_TAIR10_Ath_Chr1_ms7071_Ath_TAIR10_A	6.91886	1.50411e-36	1.88821e-36	down
chr1	14018400	14018583	177	24	2	TE	ms7199_Ath_TAIR10_Ath_Chr1_ms6605_Ath_TAIR10_Ath_Chr1_ms6063_Ath_TAIR10_Ath_Chr1_ms4592_Ath_TAIR10_A	5.89077	4.20205e-50	6.77246e-50	down
chr1	14024424	14024564	529	47	4	vicinity	up_AT1G36980.1	6.72792	2.36709e-151	9.6088e-151	down
chr1	14030839	14030885	278	19	2	TE	ms7065_Ath_TAIR10_Ath_Chr1_ms6592_Ath_TAIR10_Ath_Chr1_ms6045_Ath_TAIR10_Ath_Chr1_ms3986_Ath_TAIR10_A	6.53916	4.04272e-80	9.56728e-80	down
chr1	14031555	14031731	203	55	5	TE	ms7072_Ath_TAIR10_Ath_Chr1_ms8335_Ath_TAIR10_Ath_Chr1_ms7665_Ath_TAIR10_Ath_Chr1_ms5438_Ath_TAIR10_A	5.08746	1.53888e-53	2.61136e-53	down
chr1	14032224	14032457	249	96	10	TE	ms7191_Ath_TAIR10_Ath_Chr1_ms6597_Ath_TAIR10_Ath_Chr1_ms6051_Ath_TAIR10_Ath_Chr1_ms4032_Ath_TAIR10_A	4.50635	7.04935e-61	1.32704e-60	down
chr1	14032687	14033387	4105	952	100	TE	ms7230_Ath_TAIR10_Ath_Chr1_ms14999_Ath_TAIR10_Ath_Chr1_ms1983_Ath_TAIR10_Ath_Chr1_ms20811_Ath_TAIR10	5.34531	0	0	down
chr1	14152958	14153041	271	20	2	TE	ms7283_Ath_TAIR10_Ath_Chr1_ms6684_Ath_TAIR10_Ath_Chr1_ms6165_Ath_TAIR10_Ath_Chr1_ms5035_Ath_TAIR10_A	6.5025	4.9201e-78	1.13739e-77	down
chr1	14153043	14153170	746	42	4	TE	ms7283_Ath_TAIR10_Ath_Chr1_ms6684_Ath_TAIR10_Ath_Chr1_ms6165_Ath_TAIR10_Ath_Chr1_ms5035_Ath_TAIR10_A	7.22304	4.38129e-216	2.51791e-215	down
chr1	14154699	14154831	119	9	0	TE	ms7293_Ath_TAIR10_Ath_Chr1_ms43624_Ath_TAIR10_Ath_Chr4_ms39684_Ath_TAIR10_Ath_Chr4_ms27716_Ath_TAIR1	6.90689	3.00824e-36	3.7565e-36	down
chr1	14165884	14165971	199	22	2	TE	ms7270_Ath_TAIR10_Ath_Chr1_ms6471_Ath_TAIR10_Ath_Chr1_ms6017_Ath_TAIR10_Ath_Chr1_ms40821_Ath_TAIR10_	6.05889	1.26221e-56	2.24702e-56	down
chr1	14165973	14166043	272	30	3	TE	ms7270_Ath_TAIR10_Ath_Chr1_ms6471_Ath_TAIR10_Ath_Chr1_ms6017_Ath_TAIR10_Ath_Chr1_ms40821_Ath_TAIR10_	6.09276	1.13997e-76	2.60104e-76	down
chr1	14169472	14169599	1007	58	6	TE	ms7437_Ath_TAIR10_Ath_Chr1_ms6842_Ath_TAIR10_Ath_Chr1_ms52623_Ath_TAIR10_Ath_Chr5_ms3304_Ath_TAIR10_	7.16993	3.30774e-290	2.64595e-289	down
chr1	14185824	14186055	134	26	2	intergenic		5.49185	2.13818e-37	2.72539e-37	down
chr1	14192223	14192267	149	20	2	TE	ms7278_Ath_TAIR10_Ath_Chr1_ms6679_Ath_TAIR10_Ath_Chr1_ms6119_Ath_TAIR10_Ath_Chr1_ms4104_Ath_TAIR10_A	5.64386	8.03715e-42	1.11625e-41	down
chr1	14251910	14252186	131	10	1	TE	ms7301_Ath_TAIR10_Ath_Chr1_ms6704_Ath_TAIR10_Ath_Chr1_ms6146_Ath_TAIR10_Ath_Chr1_ms4122_Ath_TAIR10_A	6.04439	4.88365e-38	6.30764e-38	down
chr1	14252331	14252514	149	23	2	TE	ms7301_Ath_TAIR10_Ath_Chr1_ms6704_Ath_TAIR10_Ath_Chr1_ms6146_Ath_TAIR10_Ath_Chr1_ms4122_Ath_TAIR10_A	5.64386	8.03715e-42	1.11625e-41	down
chr1	14253712	14253803	112	31	3	TE	ms7301_Ath_TAIR10_Ath_Chr1_ms6704_Ath_TAIR10_Ath_Chr1_ms6146_Ath_TAIR10_Ath_Chr1_ms4122_Ath_TAIR10_A	4.82018	1.22057e-29	1.30515e-29	down
chr1	14263870	14264023	147	71	7	TE	ms7743_Ath_TAIR10_Ath_Chr1_ms61214_Ath_TAIR10_Ath_Chr5_ms42890_Ath_TAIR10_Ath_Chr4_ms27981_Ath_TAIR1	4.20945	3.26011e-35	3.97208e-35	down
chr1	14286513	14286619	406	52	5	TE	ms7572_Ath_TAIR10_Ath_Chr1_ms6917_Ath_TAIR10_Ath_Chr1_ms6332_Ath_TAIR10_Ath_Chr1_ms4295_Ath_TAIR10_A	6.08392	3.63733e-113	1.15907e-112	down
chr1	14286644	14286688	281	32	3	TE	ms7572_Ath_TAIR10_Ath_Chr1_ms6917_Ath_TAIR10_Ath_Chr1_ms6332_Ath_TAIR10_Ath_Chr1_ms4295_Ath_TAIR10_A	6.13955	2.45204e-79	5.76898e-79	down
chr1	14297658	14297700	139	24	2	TE	ms7691_Ath_TAIR10_Ath_Chr1_ms8764_Ath_TAIR10_Ath_Chr1_ms8070_Ath_TAIR10_Ath_Chr1_ms5806_Ath_TAIR10_A	5.54432	7.18e-39	9.43714e-39	down
chr1	14297988	14298064	107	8	0	TE	ms7691_Ath_TAIR10_Ath_Chr1_ms8764_Ath_TAIR10_Ath_Chr1_ms8070_Ath_TAIR10_Ath_Chr1_ms5806_Ath_TAIR10_A	6.75489	1.23225e-32	1.41769e-32	down
chr1	14298860	14298897	218	58	6	TE	ms7486_Ath_TAIR10_Ath_Chr1_ms6862_Ath_TAIR10_Ath_Chr1_ms6285_Ath_TAIR10_Ath_Chr1_ms4192_Ath_TAIR10_A	4.96743	1.24933e-56	2.22738e-56	down
chr1	14300976	14301351	116	27	2	intergenic		5.2854	4.22489e-32	4.81334e-32	down
chr1	14309285	14309328	115	19	2	TE	ms7482_Ath_TAIR10_Ath_Chr1_ms6858_Ath_TAIR10_Ath_Chr1_ms6271_Ath_TAIR10_Ath_Chr1_ms1128_Ath_TAIR10_A	5.27302	8.30783e-32	9.39217e-32	down
chr1	14309335	14309466	190	28	2	TE	ms7482_Ath_TAIR10_Ath_Chr1_ms6858_Ath_TAIR10_Ath_Chr1_ms6271_Ath_TAIR10_Ath_Chr1_ms1128_Ath_TAIR10_A	5.99247	5.89863e-54	1.00755e-53	down
chr1	14335529	14335675	104	12	1	TE	ms7713_Ath_TAIR10_Ath_Chr1_ms71560_Ath_TAIR10_Ath_Chr4_ms32611_Ath_TAIR10_Ath_Chr3_ms30464_Ath_TAIR1	5.71425	5.22487e-30	5.62284e-30	down
chr1	14336310	14336406	178	37	3	TE	ms7713_Ath_TAIR10_Ath_Chr1_ms71560_Ath_TAIR10_Ath_Chr4_ms32611_Ath_TAIR10_Ath_Chr3_ms30464_Ath_TAIR1	5.48382	6.4451e-49	1.01987e-48	down
chr1	14337350	14337411	166	55	5	TE	ms7713_Ath_TAIR10_Ath_Chr1_ms71560_Ath_TAIR10_Ath_Chr4_ms32611_Ath_TAIR10_Ath_Chr3_ms30464_Ath_TAIR1	4.79874	7.90537e-43	1.12333e-42	down
chr1	14490236	14490301	697	324	34	TE	ms80977_Ath_TAIR10_Ath_Chr1_ms60628_Ath_TAIR10_Ath_Chr5_ms54940_Ath_TAIR10_Ath_Chr5_ms38591_Ath_TAIR	4.3178	6.75512e-162	2.92203e-161	down
chr1	14491858	14491947	158	53	5	TE	ms7790_Ath_TAIR10_Ath_Chr1_ms35645_Ath_TAIR10_Ath_Chr3_ms6868_Ath_TAIR10_Ath_Chr1_ms38783_Ath_TAIR10	4.72792	1.59053e-40	2.15619e-40	down
chr1	14492644	14492697	115	23	2	TE	ms81105_Ath_TAIR10_Ath_Chr1_ms35932_Ath_TAIR10_Ath_Chr3_ms32611_Ath_TAIR10_Ath_Chr3_ms30464_Ath_TAIR	5.27302	8.30783e-32	9.39217e-32	down
chr1	14492852	14492910	113	42	4	intergenic		4.51096	9.2427e-29	9.72733e-29	down
chr1	14493015	14493081	220	16	1	TE	ms81105_Ath_TAIR10_Ath_Chr1_ms35932_Ath_TAIR10_Ath_Chr3_ms32611_Ath_TAIR10_Ath_Chr3_ms30464_Ath_TAIR	6.7879	1.31598e-64	2.60443e-64	down
chr1	14493315	14493578	674	149	15	TE	ms7784_Ath_TAIR10_Ath_Chr1_ms7272_Ath_TAIR10_Ath_Chr1_ms6661_Ath_TAIR10_Ath_Chr1_ms4542_Ath_TAIR10_A	5.39874	1.93489e-177	9.16401e-177	down
chr1	14493580	14493716	284	31	3	TE	ms7784_Ath_TAIR10_Ath_Chr1_ms7272_Ath_TAIR10_Ath_Chr1_ms6661_Ath_TAIR10_Ath_Chr1_ms4542_Ath_TAIR10_A	6.15482	3.16308e-80	7.49862e-80	down
chr1	14493740	14493840	219	71	7	TE	ms7784_Ath_TAIR10_Ath_Chr1_ms7272_Ath_TAIR10_Ath_Chr1_ms6661_Ath_TAIR10_Ath_Chr1_ms4542_Ath_TAIR10_A	4.78136	1.04072e-55	1.82819e-55	down
chr1	14493987	14494056	126	72	7	TE	ms7784_Ath_TAIR10_Ath_Chr1_ms7272_Ath_TAIR10_Ath_Chr1_ms6661_Ath_TAIR10_Ath_Chr1_ms4542_Ath_TAIR10_A	3.98868	2.41608e-29	2.57086e-29	down
chr1	14494615	14494658	127	44	4	TE	ms7784_Ath_TAIR10_Ath_Chr1_ms7272_Ath_TAIR10_Ath_Chr1_ms6661_Ath_TAIR10_Ath_Chr1_ms4542_Ath_TAIR10_A	4.67807	8.88013e-33	1.0273e-32	down
chr1	14494962	14495039	131	29	3	TE	ms7784_Ath_TAIR10_Ath_Chr1_ms7272_Ath_TAIR10_Ath_Chr1_ms6661_Ath_TAIR10_Ath_Chr1_ms4542_Ath_TAIR10_A	5.04439	3.68234e-35	4.48351e-35	down
chr1	14495895	14495933	128	21	2	TE	ms7784_Ath_TAIR10_Ath_Chr1_ms7272_Ath_TAIR10_Ath_Chr1_ms6661_Ath_TAIR10_Ath_Chr1_ms4542_Ath_TAIR10_A	5.42626	1.25083e-35	1.53518e-35	down
chr1	14500100	14500143	104	52	5	TE	ms7780_Ath_TAIR10_Ath_Chr1_ms7100_Ath_TAIR10_Ath_Chr1_ms42890_Ath_TAIR10_Ath_Chr4_ms27981_Ath_TAIR10	4.12928	3.77724e-25	3.85919e-25	down
chr1	14501572	14501675	100	17	1	TE	ms7780_Ath_TAIR10_Ath_Chr1_ms7100_Ath_TAIR10_Ath_Chr1_ms42890_Ath_TAIR10_Ath_Chr4_ms27981_Ath_TAIR10	5.65821	8.04448e-29	8.47858e-29	down
chr1	14501726	14501791	137	39	4	TE	ms7780_Ath_TAIR10_Ath_Chr1_ms7100_Ath_TAIR10_Ath_Chr1_ms42890_Ath_TAIR10_Ath_Chr4_ms27981_Ath_TAIR10	4.7866	1.16499e-35	1.43891e-35	down
chr1	14502036	14502106	109	28	2	TE	ms7780_Ath_TAIR10_Ath_Chr1_ms7100_Ath_TAIR10_Ath_Chr1_ms42890_Ath_TAIR10_Ath_Chr4_ms27981_Ath_TAIR10	5.1964	4.78808e-30	5.16915e-30	down
chr1	15069603	15069687	151	9	0	TE	ms8004_Ath_TAIR10_Ath_Chr1_ms7272_Ath_TAIR10_Ath_Chr1_ms6661_Ath_TAIR10_Ath_Chr1_ms4542_Ath_TAIR10_A	7.24793	7.00263e-46	1.05281e-45	down
chr1	15082061	15082089	151	18	1	TE	ms8011_Ath_TAIR10_Ath_Chr1_ms7279_Ath_TAIR10_Ath_Chr1_ms6668_Ath_TAIR10_Ath_Chr1_ms4562_Ath_TAIR10_A	6.24793	5.35705e-44	7.76127e-44	down
chr1	15444860	15445090	146	26	2	TE	ms8281_Ath_TAIR10_Ath_Chr1_ms7531_Ath_TAIR10_Ath_Chr1_ms6912_Ath_TAIR10_Ath_Chr1_ms37912_Ath_TAIR10_	5.61471	6.17775e-41	8.42836e-41	down
chr1	15450391	15450522	227	32	3	TE	ms8248_Ath_TAIR10_Ath_Chr1_ms44039_Ath_TAIR10_Ath_Chr4_ms40065_Ath_TAIR10_Ath_Chr4_ms27981_Ath_TAIR1	5.83289	2.34788e-63	4.57179e-63	down
chr1	15500255	15500387	181	29	3	TE	ms8208_Ath_TAIR10_Ath_Chr1_ms7452_Ath_TAIR10_Ath_Chr1_ms6832_Ath_TAIR10_Ath_Chr1_ms4705_Ath_TAIR10_A	5.50779	8.46339e-50	1.35801e-49	down
chr1	15532599	15532800	145	28	2	intergenic		5.60486	1.21897e-40	1.65434e-40	down
chr1	15533238	15533421	149	29	3	TE	ms8276_Ath_TAIR10_Ath_Chr1_ms7525_Ath_TAIR10_Ath_Chr1_ms6888_Ath_TAIR10_Ath_Chr1_ms4772_Ath_TAIR10_A	5.22882	2.04984e-40	2.77056e-40	down
chr1	15533425	15533613	176	52	5	TE	ms8276_Ath_TAIR10_Ath_Chr1_ms7525_Ath_TAIR10_Ath_Chr1_ms6888_Ath_TAIR10_Ath_Chr1_ms4772_Ath_TAIR10_A	4.88264	1.02726e-45	1.54167e-45	down
chr1	15534135	15534269	110	21	2	intergenic		5.20945	2.43716e-30	2.64741e-30	down
chr1	15534314	15534466	133	76	8	TE	ms8268_Ath_TAIR10_Ath_Chr1_ms7516_Ath_TAIR10_Ath_Chr1_ms6877_Ath_TAIR10_Ath_Chr1_ms4691_Ath_TAIR10_A	3.89616	2.41303e-30	2.62357e-30	down
chr1	15534899	15535127	146	41	4	TE	ms8268_Ath_TAIR10_Ath_Chr1_ms7516_Ath_TAIR10_Ath_Chr1_ms6877_Ath_TAIR10_Ath_Chr1_ms4691_Ath_TAIR10_A	4.87774	2.91649e-38	3.78802e-38	down
chr1	15539993	15540129	143	34	3	TE	ms8229_Ath_TAIR10_Ath_Chr1_ms7502_Ath_TAIR10_Ath_Chr1_ms54805_Ath_TAIR10_Ath_Chr5_ms30464_Ath_TAIR10	5.16993	1.16267e-38	1.52559e-38	down
chr1	15541095	15541165	101	17	1	TE	ms8229_Ath_TAIR10_Ath_Chr1_ms7502_Ath_TAIR10_Ath_Chr1_ms54805_Ath_TAIR10_Ath_Chr5_ms30464_Ath_TAIR10	5.67243	4.06165e-29	4.30251e-29	down
chr1	15541677	15541796	112	32	3	TE	ms8229_Ath_TAIR10_Ath_Chr1_ms7502_Ath_TAIR10_Ath_Chr1_ms54805_Ath_TAIR10_Ath_Chr5_ms30464_Ath_TAIR10	4.82018	1.22057e-29	1.30515e-29	down
chr1	15610408	15610527	143	38	4	TE	ms8423_Ath_TAIR10_Ath_Chr1_ms7680_Ath_TAIR10_Ath_Chr1_ms7043_Ath_TAIR10_Ath_Chr1_ms4929_Ath_TAIR10_A	4.848	2.15156e-37	2.74148e-37	down
chr1	15634827	15634940	291	34	3	TE	ms8444_Ath_TAIR10_Ath_Chr1_ms7707_Ath_TAIR10_Ath_Chr1_ms7083_Ath_TAIR10_Ath_Chr1_ms12266_Ath_TAIR10_	6.18982	2.65615e-82	6.44288e-82	down
chr1	15635888	15635997	200	50	5	TE	ms8444_Ath_TAIR10_Ath_Chr1_ms7707_Ath_TAIR10_Ath_Chr1_ms7083_Ath_TAIR10_Ath_Chr1_ms12266_Ath_TAIR10_	5.06609	1.14449e-52	1.91847e-52	down
chr1	15645627	15645720	220	41	4	TE	ms8431_Ath_TAIR10_Ath_Chr1_ms7691_Ath_TAIR10_Ath_Chr1_ms7065_Ath_TAIR10_Ath_Chr1_ms4973_Ath_TAIR10_A	5.46597	7.70552e-60	1.43443e-59	down
chr1	15645807	15645882	112	9	0	TE	ms8431_Ath_TAIR10_Ath_Chr1_ms7691_Ath_TAIR10_Ath_Chr1_ms7065_Ath_TAIR10_Ath_Chr1_ms4973_Ath_TAIR10_A	6.82018	3.85069e-34	4.57883e-34	down
chr1	15645917	15646037	375	59	6	TE	ms8501_Ath_TAIR10_Ath_Chr1_ms65146_Ath_TAIR10_Ath_Chr5_ms58811_Ath_TAIR10_Ath_Chr5_ms41592_Ath_TAIR1	5.74723	1.67946e-102	4.90097e-102	down
chr1	15646081	15646208	104	4	0	TE	ms8367_Ath_TAIR10_Ath_Chr1_ms34486_Ath_TAIR10_Ath_Chr3_ms31268_Ath_TAIR10_Ath_Chr3_ms21404_Ath_TAIR1	6.71425	9.85819e-32	1.10965e-31	down
chr1	15674369	15674430	204	21	2	intergenic		6.09452	4.14238e-58	7.54098e-58	down
chr1	15734659	15734765	122	16	1	TE	ms80916_Ath_TAIR10_Ath_Chr1_ms7324_Ath_TAIR10_Ath_Chr1_ms6713_Ath_TAIR10_Ath_Chr1_ms4588_Ath_TAIR10_	5.94251	2.33136e-35	2.84911e-35	down
chr1	15856405	15856545	101	8	0	intergenic		6.67243	7.88667e-31	8.66045e-31	down
chr1	15857195	15857326	172	17	1	TE	ms8567_Ath_TAIR10_Ath_Chr1_ms17335_Ath_TAIR10_Ath_Chr2_ms15786_Ath_TAIR10_Ath_Chr2_ms42544_Ath_TAIR1	6.43463	2.90458e-50	4.69244e-50	down
chr1	15889587	15889691	167	16	1	intergenic		6.39232	9.02792e-49	1.42568e-48	down
chr1	15905781	15905853	101	16	1	TE	ms8626_Ath_TAIR10_Ath_Chr1_ms7881_Ath_TAIR10_Ath_Chr1_ms7277_Ath_TAIR10_Ath_Chr1_ms40830_Ath_TAIR10_	5.67243	4.06165e-29	4.30251e-29	down
chr1	15907820	15907899	216	28	2	intergenic		6.17659	1.13213e-61	2.15436e-61	down
chr1	15917651	15917805	122	11	1	intergenic		5.94251	2.33136e-35	2.84911e-35	down
chr1	15920956	15921063	133	15	1	TE	ms8586_Ath_TAIR10_Ath_Chr1_ms6121_Ath_TAIR10_Ath_Chr1_ms30657_Ath_TAIR10_Ath_Chr3_ms7071_Ath_TAIR10_	6.06609	1.23926e-38	1.62159e-38	down
chr1	15935476	15935846	2104	292	30	TE	ms8666_Ath_TAIR10_Ath_Chr1_ms29839_Ath_TAIR10_Ath_Chr3_ms22537_Ath_TAIR10_Ath_Chr2_ms25889_Ath_TAIR1	6.08541	0	0	down
chr1	15939304	15939341	353	83	8	TE	ms8547_Ath_TAIR10_Ath_Chr1_ms7804_Ath_TAIR10_Ath_Chr1_ms7175_Ath_TAIR10_Ath_Chr1_ms5046_Ath_TAIR10_A	5.29768	2.87383e-93	7.74254e-93	down
chr1	15943473	15943662	175	22	2	TE	ms8652_Ath_TAIR10_Ath_Chr1_ms47350_Ath_TAIR10_Ath_Chr4_ms9970_Ath_TAIR10_Ath_Chr1_ms7071_Ath_TAIR10_	5.87447	1.6436e-49	2.62451e-49	down
chr1	15961708	15961781	133	16	1	TE	ms8618_Ath_TAIR10_Ath_Chr1_ms7872_Ath_TAIR10_Ath_Chr1_ms7248_Ath_TAIR10_Ath_Chr1_ms5122_Ath_TAIR10_A	6.06609	1.23926e-38	1.62159e-38	down
chr1	15962923	15963086	160	24	2	TE	ms8557_Ath_TAIR10_Ath_Chr1_ms7813_Ath_TAIR10_Ath_Chr1_ms7186_Ath_TAIR10_Ath_Chr1_ms5078_Ath_TAIR10_A	5.74595	4.51454e-45	6.68123e-45	down
chr1	15964155	15964284	204	24	2	TE	ms8557_Ath_TAIR10_Ath_Chr1_ms7813_Ath_TAIR10_Ath_Chr1_ms7186_Ath_TAIR10_Ath_Chr1_ms5078_Ath_TAIR10_A	6.09452	4.14238e-58	7.54098e-58	down
chr1	15964627	15964867	185	39	4	TE	ms8557_Ath_TAIR10_Ath_Chr1_ms7813_Ath_TAIR10_Ath_Chr1_ms7186_Ath_TAIR10_Ath_Chr1_ms5078_Ath_TAIR10_A	5.21723	1.3402e-49	2.14348e-49	down
chr1	15964871	15965032	117	26	2	TE	ms8574_Ath_TAIR10_Ath_Chr1_ms43945_Ath_TAIR10_Ath_Chr4_ms50985_Ath_TAIR10_Ath_Chr5_ms35675_Ath_TAIR1	5.29768	2.14823e-32	2.46447e-32	down
chr1	15965269	15965306	143	52	5	TE	ms8608_Ath_TAIR10_Ath_Chr1_ms7859_Ath_TAIR10_Ath_Chr1_ms7234_Ath_TAIR10_Ath_Chr1_ms5079_Ath_TAIR10_A	4.58496	3.20705e-36	4.00247e-36	down
chr1	15984341	15984425	351	47	4	TE	ms8805_Ath_TAIR10_Ath_Chr1_ms8048_Ath_TAIR10_Ath_Chr1_ms7344_Ath_TAIR10_Ath_Chr1_ms25889_Ath_TAIR10_	6.1375	1.78813e-98	5.05799e-98	down
chr1	16004585	16004657	103	18	1	TE	ms8767_Ath_TAIR10_Ath_Chr1_ms44089_Ath_TAIR10_Ath_Chr4_ms40124_Ath_TAIR10_Ath_Chr4_ms28041_Ath_TAIR1	5.70044	1.03512e-29	1.10739e-29	down
chr1	16062683	16063196	828	292	30	TE	ms8800_Ath_TAIR10_Ath_Chr1_ms8033_Ath_TAIR10_Ath_Chr1_ms5917_Ath_TAIR10_Ath_Chr1_ms3987_Ath_TAIR10_A	4.74103	2.42528e-203	1.30746e-202	down
chr1	16063497	16063770	124	35	3	TE	ms8845_Ath_TAIR10_Ath_Chr1_ms8093_Ath_TAIR10_Ath_Chr1_ms7461_Ath_TAIR10_Ath_Chr1_ms27686_Ath_TAIR10_	4.96578	4.01294e-33	4.67367e-33	down
chr1	16063786	16064086	641	155	16	TE	ms8845_Ath_TAIR10_Ath_Chr1_ms8093_Ath_TAIR10_Ath_Chr1_ms7461_Ath_TAIR10_Ath_Chr1_ms27686_Ath_TAIR10_	5.23897	1.62785e-166	7.23716e-166	down
chr1	16064088	16064414	1256	509	53	intergenic		4.54088	2.28886e-299	1.9008e-298	down
chr1	16097730	16097820	101	25	2	TE	ms8670_Ath_TAIR10_Ath_Chr1_ms7927_Ath_TAIR10_Ath_Chr1_ms7288_Ath_TAIR10_Ath_Chr1_ms5112_Ath_TAIR10_A	5.08746	1.05623e-27	1.09707e-27	down
chr1	16116611	16116654	155	7	0	TE	ms8725_Ath_TAIR10_Ath_Chr1_ms7986_Ath_TAIR10_Ath_Chr1_ms37026_Ath_TAIR10_Ath_Chr3_ms1962_Ath_TAIR10_	7.2854	4.37651e-47	6.7116e-47	down
chr1	16117065	16117114	106	8	0	TE	ms8725_Ath_TAIR10_Ath_Chr1_ms7986_Ath_TAIR10_Ath_Chr1_ms37026_Ath_TAIR10_Ath_Chr3_ms1962_Ath_TAIR10_	6.74147	2.46452e-32	2.81279e-32	down
chr1	16125038	16125294	175	18	1	TE	ms8830_Ath_TAIR10_Ath_Chr1_ms8078_Ath_TAIR10_Ath_Chr1_ms7430_Ath_TAIR10_Ath_Chr1_ms5241_Ath_TAIR10_A	6.45943	3.69323e-51	6.04826e-51	down
chr1	16140232	16140289	137	23	2	TE	ms8787_Ath_TAIR10_Ath_Chr1_ms8017_Ath_TAIR10_Ath_Chr1_ms63648_Ath_TAIR10_Ath_Chr1_ms5184_Ath_TAIR10_	5.52356	2.79143e-38	3.62776e-38	down
chr1	16142359	16142604	1055	126	13	vicinity	down_AT1G43000.1	6.23704	2.18878e-292	1.76253e-291	down
chr1	16142719	16143134	397	82	8	TE	ms8868_Ath_TAIR10_Ath_Chr1_ms42720_Ath_TAIR10_Ath_Chr3_ms38881_Ath_TAIR10_Ath_Chr3_ms27199_Ath_TAIR1	5.4667	4.12086e-106	1.23979e-105	down
chr1	16143147	16143455	925	247	26	TE	ms8753_Ath_TAIR10_Ath_Chr1_ms7995_Ath_TAIR10_Ath_Chr1_ms52528_Ath_TAIR10_Ath_Chr5_ms36705_Ath_TAIR10	5.09998	5.04235e-236	3.22491e-235	down
chr1	16147977	16148131	118	10	1	TE	ms8848_Ath_TAIR10_Ath_Chr1_ms8105_Ath_TAIR10_Ath_Chr1_ms34839_Ath_TAIR10_Ath_Chr3_ms36204_Ath_TAIR10	5.89482	3.60992e-34	4.30618e-34	down
chr1	16156775	16156846	208	11	1	CDS	AT1G43020.2-CDS-77	6.70736	5.09952e-61	9.62319e-61	down
chr1	16161685	16161833	149	57	6	TE	ms8969_Ath_TAIR10_Ath_Chr1_ms8222_Ath_TAIR10_Ath_Chr1_ms7597_Ath_TAIR10_Ath_Chr1_ms25889_Ath_TAIR10_	4.42146	7.95958e-37	1.0049e-36	down
chr1	16161967	16162482	2123	824	87	TE	ms8969_Ath_TAIR10_Ath_Chr1_ms8222_Ath_TAIR10_Ath_Chr1_ms7597_Ath_TAIR10_Ath_Chr1_ms25889_Ath_TAIR10_	4.59314	0	0	down
chr1	16163230	16163318	200	59	6	TE	ms8922_Ath_TAIR10_Ath_Chr1_ms8171_Ath_TAIR10_Ath_Chr1_ms7518_Ath_TAIR10_Ath_Chr1_ms5347_Ath_TAIR10_A	4.8437	1.97474e-51	3.24519e-51	down
chr1	16163805	16163884	145	36	3	TE	ms8922_Ath_TAIR10_Ath_Chr1_ms8171_Ath_TAIR10_Ath_Chr1_ms7518_Ath_TAIR10_Ath_Chr1_ms5347_Ath_TAIR10_A	5.18982	3.0277e-39	4.01149e-39	down
chr1	16165439	16165586	108	34	3	intergenic		4.76818	1.75623e-28	1.84012e-28	down
chr1	16165596	16166122	688	231	24	intergenic		4.7845	2.98519e-170	1.35598e-169	down
chr1	16166665	16166834	202	81	8	TE	ms8967_Ath_TAIR10_Ath_Chr1_ms8220_Ath_TAIR10_Ath_Chr1_ms7591_Ath_TAIR10_Ath_Chr1_ms22337_Ath_TAIR10_	4.49541	1.03593e-49	1.6605e-49	down
chr1	16167750	16168079	959	401	42	TE	ms8991_Ath_TAIR10_Ath_Chr1_ms8252_Ath_TAIR10_Ath_Chr1_ms63480_Ath_TAIR10_Ath_Chr1_ms22337_Ath_TAIR10	4.48063	2.96657e-227	1.81821e-226	down
chr1	16168280	16168627	653	169	17	TE	ms8919_Ath_TAIR10_Ath_Chr1_ms8168_Ath_TAIR10_Ath_Chr1_ms7515_Ath_TAIR10_Ath_Chr1_ms5335_Ath_TAIR10_A	5.18322	1.0505e-168	4.73226e-168	down
chr1	16201940	16202131	253	76	8	TE	ms81079_Ath_TAIR10_Ath_Chr1_ms19386_Ath_TAIR10_Ath_Chr2_ms17744_Ath_TAIR10_Ath_Chr2_ms12209_Ath_TAIR	4.81876	2.66667e-64	5.26032e-64	down
chr1	16202208	16202415	195	50	5	TE	ms81079_Ath_TAIR10_Ath_Chr1_ms19386_Ath_TAIR10_Ath_Chr2_ms17744_Ath_TAIR10_Ath_Chr2_ms12209_Ath_TAIR	5.02975	3.23521e-51	5.30298e-51	down
chr1	16203405	16203604	137	28	2	TE	ms81079_Ath_TAIR10_Ath_Chr1_ms19386_Ath_TAIR10_Ath_Chr2_ms17744_Ath_TAIR10_Ath_Chr2_ms12209_Ath_TAIR	5.52356	2.79143e-38	3.62776e-38	down
chr1	16238172	16238453	613	67	7	vicinity	up_AT1G43145.1	6.26209	3.11227e-171	1.42322e-170	down
chr1	16239099	16239426	198	61	6	CDS	AT1G43145.1-CDS-33	4.82927	7.44684e-51	1.21351e-50	down
chr1	16239430	16239829	356	82	8	CDS	AT1G43145.1-CDS-33	5.30986	3.83972e-94	1.04379e-93	down
chr1	16240838	16241192	363	100	10	TE	ms8911_Ath_TAIR10_Ath_Chr1_ms8160_Ath_TAIR10_Ath_Chr1_ms7505_Ath_TAIR10_Ath_Chr1_ms5317_Ath_TAIR10_A	5.04836	1.35541e-93	3.66257e-93	down
chr1	16245447	16245624	153	57	6	intergenic		4.45943	5.80457e-38	7.48198e-38	down
chr1	16245848	16245946	110	65	6	intergenic		3.98706	7.54531e-26	7.72423e-26	down
chr1	16245950	16246069	250	47	4	intergenic		5.64962	1.18724e-68	2.46677e-68	down
chr1	16246134	16246378	191	36	3	intergenic		5.58496	9.68615e-53	1.62466e-52	down
chr1	16246388	16246496	103	23	2	TE	ms8958_Ath_TAIR10_Ath_Chr1_ms8208_Ath_TAIR10_Ath_Chr1_ms7568_Ath_TAIR10_Ath_Chr1_ms11483_Ath_TAIR10_	5.11548	2.74357e-28	2.86911e-28	down
chr1	16246503	16246649	296	121	12	intergenic		4.51388	4.88444e-72	1.0581e-71	down
chr1	16247638	16247707	111	27	2	TE	ms8980_Ath_TAIR10_Ath_Chr1_ms8234_Ath_TAIR10_Ath_Chr1_ms7617_Ath_TAIR10_Ath_Chr1_ms35944_Ath_TAIR10_	5.22239	1.24033e-30	1.35832e-30	down
chr1	16247717	16248147	1072	537	56	TE	ms8886_Ath_TAIR10_Ath_Chr1_ms5483_Ath_TAIR10_Ath_Chr1_ms4978_Ath_TAIR10_Ath_Chr1_ms3255_Ath_TAIR10_A	4.23454	1.68304e-244	1.12055e-243	down
chr1	16256653	16256722	264	38	4	TE	ms8946_Ath_TAIR10_Ath_Chr1_ms8195_Ath_TAIR10_Ath_Chr1_ms7545_Ath_TAIR10_Ath_Chr1_ms5407_Ath_TAIR10_A	5.72792	8.98299e-73	1.96237e-72	down
chr1	16259776	16259872	1646	97	10	intergenic		7.22619	0	0	down
chr1	16269737	16269788	159	13	1	TE	ms8925_Ath_TAIR10_Ath_Chr1_ms8174_Ath_TAIR10_Ath_Chr1_ms7521_Ath_TAIR10_Ath_Chr1_ms5352_Ath_TAIR10_A	6.32193	2.20188e-46	3.33858e-46	down
chr1	16274050	16274696	2603	4873	516	vicinity	down_AT1G43190.1	2.33249	0	0	down
chr1	16279167	16279257	594	56	5	TE	ms8899_Ath_TAIR10_Ath_Chr1_ms8147_Ath_TAIR10_Ath_Chr1_ms7488_Ath_TAIR10_Ath_Chr1_ms5276_Ath_TAIR10_A	6.63178	6.09177e-169	2.74647e-168	down
chr1	16306757	16306796	119	6	0	TE	ms8949_Ath_TAIR10_Ath_Chr1_ms8198_Ath_TAIR10_Ath_Chr1_ms7548_Ath_TAIR10_Ath_Chr1_ms5414_Ath_TAIR10_A	6.90689	3.00824e-36	3.7565e-36	down
chr1	16307668	16307793	913	159	16	intergenic		5.74859	5.68257e-246	3.81374e-245	down
chr1	16311321	16311537	177	19	2	vicinity	up_AT1G43245.1	5.89077	4.20205e-50	6.77246e-50	down
chr1	16325331	16325421	163	27	2	TE	ms9047_Ath_TAIR10_Ath_Chr1_ms56257_Ath_TAIR10_Ath_Chr5_ms50630_Ath_TAIR10_Ath_Chr5_ms10304_Ath_TAIR1	5.77259	5.85332e-46	8.80994e-46	down
chr1	16327285	16327827	4359	8952	949	TE	ms9004_Ath_TAIR10_Ath_Chr1_ms4554_Ath_TAIR10_Ath_Chr1_ms31525_Ath_TAIR10_Ath_Chr3_ms40404_Ath_TAIR10	2.19833	0	0	down
chr1	16327868	16328602	8290	13925	1476	TE	ms9042_Ath_TAIR10_Ath_Chr1_ms51607_Ath_TAIR10_Ath_Chr4_ms19470_Ath_TAIR10_Ath_Chr2_ms25889_Ath_TAIR1	2.48888	0	0	down
chr1	16328832	16329157	366	525	55	TE	ms8955_Ath_TAIR10_Ath_Chr1_ms8205_Ath_TAIR10_Ath_Chr1_ms7563_Ath_TAIR10_Ath_Chr1_ms10095_Ath_TAIR10_	2.71228	1.84421e-57	3.32832e-57	down
chr1	16329161	16329362	604	253	26	TE	ms8955_Ath_TAIR10_Ath_Chr1_ms8205_Ath_TAIR10_Ath_Chr1_ms7563_Ath_TAIR10_Ath_Chr1_ms10095_Ath_TAIR10_	4.4859	4.14721e-144	1.61249e-143	down
chr1	16329667	16329786	83	256	27	intergenic		1.58496	8.30928e-08	8.34688e-08	down
chr1	16329841	16330037	203	481	51	TE	ms8928_Ath_TAIR10_Ath_Chr1_ms8177_Ath_TAIR10_Ath_Chr1_ms7526_Ath_TAIR10_Ath_Chr1_ms5364_Ath_TAIR10_A	1.97199	1.19673e-22	1.21641e-22	down
chr1	16339402	16339499	134	17	1	TE	ms8932_Ath_TAIR10_Ath_Chr1_ms8181_Ath_TAIR10_Ath_Chr1_ms7530_Ath_TAIR10_Ath_Chr1_ms5371_Ath_TAIR10_A	6.07682	6.24214e-39	8.21438e-39	down
chr1	16340031	16340116	151	18	1	TE	ms9026_Ath_TAIR10_Ath_Chr1_ms38805_Ath_TAIR10_Ath_Chr3_ms35365_Ath_TAIR10_Ath_Chr3_ms24819_Ath_TAIR1	6.24793	5.35705e-44	7.76127e-44	down
chr1	16343277	16343332	252	98	10	intergenic		4.52356	9.90221e-62	1.88761e-61	down
chr1	16349885	16350017	166	99	10	TE	ms8934_Ath_TAIR10_Ath_Chr1_ms8183_Ath_TAIR10_Ath_Chr1_ms7531_Ath_TAIR10_Ath_Chr1_ms5375_Ath_TAIR10_A	3.92427	1.344e-37	1.72238e-37	down
chr1	16350395	16350599	217	100	10	TE	ms9217_Ath_TAIR10_Ath_Chr1_ms8458_Ath_TAIR10_Ath_Chr1_ms7799_Ath_TAIR10_Ath_Chr1_ms5562_Ath_TAIR10_A	4.30875	7.94758e-52	1.31381e-51	down
chr1	16350836	16350937	450	188	19	TE	ms9217_Ath_TAIR10_Ath_Chr1_ms8458_Ath_TAIR10_Ath_Chr1_ms7799_Ath_TAIR10_Ath_Chr1_ms5562_Ath_TAIR10_A	4.49506	4.37893e-108	1.33816e-107	down
chr1	16350944	16351349	927	318	33	TE	ms9262_Ath_TAIR10_Ath_Chr1_ms35169_Ath_TAIR10_Ath_Chr3_ms31919_Ath_TAIR10_Ath_Chr3_ms21959_Ath_TAIR1	4.77052	3.58228e-228	2.20802e-227	down
chr1	16351937	16353199	2945	1186	125	TE	ms9229_Ath_TAIR10_Ath_Chr1_ms8471_Ath_TAIR10_Ath_Chr1_ms7810_Ath_TAIR10_Ath_Chr1_ms6787_Ath_TAIR10_A	4.54726	0	0	down
chr1	16353215	16353293	309	136	14	TE	ms9103_Ath_TAIR10_Ath_Chr1_ms8371_Ath_TAIR10_Ath_Chr1_ms32018_Ath_TAIR10_Ath_Chr3_ms21957_Ath_TAIR10	4.36923	1.41825e-73	3.11952e-73	down
chr1	16353296	16353429	282	124	13	TE	ms9103_Ath_TAIR10_Ath_Chr1_ms8371_Ath_TAIR10_Ath_Chr1_ms32018_Ath_TAIR10_Ath_Chr3_ms21957_Ath_TAIR10	4.3373	5.17225e-67	1.05649e-66	down
chr1	16353545	16354252	4432	1615	171	TE	ms9076_Ath_TAIR10_Ath_Chr1_ms8033_Ath_TAIR10_Ath_Chr1_ms5917_Ath_TAIR10_Ath_Chr1_ms3987_Ath_TAIR10_A	4.6878	0	0	down
chr1	16354503	16354566	107	24	2	intergenic		5.16993	1.84717e-29	1.97207e-29	down
chr1	16354705	16354920	633	318	33	intergenic		4.22088	5.25221e-145	2.05535e-144	down
chr1	16355028	16355221	3051	413	43	TE	ms9219_Ath_TAIR10_Ath_Chr1_ms8463_Ath_TAIR10_Ath_Chr1_ms7803_Ath_TAIR10_Ath_Chr1_ms5567_Ath_TAIR10_A	6.11611	0	0	down
chr1	16355263	16356000	3809	1331	141	intergenic		4.74583	0	0	down
chr1	16356004	16356380	1128	504	53	vicinity	up_AT1G43320.1	4.38594	3.00026e-263	2.16588e-262	down
chr1	16356559	16356694	345	121	12	TE	ms9220_Ath_TAIR10_Ath_Chr1_ms8463_Ath_TAIR10_Ath_Chr1_ms7803_Ath_TAIR10_Ath_Chr1_ms5567_Ath_TAIR10_A	4.73419	5.22336e-86	1.31054e-85	down
chr1	16356697	16357028	473	112	11	TE	ms9242_Ath_TAIR10_Ath_Chr1_ms8485_Ath_TAIR10_Ath_Chr1_ms7839_Ath_TAIR10_Ath_Chr1_ms29464_Ath_TAIR10_	5.30378	3.11075e-124	1.06824e-123	down
chr1	16357029	16357123	183	60	6	CDS	AT1G43320.1-CDS-11	4.71621	1.53807e-46	2.34089e-46	down
chr1	16357127	16357398	422	146	15	vicinity	down_AT1G43320.1	4.72451	1.41258e-104	4.20105e-104	down
chr1	16357404	16357587	254	99	10	vicinity	down_AT1G43320.1	4.53492	2.6738e-62	5.14199e-62	down
chr1	16357593	16357749	136	75	7	TE	ms80722_Ath_TAIR10_Ath_Chr1_ms8463_Ath_TAIR10_Ath_Chr1_ms7803_Ath_TAIR10_Ath_Chr1_ms5567_Ath_TAIR10_	4.09803	3.94743e-32	4.50147e-32	down
chr1	16358850	16359080	115	46	4	intergenic		4.53605	2.47339e-29	2.63082e-29	down
chr1	16359384	16359632	1514	775	82	intron	AT1G43330.1	4.19006	0	0	down
chr1	16359651	16359745	176	61	6	intron	AT1G43330.1	4.66025	1.56708e-44	2.29946e-44	down
chr1	16359767	16359886	137	37	3	TE	ms9171_Ath_TAIR10_Ath_Chr1_ms8411_Ath_TAIR10_Ath_Chr1_ms7727_Ath_TAIR10_Ath_Chr1_ms39535_Ath_TAIR10_	5.10852	6.56125e-37	8.31061e-37	down
chr1	16362665	16362743	183	44	4	TE	ms9106_Ath_TAIR10_Ath_Chr1_ms8387_Ath_TAIR10_Ath_Chr1_ms56375_Ath_TAIR10_Ath_Chr5_ms30971_Ath_TAIR10	5.20163	5.13698e-49	8.14772e-49	down
chr1	16363232	16363567	1728	613	64	TE	ms9106_Ath_TAIR10_Ath_Chr1_ms8387_Ath_TAIR10_Ath_Chr1_ms56375_Ath_TAIR10_Ath_Chr5_ms30971_Ath_TAIR10	4.73335	0	0	down
chr1	16363958	16364276	4890	1284	136	TE	ms9170_Ath_TAIR10_Ath_Chr1_ms8410_Ath_TAIR10_Ath_Chr1_ms7722_Ath_TAIR10_Ath_Chr1_ms37200_Ath_TAIR10_	5.15788	0	0	down
chr1	16364545	16364881	2797	1120	118	TE	ms9284_Ath_TAIR10_Ath_Chr1_ms20459_Ath_TAIR10_Ath_Chr2_ms18771_Ath_TAIR10_Ath_Chr2_ms13025_Ath_TAIR1	4.55536	0	0	down
chr1	16365153	16365266	140	36	3	TE	ms9277_Ath_TAIR10_Ath_Chr1_ms61164_Ath_TAIR10_Ath_Chr5_ms55236_Ath_TAIR10_Ath_Chr5_ms38876_Ath_TAIR1	5.13955	8.73992e-38	1.12589e-37	down
chr1	16365463	16365612	119	57	6	intergenic		4.09954	2.31979e-28	2.42897e-28	down
chr1	16365617	16366045	4322	1392	147	intergenic		4.86836	0	0	down
chr1	16366046	16366463	1348	557	59	TE	ms9276_Ath_TAIR10_Ath_Chr1_ms59947_Ath_TAIR10_Ath_Chr5_ms40127_Ath_TAIR10_Ath_Chr4_ms28113_Ath_TAIR1	4.49078	0	0	down
chr1	16366474	16366769	1081	426	45	TE	ms9233_Ath_TAIR10_Ath_Chr1_ms8475_Ath_TAIR10_Ath_Chr1_ms7815_Ath_TAIR10_Ath_Chr1_ms11472_Ath_TAIR10_	4.55592	1.5951e-258	1.13197e-257	down
chr1	16366987	16367142	385	169	17	TE	ms9177_Ath_TAIR10_Ath_Chr1_ms8417_Ath_TAIR10_Ath_Chr1_ms7745_Ath_TAIR10_Ath_Chr1_ms5444_Ath_TAIR10_A	4.42253	7.53086e-92	2.0051e-91	down
chr1	16367271	16367394	618	190	20	TE	ms9177_Ath_TAIR10_Ath_Chr1_ms8417_Ath_TAIR10_Ath_Chr1_ms7745_Ath_TAIR10_Ath_Chr1_ms5444_Ath_TAIR10_A	4.88148	6.82294e-155	2.82769e-154	down
chr1	16367454	16367653	221	81	8	TE	ms9252_Ath_TAIR10_Ath_Chr1_ms8515_Ath_TAIR10_Ath_Chr1_ms53659_Ath_TAIR10_Ath_Chr5_ms25889_Ath_TAIR10	4.62449	3.98123e-55	6.93544e-55	down
chr1	16367857	16368148	230	81	8	TE	ms9193_Ath_TAIR10_Ath_Chr1_ms8434_Ath_TAIR10_Ath_Chr1_ms7773_Ath_TAIR10_Ath_Chr1_ms5491_Ath_TAIR10_A	4.68182	1.06185e-57	1.92083e-57	down
chr1	16368516	16368724	209	58	6	intergenic		4.90689	4.99355e-54	8.54702e-54	down
chr1	16368727	16368850	330	99	10	TE	ms9258_Ath_TAIR10_Ath_Chr1_ms21450_Ath_TAIR10_Ath_Chr2_ms40067_Ath_TAIR10_Ath_Chr4_ms27985_Ath_TAIR1	4.91126	4.57125e-84	1.12462e-83	down
chr1	16372144	16372242	155	27	2	TE	ms9211_Ath_TAIR10_Ath_Chr1_ms8452_Ath_TAIR10_Ath_Chr1_ms7792_Ath_TAIR10_Ath_Chr1_ms5536_Ath_TAIR10_A	5.70044	1.35718e-43	1.9512e-43	down
chr1	16396066	16396169	203	36	3	intergenic		5.67243	2.83095e-56	5.01513e-56	down
chr1	16403656	16403861	549	87	9	intergenic		5.78136	2.89834e-149	1.16051e-148	down
chr1	16404799	16404983	369	60	6	intergenic		5.72403	9.76946e-101	2.81243e-100	down
chr1	16405085	16405455	506	145	15	TE	ms9289_Ath_TAIR10_Ath_Chr1_ms9044_Ath_TAIR10_Ath_Chr1_ms8343_Ath_TAIR10_Ath_Chr1_ms5934_Ath_TAIR10_A	4.98584	1.05339e-128	3.71711e-128	down
chr1	16413536	16413656	120	9	0	vicinity	up_AT1G43580.1	6.91886	1.50411e-36	1.88821e-36	down
chr1	16413708	16413809	116	5	0	intergenic		6.87036	2.40663e-35	2.93682e-35	down
chr1	16414218	16414432	150	19	2	TE	ms9094_Ath_TAIR10_Ath_Chr1_ms8342_Ath_TAIR10_Ath_Chr1_ms7674_Ath_TAIR10_Ath_Chr1_ms5497_Ath_TAIR10_A	5.65344	4.07177e-42	5.68855e-42	down
chr1	16418614	16418853	4609	569	60	TE	ms9099_Ath_TAIR10_Ath_Chr1_ms8351_Ath_TAIR10_Ath_Chr1_ms7713_Ath_TAIR10_Ath_Chr1_ms30238_Ath_TAIR10_	6.23981	0	0	down
chr1	16418862	16419017	1788	278	29	TE	ms9099_Ath_TAIR10_Ath_Chr1_ms8351_Ath_TAIR10_Ath_Chr1_ms7713_Ath_TAIR10_Ath_Chr1_ms30238_Ath_TAIR10_	5.89805	0	0	down
chr1	16419928	16420006	116	9	0	TE	ms9165_Ath_TAIR10_Ath_Chr1_ms8405_Ath_TAIR10_Ath_Chr1_ms7686_Ath_TAIR10_Ath_Chr1_ms7398_Ath_TAIR10_A	6.87036	2.40663e-35	2.93682e-35	down
chr1	16420045	16420386	939	270	28	TE	ms9251_Ath_TAIR10_Ath_Chr1_ms8508_Ath_TAIR10_Ath_Chr1_ms36810_Ath_TAIR10_Ath_Chr3_ms8532_Ath_TAIR10_	5.01854	1.39887e-237	9.02093e-237	down
chr1	16420739	16420842	122	17	1	TE	ms9240_Ath_TAIR10_Ath_Chr1_ms8483_Ath_TAIR10_Ath_Chr1_ms7835_Ath_TAIR10_Ath_Chr1_ms25364_Ath_TAIR10_	5.94251	2.33136e-35	2.84911e-35	down
chr1	16420881	16421272	1120	197	20	intergenic		5.73825	6.32464e-301	5.28057e-300	down
chr1	16422521	16423097	1176	638	67	TE	ms9102_Ath_TAIR10_Ath_Chr1_ms8366_Ath_TAIR10_Ath_Chr1_ms36921_Ath_TAIR10_Ath_Chr3_ms3182_Ath_TAIR10_	4.11344	1.30057e-262	9.37011e-262	down
chr1	16423100	16423256	202	164	17	TE	ms9102_Ath_TAIR10_Ath_Chr1_ms8366_Ath_TAIR10_Ath_Chr1_ms36921_Ath_TAIR10_Ath_Chr3_ms3182_Ath_TAIR10_	3.49541	2.3583e-41	3.24882e-41	down
chr1	16430394	16430566	170	13	1	vicinity	up_AT1G43620.1	6.41785	1.14849e-49	1.83796e-49	down
chr1	16430946	16431087	306	30	3	TE	ms9224_Ath_TAIR10_Ath_Chr1_ms8466_Ath_TAIR10_Ath_Chr1_ms7805_Ath_TAIR10_Ath_Chr1_ms5574_Ath_TAIR10_A	6.26209	9.40894e-87	2.3788e-86	down
chr1	16431556	16431634	100	2	0	TE	ms9224_Ath_TAIR10_Ath_Chr1_ms8466_Ath_TAIR10_Ath_Chr1_ms7805_Ath_TAIR10_Ath_Chr1_ms5574_Ath_TAIR10_A	6.65821	1.57734e-30	1.71771e-30	down
chr1	16431930	16432084	128	64	6	TE	ms9224_Ath_TAIR10_Ath_Chr1_ms8466_Ath_TAIR10_Ath_Chr1_ms7805_Ath_TAIR10_Ath_Chr1_ms5574_Ath_TAIR10_A	4.20387	6.90821e-31	7.60211e-31	down
chr1	16434034	16434088	184	15	1	TE	ms9224_Ath_TAIR10_Ath_Chr1_ms8466_Ath_TAIR10_Ath_Chr1_ms7805_Ath_TAIR10_Ath_Chr1_ms5574_Ath_TAIR10_A	6.53138	7.57952e-54	1.29325e-53	down
chr1	16439084	16439199	377	9	0	TE	ms9239_Ath_TAIR10_Ath_Chr1_ms8482_Ath_TAIR10_Ath_Chr1_ms7833_Ath_TAIR10_Ath_Chr1_ms22120_Ath_TAIR10_	8.56224	6.47475e-114	2.07784e-113	down
chr1	16449001	16449279	196	33	3	TE	ms9181_Ath_TAIR10_Ath_Chr1_ms8421_Ath_TAIR10_Ath_Chr1_ms7750_Ath_TAIR10_Ath_Chr1_ms5453_Ath_TAIR10_A	5.62205	3.26687e-54	5.59778e-54	down
chr1	16450475	16450669	154	63	6	intergenic		4.46877	3.01456e-38	3.91494e-38	down
chr1	16450844	16450940	115	25	2	intergenic		5.27302	8.30783e-32	9.39217e-32	down
chr1	16450949	16451216	995	227	24	intergenic		5.31615	6.87093e-259	4.88874e-258	down
chr1	16451476	16451713	185	34	3	TE	ms9096_Ath_TAIR10_Ath_Chr1_ms8344_Ath_TAIR10_Ath_Chr1_ms7695_Ath_TAIR10_Ath_Chr1_ms16142_Ath_TAIR10_	5.53916	5.64192e-51	9.20906e-51	down
chr1	16453053	16453278	175	79	8	intron	AT1G43665.1	4.28951	4.56075e-42	6.37088e-42	down
chr1	16455327	16455498	158	20	2	TE	ms9215_Ath_TAIR10_Ath_Chr1_ms8456_Ath_TAIR10_Ath_Chr1_ms7797_Ath_TAIR10_Ath_Chr1_ms5559_Ath_TAIR10_A	5.72792	1.76167e-44	2.57978e-44	down
chr1	16467463	16467664	152	9	0	TE	ms9105_Ath_TAIR10_Ath_Chr1_ms8377_Ath_TAIR10_Ath_Chr1_ms44347_Ath_TAIR10_Ath_Chr4_ms27398_Ath_TAIR10	7.25739	3.50129e-46	5.2955e-46	down
chr1	16474809	16474917	684	54	5	TE	ms9216_Ath_TAIR10_Ath_Chr1_ms8457_Ath_TAIR10_Ath_Chr1_ms7798_Ath_TAIR10_Ath_Chr1_ms5561_Ath_TAIR10_A	6.835	9.89167e-196	5.16866e-195	down
chr1	16474931	16474998	800	68	7	TE	ms9216_Ath_TAIR10_Ath_Chr1_ms8457_Ath_TAIR10_Ath_Chr1_ms7798_Ath_TAIR10_Ath_Chr1_ms5561_Ath_TAIR10_A	6.64566	1.00309e-226	6.12383e-226	down
chr1	16477677	16477719	352	82	8	TE	ms9087_Ath_TAIR10_Ath_Chr1_ms8334_Ath_TAIR10_Ath_Chr1_ms7664_Ath_TAIR10_Ath_Chr1_ms5436_Ath_TAIR10_A	5.2936	5.62074e-93	1.50983e-92	down
chr1	16488877	16488966	310	33	3	vicinity	up_AT1G43710.1	6.28077	6.11156e-88	1.56478e-87	down
chr1	16489070	16489217	149	33	3	TE	ms9208_Ath_TAIR10_Ath_Chr1_ms8449_Ath_TAIR10_Ath_Chr1_ms7788_Ath_TAIR10_Ath_Chr1_ms5532_Ath_TAIR10_A	5.22882	2.04984e-40	2.77056e-40	down
chr1	16492659	16492892	181	11	1	intergenic		6.50779	5.96597e-53	1.00346e-52	down
chr1	16493026	16493086	292	47	4	intergenic		5.87283	4.98131e-81	1.1905e-80	down
chr1	16497478	16497589	165	40	4	TE	ms9221_Ath_TAIR10_Ath_Chr1_ms8463_Ath_TAIR10_Ath_Chr1_ms7803_Ath_TAIR10_Ath_Chr1_ms5567_Ath_TAIR10_A	5.05311	8.97479e-44	1.2956e-43	down
chr1	16498540	16498853	348	69	7	intergenic		5.44708	3.68339e-93	9.9138e-93	down
chr1	16499130	16499225	122	33	3	TE	ms9232_Ath_TAIR10_Ath_Chr1_ms8474_Ath_TAIR10_Ath_Chr1_ms7814_Ath_TAIR10_Ath_Chr1_ms44563_Ath_TAIR10_	4.94251	1.53056e-32	1.75922e-32	down
chr1	16499236	16499666	520	186	19	TE	ms9232_Ath_TAIR10_Ath_Chr1_ms8474_Ath_TAIR10_Ath_Chr1_ms7814_Ath_TAIR10_Ath_Chr1_ms44563_Ath_TAIR10_	4.70321	5.43275e-128	1.90778e-127	down
chr1	16500832	16501025	107	12	1	TE	ms9169_Ath_TAIR10_Ath_Chr1_ms8409_Ath_TAIR10_Ath_Chr1_ms7714_Ath_TAIR10_Ath_Chr1_ms30776_Ath_TAIR10_	5.75489	6.71582e-31	7.39189e-31	down
chr1	16502340	16502495	101	28	2	TE	ms9202_Ath_TAIR10_Ath_Chr1_ms8443_Ath_TAIR10_Ath_Chr1_ms7782_Ath_TAIR10_Ath_Chr1_ms5527_Ath_TAIR10_A	5.08746	1.05623e-27	1.09707e-27	down
chr1	16507841	16507892	99	27	2	vicinity	down_AT1G43730.1	5.05889	4.06329e-27	4.19677e-27	down
chr1	16513553	16513680	153	35	3	TE	ms9090_Ath_TAIR10_Ath_Chr1_ms8338_Ath_TAIR10_Ath_Chr1_ms7669_Ath_TAIR10_Ath_Chr1_ms5465_Ath_TAIR10_A	5.26679	1.38493e-41	1.91419e-41	down
chr1	16513733	16513765	108	55	5	TE	ms9090_Ath_TAIR10_Ath_Chr1_ms8338_Ath_TAIR10_Ath_Chr1_ms7669_Ath_TAIR10_Ath_Chr1_ms5465_Ath_TAIR10_A	4.18322	2.83124e-26	2.90795e-26	down
chr1	16514608	16514733	173	24	2	TE	ms9090_Ath_TAIR10_Ath_Chr1_ms8338_Ath_TAIR10_Ath_Chr1_ms7669_Ath_TAIR10_Ath_Chr1_ms5465_Ath_TAIR10_A	5.85798	6.42721e-49	1.01778e-48	down
chr1	16514761	16514855	451	203	21	TE	ms9090_Ath_TAIR10_Ath_Chr1_ms8338_Ath_TAIR10_Ath_Chr1_ms7669_Ath_TAIR10_Ath_Chr1_ms5465_Ath_TAIR10_A	4.36075	3.03309e-106	9.13538e-106	down
chr1	16515038	16515096	117	16	1	TE	ms9090_Ath_TAIR10_Ath_Chr1_ms8338_Ath_TAIR10_Ath_Chr1_ms7669_Ath_TAIR10_Ath_Chr1_ms5465_Ath_TAIR10_A	5.88264	7.15973e-34	8.48575e-34	down
chr1	16516209	16516253	115	35	3	TE	ms9090_Ath_TAIR10_Ath_Chr1_ms8338_Ath_TAIR10_Ath_Chr1_ms7669_Ath_TAIR10_Ath_Chr1_ms5465_Ath_TAIR10_A	4.85798	1.6482e-30	1.79362e-30	down
chr1	16522685	16522817	124	27	2	TE	ms9091_Ath_TAIR10_Ath_Chr1_ms8339_Ath_TAIR10_Ath_Chr1_ms7670_Ath_TAIR10_Ath_Chr1_ms5466_Ath_TAIR10_A	5.38082	1.88058e-34	2.25467e-34	down
chr1	16522822	16522888	436	123	13	TE	ms9091_Ath_TAIR10_Ath_Chr1_ms8339_Ath_TAIR10_Ath_Chr1_ms7670_Ath_TAIR10_Ath_Chr1_ms5466_Ath_TAIR10_A	4.96413	5.73488e-111	1.79281e-110	down
chr1	16522889	16522916	137	65	6	TE	ms9091_Ath_TAIR10_Ath_Chr1_ms8339_Ath_TAIR10_Ath_Chr1_ms7670_Ath_TAIR10_Ath_Chr1_ms5466_Ath_TAIR10_A	4.30117	2.001e-33	2.35009e-33	down
chr1	16523061	16523105	153	33	3	TE	ms9091_Ath_TAIR10_Ath_Chr1_ms8339_Ath_TAIR10_Ath_Chr1_ms7670_Ath_TAIR10_Ath_Chr1_ms5466_Ath_TAIR10_A	5.26679	1.38493e-41	1.91419e-41	down
chr1	16523748	16523787	101	74	7	TE	ms9091_Ath_TAIR10_Ath_Chr1_ms8339_Ath_TAIR10_Ath_Chr1_ms7670_Ath_TAIR10_Ath_Chr1_ms5466_Ath_TAIR10_A	3.67243	1.84319e-22	1.87245e-22	down
chr1	16523792	16523832	1498	267	28	TE	ms9091_Ath_TAIR10_Ath_Chr1_ms8339_Ath_TAIR10_Ath_Chr1_ms7670_Ath_TAIR10_Ath_Chr1_ms5466_Ath_TAIR10_A	5.6918	0	0	down
chr1	16523885	16523979	216	126	13	TE	ms9091_Ath_TAIR10_Ath_Chr1_ms8339_Ath_TAIR10_Ath_Chr1_ms7670_Ath_TAIR10_Ath_Chr1_ms5466_Ath_TAIR10_A	3.9542	1.33138e-48	2.09611e-48	down
chr1	16524012	16524107	150	64	6	TE	ms9091_Ath_TAIR10_Ath_Chr1_ms8339_Ath_TAIR10_Ath_Chr1_ms7670_Ath_TAIR10_Ath_Chr1_ms5466_Ath_TAIR10_A	4.43105	4.13783e-37	5.25574e-37	down
chr1	16529717	16529861	101	9	0	CDS	AT1G43760.1-CDS-33	6.67243	7.88667e-31	8.66045e-31	down
chr1	16536436	16536529	138	11	1	TE	ms9225_Ath_TAIR10_Ath_Chr1_ms8467_Ath_TAIR10_Ath_Chr1_ms7806_Ath_TAIR10_Ath_Chr1_ms5575_Ath_TAIR10_A	6.11894	4.01598e-40	5.40181e-40	down
chr1	16538529	16538599	1933	250	26	TE	ms9226_Ath_TAIR10_Ath_Chr1_ms8468_Ath_TAIR10_Ath_Chr1_ms7807_Ath_TAIR10_Ath_Chr1_ms5578_Ath_TAIR10_A	6.16248	0	0	down
chr1	16538730	16538814	237	49	5	TE	ms9226_Ath_TAIR10_Ath_Chr1_ms8468_Ath_TAIR10_Ath_Chr1_ms7807_Ath_TAIR10_Ath_Chr1_ms5578_Ath_TAIR10_A	5.30986	1.91524e-63	3.73737e-63	down
chr1	16546309	16546367	150	32	3	TE	ms9330_Ath_TAIR10_Ath_Chr1_ms8575_Ath_TAIR10_Ath_Chr1_ms7930_Ath_TAIR10_Ath_Chr1_ms36797_Ath_TAIR10_	5.2384	1.04527e-40	1.42038e-40	down
chr1	16548016	16548134	116	16	1	TE	ms9395_Ath_TAIR10_Ath_Chr1_ms8586_Ath_TAIR10_Ath_Chr1_ms31837_Ath_TAIR10_Ath_Chr3_ms40828_Ath_TAIR10	5.87036	1.41992e-33	1.67287e-33	down
chr1	16551111	16551273	175	22	2	intron	AT1G43770.2	5.87447	1.6436e-49	2.62451e-49	down
chr1	16559069	16559162	430	83	8	TE	ms9411_Ath_TAIR10_Ath_Chr1_ms8645_Ath_TAIR10_Ath_Chr1_ms7907_Ath_TAIR10_Ath_Chr1_ms20017_Ath_TAIR10_	5.58162	9.00492e-116	2.92694e-115	down
chr1	16562213	16562299	173	10	1	TE	ms9402_Ath_TAIR10_Ath_Chr1_ms8635_Ath_TAIR10_Ath_Chr1_ms7862_Ath_TAIR10_Ath_Chr1_ms1842_Ath_TAIR10_A	6.44294	1.46062e-50	2.36777e-50	down
chr1	16562311	16562457	1357	169	17	TE	ms9402_Ath_TAIR10_Ath_Chr1_ms8635_Ath_TAIR10_Ath_Chr1_ms7862_Ath_TAIR10_Ath_Chr1_ms1842_Ath_TAIR10_A	6.23734	0	0	down
chr1	16564332	16564502	150	4	0	TE	ms9417_Ath_TAIR10_Ath_Chr1_ms8656_Ath_TAIR10_Ath_Chr1_ms7931_Ath_TAIR10_Ath_Chr1_ms39970_Ath_TAIR10_	7.2384	1.40054e-45	2.09522e-45	down
chr1	16572443	16572645	104	12	1	TE	ms9316_Ath_TAIR10_Ath_Chr1_ms8559_Ath_TAIR10_Ath_Chr1_ms7875_Ath_TAIR10_Ath_Chr1_ms5619_Ath_TAIR10_A	5.71425	5.22487e-30	5.62284e-30	down
chr1	16581603	16581740	548	55	5	vicinity	up_AT1G43810.1	6.5157	2.87651e-155	1.19487e-154	down
chr1	16581749	16581899	113	27	2	TE	ms9464_Ath_TAIR10_Ath_Chr1_ms8837_Ath_TAIR10_Ath_Chr1_ms8167_Ath_TAIR10_Ath_Chr1_ms5866_Ath_TAIR10_A	5.24793	3.21102e-31	3.57367e-31	down
chr1	16592106	16592152	380	8	0	TE	ms9320_Ath_TAIR10_Ath_Chr1_ms8563_Ath_TAIR10_Ath_Chr1_ms7879_Ath_TAIR10_Ath_Chr1_ms5648_Ath_TAIR10_A	8.57365	8.09299e-115	2.61025e-114	down
chr1	16593321	16593528	107	18	1	TE	ms9380_Ath_TAIR10_Ath_Chr1_ms8655_Ath_TAIR10_Ath_Chr1_ms7929_Ath_TAIR10_Ath_Chr1_ms36678_Ath_TAIR10_	5.75489	6.71582e-31	7.39189e-31	down
chr1	16593578	16593692	98	44	4	TE	ms9380_Ath_TAIR10_Ath_Chr1_ms8655_Ath_TAIR10_Ath_Chr1_ms7929_Ath_TAIR10_Ath_Chr1_ms36678_Ath_TAIR10_	4.30743	1.74559e-24	1.78111e-24	down
chr1	16594005	16594092	201	25	2	TE	ms9380_Ath_TAIR10_Ath_Chr1_ms8655_Ath_TAIR10_Ath_Chr1_ms7929_Ath_TAIR10_Ath_Chr1_ms36678_Ath_TAIR10_	6.07325	3.21841e-57	5.78442e-57	down
chr1	16594143	16594241	117	41	4	TE	ms9380_Ath_TAIR10_Ath_Chr1_ms8655_Ath_TAIR10_Ath_Chr1_ms7929_Ath_TAIR10_Ath_Chr1_ms36678_Ath_TAIR10_	4.56071	6.6114e-30	7.10796e-30	down
chr1	16594249	16594542	1033	173	18	TE	ms9305_Ath_TAIR10_Ath_Chr1_ms3179_Ath_TAIR10_Ath_Chr1_ms2805_Ath_TAIR10_Ath_Chr1_ms30970_Ath_TAIR10_	5.76609	2.71751e-278	2.07757e-277	down
chr1	16594563	16594635	198	35	3	TE	ms9343_Ath_TAIR10_Ath_Chr1_ms26129_Ath_TAIR10_Ath_Chr2_ms24033_Ath_TAIR10_Ath_Chr2_ms16880_Ath_TAIR1	5.63662	8.41573e-55	1.45927e-54	down
chr1	16594660	16594818	495	146	15	TE	ms9343_Ath_TAIR10_Ath_Chr1_ms26129_Ath_TAIR10_Ath_Chr2_ms24033_Ath_TAIR10_Ath_Chr2_ms16880_Ath_TAIR1	4.9542	1.56095e-125	5.39439e-125	down
chr1	16595203	16595441	102	23	2	intergenic		5.10154	5.38366e-28	5.61112e-28	down
chr1	16595450	16595534	294	71	7	intergenic		5.20457	2.0775e-77	4.77219e-77	down
chr1	16595571	16596064	892	272	28	intergenic		4.94454	4.79781e-224	2.87261e-223	down
chr1	16598171	16598792	5132	2499	264	TE	ms9363_Ath_TAIR10_Ath_Chr1_ms5429_Ath_TAIR10_Ath_Chr1_ms31525_Ath_TAIR10_Ath_Chr3_ms40404_Ath_TAIR10	4.27574	0	0	down
chr1	16599494	16599537	569	106	11	TE	ms9313_Ath_TAIR10_Ath_Chr1_ms8550_Ath_TAIR10_Ath_Chr1_ms1797_Ath_TAIR10_Ath_Chr1_ms42805_Ath_TAIR10_	5.56986	2.91013e-152	1.18752e-151	down
chr1	16599557	16599833	296	72	7	TE	ms9313_Ath_TAIR10_Ath_Chr1_ms8550_Ath_TAIR10_Ath_Chr1_ms1797_Ath_TAIR10_Ath_Chr1_ms42805_Ath_TAIR10_	5.21432	5.44169e-78	1.25717e-77	down
chr1	16600055	16600342	490	187	19	TE	ms9433_Ath_TAIR10_Ath_Chr1_ms8676_Ath_TAIR10_Ath_Chr1_ms7981_Ath_TAIR10_Ath_Chr1_ms5664_Ath_TAIR10_A	4.61765	1.93358e-119	6.44863e-119	down
chr1	16600351	16600685	1135	377	39	TE	ms9433_Ath_TAIR10_Ath_Chr1_ms8676_Ath_TAIR10_Ath_Chr1_ms7981_Ath_TAIR10_Ath_Chr1_ms5664_Ath_TAIR10_A	4.82782	1.05825e-280	8.15926e-280	down
chr1	16600771	16601245	1839	567	60	TE	ms9477_Ath_TAIR10_Ath_Chr1_ms34237_Ath_TAIR10_Ath_Chr3_ms7893_Ath_TAIR10_Ath_Chr1_ms7071_Ath_TAIR10_	4.91475	0	0	down
chr1	16601246	16601509	759	204	21	TE	ms9457_Ath_TAIR10_Ath_Chr1_ms8700_Ath_TAIR10_Ath_Chr1_ms8032_Ath_TAIR10_Ath_Chr1_ms43104_Ath_TAIR10_	5.11042	2.58055e-194	1.33558e-193	down
chr1	16602147	16602337	270	63	6	TE	ms9331_Ath_TAIR10_Ath_Chr1_ms8578_Ath_TAIR10_Ath_Chr1_ms63316_Ath_TAIR10_Ath_Chr1_ms25889_Ath_TAIR10	5.27479	9.7738e-72	2.11096e-71	down
chr1	16602345	16602484	473	178	18	TE	ms9331_Ath_TAIR10_Ath_Chr1_ms8578_Ath_TAIR10_Ath_Chr1_ms63316_Ath_TAIR10_Ath_Chr1_ms25889_Ath_TAIR10	4.64082	1.01403e-115	3.29401e-115	down
chr1	16602498	16602718	171	62	6	intergenic		4.61891	4.23715e-43	6.04458e-43	down
chr1	16602726	16602955	551	179	18	intergenic		4.8606	4.94332e-138	1.85699e-137	down
chr1	16603225	16603353	138	20	2	TE	ms9415_Ath_TAIR10_Ath_Chr1_ms8649_Ath_TAIR10_Ath_Chr1_ms7916_Ath_TAIR10_Ath_Chr1_ms25870_Ath_TAIR10_	5.53398	1.41579e-38	1.84969e-38	down
chr1	16603356	16603404	136	19	2	TE	ms9415_Ath_TAIR10_Ath_Chr1_ms8649_Ath_TAIR10_Ath_Chr1_ms7916_Ath_TAIR10_Ath_Chr1_ms25870_Ath_TAIR10_	5.51307	5.50315e-38	7.09766e-38	down
chr1	16603410	16603655	287	99	10	TE	ms9415_Ath_TAIR10_Ath_Chr1_ms8649_Ath_TAIR10_Ath_Chr1_ms7916_Ath_TAIR10_Ath_Chr1_ms25870_Ath_TAIR10_	4.71049	1.02539e-71	2.21422e-71	down
chr1	16603971	16605006	6582	2541	269	intergenic		4.60771	0	0	down
chr1	16605070	16605204	168	98	10	intergenic		3.94145	3.7703e-38	4.89523e-38	down
chr1	16606809	16606899	112	41	4	intergenic		4.49825	1.78592e-28	1.87033e-28	down
chr1	16611314	16611357	185	80	8	TE	ms9443_Ath_TAIR10_Ath_Chr1_ms8686_Ath_TAIR10_Ath_Chr1_ms7997_Ath_TAIR10_Ath_Chr1_ms5725_Ath_TAIR10_A	4.36923	6.85474e-45	1.01143e-44	down
chr1	16624519	16624637	139	37	3	TE	ms9319_Ath_TAIR10_Ath_Chr1_ms8562_Ath_TAIR10_Ath_Chr1_ms7878_Ath_TAIR10_Ath_Chr1_ms5644_Ath_TAIR10_A	5.12928	1.71159e-37	2.19166e-37	down
chr1	16637195	16637403	1677	268	28	intergenic		5.85455	0	0	down
chr1	16641059	16641168	445	122	12	TE	ms9401_Ath_TAIR10_Ath_Chr1_ms8632_Ath_TAIR10_Ath_Chr1_ms5392_Ath_TAIR10_Ath_Chr1_ms10334_Ath_TAIR10_	5.10046	8.23312e-115	2.65466e-114	down
chr1	16645739	16646018	2718	473	50	vicinity	up_AT1G43890.2	5.73644	0	0	down
chr1	16646032	16646136	137	25	2	TE	ms9458_Ath_TAIR10_Ath_Chr1_ms8701_Ath_TAIR10_Ath_Chr1_ms8033_Ath_TAIR10_Ath_Chr1_ms43348_Ath_TAIR10_	5.52356	2.79143e-38	3.62776e-38	down
chr1	16650454	16650537	144	27	2	TE	ms9324_Ath_TAIR10_Ath_Chr1_ms8569_Ath_TAIR10_Ath_Chr1_ms7886_Ath_TAIR10_Ath_Chr1_ms5665_Ath_TAIR10_A	5.59495	2.40503e-40	3.24538e-40	down
chr1	16650559	16650893	1017	157	16	TE	ms9308_Ath_TAIR10_Ath_Chr1_ms8183_Ath_TAIR10_Ath_Chr1_ms7531_Ath_TAIR10_Ath_Chr1_ms5375_Ath_TAIR10_A	5.90406	1.54033e-276	1.16938e-275	down
chr1	16658263	16658412	247	45	4	TE	ms9423_Ath_TAIR10_Ath_Chr1_ms8664_Ath_TAIR10_Ath_Chr1_ms7969_Ath_TAIR10_Ath_Chr1_ms5617_Ath_TAIR10_A	5.63227	9.0566e-68	1.86462e-67	down
chr1	16659905	16660126	230	44	4	TE	ms9354_Ath_TAIR10_Ath_Chr1_ms66995_Ath_TAIR10_Ath_Chr5_ms60445_Ath_TAIR10_Ath_Chr5_ms13679_Ath_TAIR1	5.52982	8.96367e-63	1.73146e-62	down
chr1	16661077	16661141	135	3	0	intergenic		7.08746	4.58975e-41	6.28866e-41	down
chr1	16662518	16662649	106	26	2	TE	ms9459_Ath_TAIR10_Ath_Chr1_ms8703_Ath_TAIR10_Ath_Chr1_ms8041_Ath_TAIR10_Ath_Chr1_ms37620_Ath_TAIR10_	5.1565	3.6272e-29	3.85204e-29	down
chr1	16666205	16666369	257	15	1	TE	ms9466_Ath_TAIR10_Ath_Chr1_ms18822_Ath_TAIR10_Ath_Chr2_ms34839_Ath_TAIR10_Ath_Chr3_ms36204_Ath_TAIR1	7.01123	1.11661e-75	2.51294e-75	down
chr1	16666546	16666634	176	31	3	intergenic		5.46761	2.49357e-48	3.91621e-48	down
chr1	16667375	16667506	1096	130	13	TE	ms9436_Ath_TAIR10_Ath_Chr1_ms8679_Ath_TAIR10_Ath_Chr1_ms7986_Ath_TAIR10_Ath_Chr1_ms5693_Ath_TAIR10_A	6.29199	1.62448e-304	1.37211e-303	down
chr1	16670301	16670413	262	28	2	TE	ms9400_Ath_TAIR10_Ath_Chr1_ms8631_Ath_TAIR10_Ath_Chr1_ms4927_Ath_TAIR10_Ath_Chr1_ms36981_Ath_TAIR10_	6.45396	2.3563e-75	5.2865e-75	down
chr1	16671848	16671967	214	54	5	TE	ms9432_Ath_TAIR10_Ath_Chr1_ms8673_Ath_TAIR10_Ath_Chr1_ms7979_Ath_TAIR10_Ath_Chr1_ms5659_Ath_TAIR10_A	5.16323	9.73289e-57	1.73695e-56	down
chr1	16673888	16673989	153	29	3	CDS	AT1G43950.1-CDS-81	5.26679	1.38493e-41	1.91419e-41	down
chr1	16685613	16685727	153	16	1	TE	ms9491_Ath_TAIR10_Ath_Chr1_ms59614_Ath_TAIR10_Ath_Chr5_ms34839_Ath_TAIR10_Ath_Chr3_ms36204_Ath_TAIR1	6.26679	1.35675e-44	1.99245e-44	down
chr1	16706555	16706680	279	37	3	TE	ms9329_Ath_TAIR10_Ath_Chr1_ms8574_Ath_TAIR10_Ath_Chr1_ms7915_Ath_TAIR10_Ath_Chr1_ms25678_Ath_TAIR10_	6.12928	9.60267e-79	2.24083e-78	down
chr1	16706866	16707038	148	4	0	TE	ms9329_Ath_TAIR10_Ath_Chr1_ms8574_Ath_TAIR10_Ath_Chr1_ms7915_Ath_TAIR10_Ath_Chr1_ms25678_Ath_TAIR10_	7.21917	5.60222e-45	8.28191e-45	down
chr1	16707620	16707735	107	19	2	TE	ms9451_Ath_TAIR10_Ath_Chr1_ms8694_Ath_TAIR10_Ath_Chr1_ms8019_Ath_TAIR10_Ath_Chr1_ms28565_Ath_TAIR10_	5.16993	1.84717e-29	1.97207e-29	down
chr1	16709977	16710032	187	29	3	TE	ms9337_Ath_TAIR10_Ath_Chr1_ms10598_Ath_TAIR10_Ath_Chr1_ms9783_Ath_TAIR10_Ath_Chr1_ms6909_Ath_TAIR10_	5.55459	1.45595e-51	2.39517e-51	down
chr1	16711336	16711443	110	25	2	TE	ms9450_Ath_TAIR10_Ath_Chr1_ms8693_Ath_TAIR10_Ath_Chr1_ms8015_Ath_TAIR10_Ath_Chr1_ms20762_Ath_TAIR10_	5.20945	2.43716e-30	2.64741e-30	down
chr1	16723767	16723891	138	14	1	vicinity	down_AT1G44030.1	6.11894	4.01598e-40	5.40181e-40	down
chr1	16738455	16738528	199	22	2	TE	ms9529_Ath_TAIR10_Ath_Chr1_ms8785_Ath_TAIR10_Ath_Chr1_ms25104_Ath_TAIR10_Ath_Chr2_ms42544_Ath_TAIR10	6.05889	1.26221e-56	2.24702e-56	down
chr1	16738633	16738729	111	9	0	TE	ms9529_Ath_TAIR10_Ath_Chr1_ms8785_Ath_TAIR10_Ath_Chr1_ms25104_Ath_TAIR10_Ath_Chr2_ms42544_Ath_TAIR10	6.80735	7.70143e-34	9.10793e-34	down
chr1	16742011	16742256	513	45	4	TE	ms9607_Ath_TAIR10_Ath_Chr1_ms35540_Ath_TAIR10_Ath_Chr3_ms34839_Ath_TAIR10_Ath_Chr3_ms36204_Ath_TAIR1	6.6837	1.37364e-146	5.42624e-146	down
chr1	16754865	16754973	151	23	2	TE	ms9598_Ath_TAIR10_Ath_Chr1_ms8834_Ath_TAIR10_Ath_Chr1_ms8164_Ath_TAIR10_Ath_Chr1_ms5859_Ath_TAIR10_A	5.66297	2.06265e-42	2.90105e-42	down
chr1	16754978	16755107	254	46	4	TE	ms9598_Ath_TAIR10_Ath_Chr1_ms8834_Ath_TAIR10_Ath_Chr1_ms8164_Ath_TAIR10_Ath_Chr1_ms5859_Ath_TAIR10_A	5.67243	7.89939e-70	1.66416e-69	down
chr1	16756415	16756503	481	36	3	TE	ms9647_Ath_TAIR10_Ath_Chr1_ms8878_Ath_TAIR10_Ath_Chr1_ms8183_Ath_TAIR10_Ath_Chr1_ms5746_Ath_TAIR10_A	6.91289	7.5248e-139	2.84343e-138	down
chr1	16757685	16757763	231	110	11	TE	ms9620_Ath_TAIR10_Ath_Chr1_ms8843_Ath_TAIR10_Ath_Chr1_ms31084_Ath_TAIR10_Ath_Chr3_ms33720_Ath_TAIR10	4.27302	9.838e-55	1.70453e-54	down
chr1	16758072	16758203	662	278	29	CDS	AT1G44085.1-CDS-33	4.46597	2.77993e-157	1.16949e-156	down
chr1	16758230	16758385	1779	478	50	TE	ms9669_Ath_TAIR10_Ath_Chr1_ms8905_Ath_TAIR10_Ath_Chr1_ms8211_Ath_TAIR10_Ath_Chr1_ms5885_Ath_TAIR10_A	5.12524	0	0	down
chr1	16758402	16758703	806	495	52	CDS	AT1G44085.1-CDS-31	3.9285	9.76866e-175	4.55522e-174	down
chr1	16761734	16761866	160	29	3	intron	AT1G44090.1	5.33092	1.23417e-43	1.77576e-43	down
chr1	16770066	16770566	868	231	24	intergenic		5.11936	4.64916e-222	2.76082e-221	down
chr1	16770578	16770742	183	19	2	TE	ms9539_Ath_TAIR10_Ath_Chr1_ms13410_Ath_TAIR10_Ath_Chr1_ms12280_Ath_TAIR10_Ath_Chr1_ms8469_Ath_TAIR10	5.9386	7.01159e-52	1.15943e-51	down
chr1	16773454	16773775	1213	146	15	TE	ms9684_Ath_TAIR10_Ath_Chr1_ms17148_Ath_TAIR10_Ath_Chr2_ms15610_Ath_TAIR10_Ath_Chr2_ms25867_Ath_TAIR1	6.24555	0	0	down
chr1	16778572	16778843	376	72	7	TE	ms9531_Ath_TAIR10_Ath_Chr1_ms8815_Ath_TAIR10_Ath_Chr1_ms8089_Ath_TAIR10_Ath_Chr1_ms12076_Ath_TAIR10_	5.55842	2.3401e-101	6.76175e-101	down
chr1	16779433	16779624	288	35	3	TE	ms9637_Ath_TAIR10_Ath_Chr1_ms8867_Ath_TAIR10_Ath_Chr1_ms8132_Ath_TAIR10_Ath_Chr1_ms37831_Ath_TAIR10_	6.17493	2.06062e-81	4.95415e-81	down
chr1	16790516	16790741	394	33	3	intergenic		6.62571	6.43789e-113	2.04609e-112	down
chr1	16791909	16791990	106	27	2	TE	ms9649_Ath_TAIR10_Ath_Chr1_ms8880_Ath_TAIR10_Ath_Chr1_ms8185_Ath_TAIR10_Ath_Chr1_ms5748_Ath_TAIR10_A	5.1565	3.6272e-29	3.85204e-29	down
chr1	16792022	16792083	147	11	1	TE	ms9649_Ath_TAIR10_Ath_Chr1_ms8880_Ath_TAIR10_Ath_Chr1_ms8185_Ath_TAIR10_Ath_Chr1_ms5748_Ath_TAIR10_A	6.20945	8.34744e-43	1.18383e-42	down
chr1	16792455	16792515	398	101	10	TE	ms9574_Ath_TAIR10_Ath_Chr1_ms66120_Ath_TAIR10_Ath_Chr5_ms59750_Ath_TAIR10_Ath_Chr5_ms42208_Ath_TAIR1	5.18081	9.74452e-104	2.87838e-103	down
chr1	16793686	16793943	274	25	2	TE	ms9672_Ath_TAIR10_Ath_Chr1_ms8908_Ath_TAIR10_Ath_Chr1_ms8224_Ath_TAIR10_Ath_Chr1_ms26253_Ath_TAIR10_	6.51833	6.28553e-79	1.47023e-78	down
chr1	16794128	16794310	117	9	0	TE	ms9672_Ath_TAIR10_Ath_Chr1_ms8908_Ath_TAIR10_Ath_Chr1_ms8224_Ath_TAIR10_Ath_Chr1_ms26253_Ath_TAIR10_	6.88264	1.20331e-35	1.47969e-35	down
chr1	16801771	16802268	2804	1136	120	TE	ms9644_Ath_TAIR10_Ath_Chr1_ms8875_Ath_TAIR10_Ath_Chr1_ms8172_Ath_TAIR10_Ath_Chr1_ms33960_Ath_TAIR10_	4.53492	0	0	down
chr1	16804304	16804384	413	12	1	TE	ms9509_Ath_TAIR10_Ath_Chr1_ms8211_Ath_TAIR10_Ath_Chr1_ms7574_Ath_TAIR10_Ath_Chr1_ms12810_Ath_TAIR10_	7.69349	1.95375e-122	6.64007e-122	down
chr1	16810887	16810980	147	16	1	TE	ms9679_Ath_TAIR10_Ath_Chr1_ms8919_Ath_TAIR10_Ath_Chr1_ms15585_Ath_TAIR10_Ath_Chr2_ms5033_Ath_TAIR10_	6.20945	8.34744e-43	1.18383e-42	down
chr1	16815657	16815736	328	80	8	TE	ms9586_Ath_TAIR10_Ath_Chr1_ms8821_Ath_TAIR10_Ath_Chr1_ms8152_Ath_TAIR10_Ath_Chr1_ms5855_Ath_TAIR10_A	5.19202	5.41077e-86	1.35724e-85	down
chr1	16815916	16816014	205	23	2	TE	ms9586_Ath_TAIR10_Ath_Chr1_ms8821_Ath_TAIR10_Ath_Chr1_ms8152_Ath_TAIR10_Ath_Chr1_ms5855_Ath_TAIR10_A	6.10154	2.09127e-58	3.82305e-58	down
chr1	16818478	16818882	645	1377	146	TE	ms9562_Ath_TAIR10_Ath_Chr1_ms71374_Ath_TAIR10_Ath_Chr4_ms4876_Ath_TAIR10_Ath_Chr1_ms3182_Ath_TAIR10_	2.13572	1.42389e-75	3.20118e-75	down
chr1	16818893	16819033	799	932	98	intergenic		3.0145	2.17984e-137	8.15771e-137	down
chr1	16819397	16819480	245	258	27	TE	ms9530_Ath_TAIR10_Ath_Chr1_ms8805_Ath_TAIR10_Ath_Chr1_ms42876_Ath_TAIR10_Ath_Chr4_ms14587_Ath_TAIR10	3.13516	3.86722e-45	5.73571e-45	down
chr1	16819481	16819774	166	250	26	TE	ms9530_Ath_TAIR10_Ath_Chr1_ms8805_Ath_TAIR10_Ath_Chr1_ms42876_Ath_TAIR10_Ath_Chr4_ms14587_Ath_TAIR10	2.62882	3.68221e-26	3.77841e-26	down
chr1	16819921	16820137	186	351	37	TE	ms9535_Ath_TAIR10_Ath_Chr1_ms10813_Ath_TAIR10_Ath_Chr1_ms9970_Ath_TAIR10_Ath_Chr1_ms7071_Ath_TAIR10_	2.29897	4.36851e-25	4.46286e-25	down
chr1	16825702	16825742	205	12	1	TE	ms9517_Ath_TAIR10_Ath_Chr1_ms8764_Ath_TAIR10_Ath_Chr1_ms8070_Ath_TAIR10_Ath_Chr1_ms5806_Ath_TAIR10_A	6.6865	4.02146e-60	7.50548e-60	down
chr1	16841049	16841115	176	74	7	TE	ms9524_Ath_TAIR10_Ath_Chr1_ms8771_Ath_TAIR10_Ath_Chr1_ms8108_Ath_TAIR10_Ath_Chr1_ms25889_Ath_TAIR10_	4.46761	2.06038e-43	2.95749e-43	down
chr1	16844424	16844605	781	86	9	TE	ms9667_Ath_TAIR10_Ath_Chr1_ms8903_Ath_TAIR10_Ath_Chr1_ms8209_Ath_TAIR10_Ath_Chr1_ms5883_Ath_TAIR10_A	6.2891	9.66226e-218	5.58235e-217	down
chr1	16854296	16854377	98	20	2	TE	ms9584_Ath_TAIR10_Ath_Chr1_ms8819_Ath_TAIR10_Ath_Chr1_ms8150_Ath_TAIR10_Ath_Chr1_ms5847_Ath_TAIR10_A	5.04439	7.9673e-27	8.20177e-27	down
chr1	16857543	16857621	113	12	1	TE	ms9584_Ath_TAIR10_Ath_Chr1_ms8819_Ath_TAIR10_Ath_Chr1_ms8150_Ath_TAIR10_Ath_Chr1_ms5847_Ath_TAIR10_A	5.83289	1.10708e-32	1.27597e-32	down
chr1	16859105	16859149	275	40	4	TE	ms9518_Ath_TAIR10_Ath_Chr1_ms8765_Ath_TAIR10_Ath_Chr1_ms8071_Ath_TAIR10_Ath_Chr1_ms5807_Ath_TAIR10_A	5.7866	5.15265e-76	1.1654e-75	down
chr1	16860587	16860784	791	88	9	TE	ms9655_Ath_TAIR10_Ath_Chr1_ms8887_Ath_TAIR10_Ath_Chr1_ms8192_Ath_TAIR10_Ath_Chr1_ms5779_Ath_TAIR10_A	6.30743	1.05673e-220	6.20746e-220	down
chr1	16861014	16861432	1200	347	36	TE	ms9559_Ath_TAIR10_Ath_Chr1_ms39662_Ath_TAIR10_Ath_Chr3_ms24809_Ath_TAIR10_Ath_Chr2_ms25445_Ath_TAIR1	5.02057	5.56494e-303	4.6786e-302	down
chr1	16861474	16861613	217	44	4	TE	ms9587_Ath_TAIR10_Ath_Chr1_ms8863_Ath_TAIR10_Ath_Chr1_ms8109_Ath_TAIR10_Ath_Chr1_ms25889_Ath_TAIR10_	5.44626	5.84026e-59	1.0747e-58	down
chr1	16863990	16864063	144	11	1	TE	ms9528_Ath_TAIR10_Ath_Chr1_ms8776_Ath_TAIR10_Ath_Chr1_ms8138_Ath_TAIR10_Ath_Chr1_ms39680_Ath_TAIR10_	6.17991	6.54363e-42	9.10917e-42	down
chr1	16864906	16864986	870	148	15	TE	ms9528_Ath_TAIR10_Ath_Chr1_ms8776_Ath_TAIR10_Ath_Chr1_ms8138_Ath_TAIR10_Ath_Chr1_ms39680_Ath_TAIR10_	5.76653	8.41661e-235	5.35151e-234	down
chr1	16868194	16868348	253	25	2	TE	ms9599_Ath_TAIR10_Ath_Chr1_ms8835_Ath_TAIR10_Ath_Chr1_ms8165_Ath_TAIR10_Ath_Chr1_ms5861_Ath_TAIR10_A	6.40372	1.12585e-72	2.45552e-72	down
chr1	16870189	16870265	152	14	1	TE	ms9585_Ath_TAIR10_Ath_Chr1_ms8820_Ath_TAIR10_Ath_Chr1_ms8151_Ath_TAIR10_Ath_Chr1_ms5851_Ath_TAIR10_A	6.25739	2.69601e-44	3.93215e-44	down
chr1	16870820	16871033	120	8	0	vicinity	up_AT1G44575.1	6.91886	1.50411e-36	1.88821e-36	down
chr1	16877560	16877923	423	105	11	TE	ms9551_Ath_TAIR10_Ath_Chr1_ms27181_Ath_TAIR10_Ath_Chr2_ms24983_Ath_TAIR10_Ath_Chr2_ms35281_Ath_TAIR1	5.14296	1.04557e-109	3.23883e-109	down
chr1	16878243	16878279	103	8	0	TE	ms9551_Ath_TAIR10_Ath_Chr1_ms27181_Ath_TAIR10_Ath_Chr2_ms24983_Ath_TAIR10_Ath_Chr2_ms35281_Ath_TAIR1	6.70044	1.97165e-31	2.20086e-31	down
chr1	16879502	16879657	289	83	8	TE	ms9615_Ath_TAIR10_Ath_Chr1_ms8808_Ath_TAIR10_Ath_Chr1_ms46011_Ath_TAIR10_Ath_Chr4_ms27101_Ath_TAIR10	5.00998	1.10061e-74	2.45661e-74	down
chr1	16879884	16880002	101	50	5	intergenic		4.08746	2.62502e-24	2.67769e-24	down
chr1	16880010	16880273	522	150	15	intergenic		5.03067	2.5424e-133	9.25351e-133	down
chr1	16880459	16880717	206	27	2	intergenic		6.10852	1.05573e-58	1.93681e-58	down
chr1	16882649	16883082	132	349	37	TE	ms9642_Ath_TAIR10_Ath_Chr1_ms8872_Ath_TAIR10_Ath_Chr1_ms8154_Ath_TAIR10_Ath_Chr1_ms8072_Ath_TAIR10_A	1.80735	1.02184e-13	1.03027e-13	down
chr1	16883488	16883645	116	164	17	intergenic		2.70044	2.64261e-19	2.67432e-19	down
chr1	16883775	16884582	7598	12977	1376	TE	ms9555_Ath_TAIR10_Ath_Chr1_ms36910_Ath_TAIR10_Ath_Chr3_ms33535_Ath_TAIR10_Ath_Chr3_ms23233_Ath_TAIR1	2.46428	0	0	down
chr1	16884896	16885647	1737	3059	324	TE	ms9577_Ath_TAIR10_Ath_Chr1_ms58225_Ath_TAIR10_Ath_Chr5_ms52421_Ath_TAIR10_Ath_Chr5_ms36577_Ath_TAIR1	2.41892	4.95628e-233	3.12939e-232	down
chr1	16885750	16886201	730	1656	175	intergenic		2.0543	3.30845e-81	7.92964e-81	down
chr1	16886900	16887049	172	62	6	vicinity	up_AT1G44740.1	4.62727	2.19201e-43	3.14023e-43	down
chr1	16889347	16889409	165	14	1	TE	ms9538_Ath_TAIR10_Ath_Chr1_ms10813_Ath_TAIR10_Ath_Chr1_ms9970_Ath_TAIR10_Ath_Chr1_ms7071_Ath_TAIR10_	6.37504	3.56849e-48	5.58584e-48	down
chr1	16890958	16891037	138	20	2	intergenic		5.53398	1.41579e-38	1.84969e-38	down
chr1	16899431	16899805	1141	127	13	intergenic		6.34999	0	0	down
chr1	16902791	16902961	176	10	1	TE	ms9610_Ath_TAIR10_Ath_Chr1_ms3729_Ath_TAIR10_Ath_Chr1_ms17911_Ath_TAIR10_Ath_Chr2_ms36281_Ath_TAIR10	6.46761	1.85703e-51	3.05314e-51	down
chr1	16923224	16923276	198	18	1	TE	ms9758_Ath_TAIR10_Ath_Chr1_ms28224_Ath_TAIR10_Ath_Chr2_ms25896_Ath_TAIR10_Ath_Chr2_ms18057_Ath_TAIR1	6.63662	4.97373e-58	9.03176e-58	down
chr1	16929893	16930034	161	128	13	intergenic		3.5325	1.23305e-33	1.45634e-33	down
chr1	16936116	16936244	294	42	4	TE	ms9737_Ath_TAIR10_Ath_Chr1_ms8982_Ath_TAIR10_Ath_Chr1_ms8307_Ath_TAIR10_Ath_Chr1_ms35784_Ath_TAIR10_	5.88264	1.27935e-81	3.08262e-81	down
chr1	16936254	16936306	118	20	2	TE	ms9737_Ath_TAIR10_Ath_Chr1_ms8982_Ath_TAIR10_Ath_Chr1_ms8307_Ath_TAIR10_Ath_Chr1_ms35784_Ath_TAIR10_	5.30986	1.09216e-32	1.26185e-32	down
chr1	16936739	16936916	502	17	1	TE	ms9878_Ath_TAIR10_Ath_Chr1_ms58452_Ath_TAIR10_Ath_Chr5_ms52623_Ath_TAIR10_Ath_Chr5_ms3304_Ath_TAIR10	7.97441	3.82582e-149	1.53075e-148	down
chr1	16938578	16938695	111	3	0	TE	ms9726_Ath_TAIR10_Ath_Chr1_ms8968_Ath_TAIR10_Ath_Chr1_ms8257_Ath_TAIR10_Ath_Chr1_ms5889_Ath_TAIR10_A	6.80735	7.70143e-34	9.10793e-34	down
chr1	16939118	16939325	162	11	1	TE	ms9862_Ath_TAIR10_Ath_Chr1_ms9108_Ath_TAIR10_Ath_Chr1_ms52623_Ath_TAIR10_Ath_Chr5_ms3304_Ath_TAIR10_	6.34873	2.80357e-47	4.31585e-47	down
chr1	16939363	16939424	175	6	0	TE	ms9862_Ath_TAIR10_Ath_Chr1_ms9108_Ath_TAIR10_Ath_Chr1_ms52623_Ath_TAIR10_Ath_Chr5_ms3304_Ath_TAIR10_	7.45943	4.1731e-53	7.04518e-53	down
chr1	16942780	16942904	722	182	19	vicinity	down_AT1G44835.1	5.17592	3.84165e-186	1.90663e-185	down
chr1	16942953	16943103	142	10	1	TE	ms9735_Ath_TAIR10_Ath_Chr1_ms8977_Ath_TAIR10_Ath_Chr1_ms8271_Ath_TAIR10_Ath_Chr1_ms5940_Ath_TAIR10_A	6.15987	2.58163e-41	3.55019e-41	down
chr1	16960460	16960537	140	11	1	intergenic		6.13955	1.01832e-40	1.38479e-40	down
chr1	16961809	16961958	223	24	2	TE	ms9854_Ath_TAIR10_Ath_Chr1_ms9087_Ath_TAIR10_Ath_Chr1_ms8397_Ath_TAIR10_Ath_Chr1_ms28148_Ath_TAIR10_	6.22239	9.41987e-64	1.84646e-63	down
chr1	16967264	16967305	229	12	1	TE	ms9730_Ath_TAIR10_Ath_Chr1_ms8972_Ath_TAIR10_Ath_Chr1_ms8266_Ath_TAIR10_Ath_Chr1_ms5917_Ath_TAIR10_A	6.84549	2.67421e-67	5.48196e-67	down
chr1	16969353	16969473	106	19	2	TE	ms9812_Ath_TAIR10_Ath_Chr1_ms63113_Ath_TAIR10_Ath_Chr5_ms57007_Ath_TAIR10_Ath_Chr5_ms40324_Ath_TAIR1	5.1565	3.6272e-29	3.85204e-29	down
chr1	16974908	16975058	215	15	1	TE	ms9807_Ath_TAIR10_Ath_Chr1_ms9038_Ath_TAIR10_Ath_Chr1_ms8337_Ath_TAIR10_Ath_Chr1_ms5974_Ath_TAIR10_A	6.75489	4.11651e-63	7.99562e-63	down
chr1	16975062	16975224	262	53	5	TE	ms9807_Ath_TAIR10_Ath_Chr1_ms9038_Ath_TAIR10_Ath_Chr1_ms8337_Ath_TAIR10_Ath_Chr1_ms5974_Ath_TAIR10_A	5.45396	9.34643e-71	1.99529e-70	down
chr1	16975229	16975301	156	15	1	TE	ms9807_Ath_TAIR10_Ath_Chr1_ms9038_Ath_TAIR10_Ath_Chr1_ms8337_Ath_TAIR10_Ath_Chr1_ms5974_Ath_TAIR10_A	6.29462	1.72872e-45	2.58051e-45	down
chr1	16985090	16985343	461	63	6	TE	ms9754_Ath_TAIR10_Ath_Chr1_ms17988_Ath_TAIR10_Ath_Chr2_ms16468_Ath_TAIR10_Ath_Chr2_ms28344_Ath_TAIR1	6.04439	7.38017e-128	2.58996e-127	down
chr1	16985564	16985812	488	94	9	intergenic		5.61176	2.34724e-131	8.43037e-131	down
chr1	16985885	16986202	326	46	4	TE	ms9749_Ath_TAIR10_Ath_Chr1_ms13769_Ath_TAIR10_Ath_Chr1_ms48774_Ath_TAIR10_Ath_Chr4_ms26672_Ath_TAIR1	6.03122	4.48009e-91	1.18155e-90	down
chr1	16987167	16987360	222	26	2	intergenic		6.21594	1.86732e-63	3.64584e-63	down
chr1	16987458	16987634	674	188	19	TE	ms9838_Ath_TAIR10_Ath_Chr1_ms9064_Ath_TAIR10_Ath_Chr1_ms8310_Ath_TAIR10_Ath_Chr1_ms36952_Ath_TAIR10_	5.07682	2.99089e-172	1.37465e-171	down
chr1	16998350	16998409	112	21	2	TE	ms9729_Ath_TAIR10_Ath_Chr1_ms8971_Ath_TAIR10_Ath_Chr1_ms8265_Ath_TAIR10_Ath_Chr1_ms5914_Ath_TAIR10_A	5.23522	6.31136e-31	6.97422e-31	down
chr1	17005051	17005235	113	23	2	TE	ms9832_Ath_TAIR10_Ath_Chr1_ms9054_Ath_TAIR10_Ath_Chr1_ms5934_Ath_TAIR10_Ath_Chr1_ms10095_Ath_TAIR10_	5.24793	3.21102e-31	3.57367e-31	down
chr1	17006918	17007009	753	28	2	vicinity	down_AT1G44990.1	7.97346	2.97076e-222	1.76606e-221	down
chr1	17007196	17007411	869	202	21	vicinity	down_AT1G44990.1	5.30544	3.25772e-226	1.97993e-225	down
chr1	17008635	17008678	104	14	1	TE	ms9829_Ath_TAIR10_Ath_Chr1_ms9015_Ath_TAIR10_Ath_Chr1_ms56142_Ath_TAIR10_Ath_Chr5_ms7071_Ath_TAIR10_	5.71425	5.22487e-30	5.62284e-30	down
chr1	17015727	17015903	2207	317	33	vicinity	up_AT1G45010.1	6.02106	0	0	down
chr1	17016540	17016811	257	43	4	TE	ms9738_Ath_TAIR10_Ath_Chr1_ms8983_Ath_TAIR10_Ath_Chr1_ms8311_Ath_TAIR10_Ath_Chr1_ms37831_Ath_TAIR10_	5.6893	1.03421e-70	2.20567e-70	down
chr1	17017977	17018038	189	23	2	TE	ms9850_Ath_TAIR10_Ath_Chr1_ms9083_Ath_TAIR10_Ath_Chr1_ms8385_Ath_TAIR10_Ath_Chr1_ms5997_Ath_TAIR10_A	5.98489	1.16751e-53	1.98645e-53	down
chr1	17018163	17018213	344	117	12	TE	ms9850_Ath_TAIR10_Ath_Chr1_ms9083_Ath_TAIR10_Ath_Chr1_ms8385_Ath_TAIR10_Ath_Chr1_ms5997_Ath_TAIR10_A	4.73001	1.00968e-85	2.52686e-85	down
chr1	17019717	17019864	125	16	1	TE	ms9724_Ath_TAIR10_Ath_Chr1_ms6121_Ath_TAIR10_Ath_Chr1_ms30657_Ath_TAIR10_Ath_Chr3_ms7071_Ath_TAIR10_	5.97728	2.98465e-36	3.73218e-36	down
chr1	17020072	17020187	98	45	4	intergenic		4.30743	1.74559e-24	1.78111e-24	down
chr1	17021904	17021991	105	2	0	TE	ms9888_Ath_TAIR10_Ath_Chr1_ms33987_Ath_TAIR10_Ath_Chr3_ms45294_Ath_TAIR10_Ath_Chr4_ms10997_Ath_TAIR1	6.72792	4.92907e-32	5.59392e-32	down
chr1	17023413	17023566	134	11	1	TE	ms9806_Ath_TAIR10_Ath_Chr1_ms9037_Ath_TAIR10_Ath_Chr1_ms8336_Ath_TAIR10_Ath_Chr1_ms5936_Ath_TAIR10_A	6.07682	6.24214e-39	8.21438e-39	down
chr1	17024718	17024904	176	33	3	TE	ms9796_Ath_TAIR10_Ath_Chr1_ms9028_Ath_TAIR10_Ath_Chr1_ms8326_Ath_TAIR10_Ath_Chr1_ms5971_Ath_TAIR10_A	5.46761	2.49357e-48	3.91621e-48	down
chr1	17026128	17026243	172	20	2	TE	ms9796_Ath_TAIR10_Ath_Chr1_ms9028_Ath_TAIR10_Ath_Chr1_ms8326_Ath_TAIR10_Ath_Chr1_ms5971_Ath_TAIR10_A	5.84967	1.27084e-48	2.00196e-48	down
chr1	17035102	17035133	155	25	2	TE	ms9736_Ath_TAIR10_Ath_Chr1_ms8978_Ath_TAIR10_Ath_Chr1_ms8272_Ath_TAIR10_Ath_Chr1_ms5947_Ath_TAIR10_A	5.70044	1.35718e-43	1.9512e-43	down
chr1	17076900	17077044	420	47	4	TE	ms9875_Ath_TAIR10_Ath_Chr1_ms45055_Ath_TAIR10_Ath_Chr4_ms22988_Ath_TAIR10_Ath_Chr2_ms21571_Ath_TAIR1	6.39575	6.16186e-119	2.04812e-118	down
chr1	17077106	17077164	183	14	1	TE	ms9875_Ath_TAIR10_Ath_Chr1_ms45055_Ath_TAIR10_Ath_Chr4_ms22988_Ath_TAIR10_Ath_Chr2_ms21571_Ath_TAIR1	6.52356	1.50777e-53	2.55977e-53	down
chr1	17077217	17077298	184	18	1	TE	ms9875_Ath_TAIR10_Ath_Chr1_ms45055_Ath_TAIR10_Ath_Chr4_ms22988_Ath_TAIR10_Ath_Chr2_ms21571_Ath_TAIR1	6.53138	7.57952e-54	1.29325e-53	down
chr1	17082951	17083178	2207	339	35	intergenic		5.9386	0	0	down
chr1	17103336	17103427	123	13	1	TE	ms9728_Ath_TAIR10_Ath_Chr1_ms8970_Ath_TAIR10_Ath_Chr1_ms8264_Ath_TAIR10_Ath_Chr1_ms5913_Ath_TAIR10_A	5.9542	1.17507e-35	1.44758e-35	down
chr1	17106728	17106840	210	6	0	TE	ms9746_Ath_TAIR10_Ath_Chr1_ms9096_Ath_TAIR10_Ath_Chr1_ms10460_Ath_TAIR10_Ath_Chr1_ms39432_Ath_TAIR10	7.7211	1.21414e-63	2.37351e-63	down
chr1	17110157	17110204	122	15	1	TE	ms10004_Ath_TAIR10_Ath_Chr1_ms9285_Ath_TAIR10_Ath_Chr1_ms56770_Ath_TAIR10_Ath_Chr5_ms7071_Ath_TAIR10	5.94251	2.33136e-35	2.84911e-35	down
chr1	17111561	17111743	226	58	6	TE	ms9959_Ath_TAIR10_Ath_Chr1_ms9184_Ath_TAIR10_Ath_Chr1_ms8490_Ath_TAIR10_Ath_Chr1_ms6127_Ath_TAIR10_A	5.01919	6.0316e-59	1.10972e-58	down
chr1	17111763	17112491	8267	1968	208	TE	ms10072_Ath_TAIR10_Ath_Chr1_ms6761_Ath_TAIR10_Ath_Chr1_ms6196_Ath_TAIR10_Ath_Chr1_ms4079_Ath_TAIR10_	5.30596	0	0	down
chr1	17112932	17113106	106	19	2	TE	ms9977_Ath_TAIR10_Ath_Chr1_ms9206_Ath_TAIR10_Ath_Chr1_ms8548_Ath_TAIR10_Ath_Chr1_ms35281_Ath_TAIR10_	5.1565	3.6272e-29	3.85204e-29	down
chr1	17113561	17113733	554	99	10	TE	ms9977_Ath_TAIR10_Ath_Chr1_ms9206_Ath_TAIR10_Ath_Chr1_ms8548_Ath_TAIR10_Ath_Chr1_ms35281_Ath_TAIR10_	5.65691	2.77365e-149	1.11099e-148	down
chr1	17113943	17113995	258	43	4	TE	ms9977_Ath_TAIR10_Ath_Chr1_ms9206_Ath_TAIR10_Ath_Chr1_ms8548_Ath_TAIR10_Ath_Chr1_ms35281_Ath_TAIR10_	5.69488	5.25083e-71	1.12249e-70	down
chr1	17114716	17114828	941	151	16	TE	ms9977_Ath_TAIR10_Ath_Chr1_ms9206_Ath_TAIR10_Ath_Chr1_ms8548_Ath_TAIR10_Ath_Chr1_ms35281_Ath_TAIR10_	5.79212	3.41142e-254	2.36388e-253	down
chr1	17114836	17114906	504	74	7	TE	ms9977_Ath_TAIR10_Ath_Chr1_ms9206_Ath_TAIR10_Ath_Chr1_ms8548_Ath_TAIR10_Ath_Chr1_ms35281_Ath_TAIR10_	5.98014	5.20879e-139	1.96964e-138	down
chr1	17116371	17116492	710	63	6	CDS	AT1G45191.1-CDS-143	6.66635	1.0593e-201	5.6574e-201	down
chr1	17122206	17122331	266	13	1	TE	ms9924_Ath_TAIR10_Ath_Chr1_ms9144_Ath_TAIR10_Ath_Chr1_ms8440_Ath_TAIR10_Ath_Chr1_ms6011_Ath_TAIR10_A	7.0607	2.2564e-78	5.23845e-78	down
chr1	17152837	17152898	1326	185	19	vicinity	up_AT1G45233.2	6.05202	0	0	down
chr1	17178673	17178825	415	43	4	TE	ms10020_Ath_TAIR10_Ath_Chr1_ms22453_Ath_TAIR10_Ath_Chr2_ms44874_Ath_TAIR10_Ath_Chr4_ms5806_Ath_TAIR1	6.37851	1.8805e-117	6.1844e-117	down
chr1	17187909	17188288	1080	275	29	intergenic		5.17126	4.51852e-277	3.44237e-276	down
chr1	17196441	17196607	241	49	5	TE	ms9988_Ath_TAIR10_Ath_Chr1_ms9220_Ath_TAIR10_Ath_Chr1_ms8572_Ath_TAIR10_Ath_Chr1_ms39511_Ath_TAIR10_	5.3339	1.29964e-64	2.57397e-64	down
chr1	17197259	17197456	122	40	4	TE	ms9988_Ath_TAIR10_Ath_Chr1_ms9220_Ath_TAIR10_Ath_Chr1_ms8572_Ath_TAIR10_Ath_Chr1_ms39511_Ath_TAIR10_	4.62059	2.43072e-31	2.71135e-31	down
chr1	17201440	17201711	1925	209	22	vicinity	down_AT1G45976.1	6.38783	0	0	down
chr1	17201766	17201792	112	8	0	TE	ms9995_Ath_TAIR10_Ath_Chr1_ms9238_Ath_TAIR10_Ath_Chr1_ms16812_Ath_TAIR10_Ath_Chr2_ms25078_Ath_TAIR10	6.82018	3.85069e-34	4.57883e-34	down
chr1	17201821	17201876	212	39	4	TE	ms9995_Ath_TAIR10_Ath_Chr1_ms9238_Ath_TAIR10_Ath_Chr1_ms16812_Ath_TAIR10_Ath_Chr2_ms25078_Ath_TAIR10	5.41278	1.70515e-57	3.07788e-57	down
chr1	17201879	17201942	141	13	1	TE	ms9995_Ath_TAIR10_Ath_Chr1_ms9238_Ath_TAIR10_Ath_Chr1_ms16812_Ath_TAIR10_Ath_Chr2_ms25078_Ath_TAIR10	6.14975	5.12744e-41	7.01213e-41	down
chr1	17201963	17202002	183	23	2	TE	ms9995_Ath_TAIR10_Ath_Chr1_ms9238_Ath_TAIR10_Ath_Chr1_ms16812_Ath_TAIR10_Ath_Chr2_ms25078_Ath_TAIR10	5.9386	7.01159e-52	1.15943e-51	down
chr1	17203753	17203843	171	4	0	intergenic		7.42626	6.67718e-52	1.10531e-51	down
chr1	17213734	17214152	1026	157	16	intergenic		5.91676	3.45788e-279	2.65291e-278	down
chr1	17214158	17214622	796	280	29	TE	ms9892_Ath_TAIR10_Ath_Chr1_ms1784_Ath_TAIR10_Ath_Chr1_ms1551_Ath_TAIR10_Ath_Chr1_ms962_Ath_TAIR10_At	4.73155	2.37433e-195	1.23708e-194	down
chr1	17215350	17215581	183	39	4	TE	ms9904_Ath_TAIR10_Ath_Chr1_ms7759_Ath_TAIR10_Ath_Chr1_ms62931_Ath_TAIR10_Ath_Chr5_ms44329_Ath_TAIR10	5.20163	5.13698e-49	8.14772e-49	down
chr1	17215654	17215823	510	116	12	TE	ms10011_Ath_TAIR10_Ath_Chr1_ms70413_Ath_TAIR10_Ath_Chr1_ms1413_Ath_TAIR10_Ath_Chr1_ms841_Ath_TAIR10_	5.29674	1.11544e-133	4.07209e-133	down
chr1	17215826	17215949	124	53	5	intergenic		4.38082	8.41959e-31	9.24285e-31	down
chr1	17215951	17216099	148	20	2	intergenic		5.63421	1.58629e-41	2.18807e-41	down
chr1	17216690	17216781	149	33	3	TE	ms9953_Ath_TAIR10_Ath_Chr1_ms9178_Ath_TAIR10_Ath_Chr1_ms8483_Ath_TAIR10_Ath_Chr1_ms6115_Ath_TAIR10_A	5.22882	2.04984e-40	2.77056e-40	down
chr1	17217579	17217722	657	40	4	intergenic		7.04002	1.64055e-189	8.27426e-189	down
chr1	17229175	17229576	450	87	9	intergenic		5.49506	3.14211e-120	1.05211e-119	down
chr1	17229701	17229990	987	255	27	TE	ms10016_Ath_TAIR10_Ath_Chr1_ms18345_Ath_TAIR10_Ath_Chr2_ms16736_Ath_TAIR10_Ath_Chr2_ms11445_Ath_TAIR	5.14101	1.07965e-252	7.44799e-252	down
chr1	17234265	17234414	128	43	4	intergenic		4.6893	4.57767e-33	5.3291e-33	down
chr1	17239836	17239997	1940	202	21	TE	ms10046_Ath_TAIR10_Ath_Chr1_ms47034_Ath_TAIR10_Ath_Chr4_ms42917_Ath_TAIR10_Ath_Chr4_ms37831_Ath_TAIR	6.46315	0	0	down
chr1	17241011	17241085	281	18	1	TE	ms9913_Ath_TAIR10_Ath_Chr1_ms9126_Ath_TAIR10_Ath_Chr1_ms2866_Ath_TAIR10_Ath_Chr1_ms1772_Ath_TAIR10_A	7.13955	7.26995e-83	1.76974e-82	down
chr1	17259642	17259925	298	28	2	TE	ms9940_Ath_TAIR10_Ath_Chr1_ms9162_Ath_TAIR10_Ath_Chr1_ms8459_Ath_TAIR10_Ath_Chr1_ms6058_Ath_TAIR10_A	6.63904	4.42359e-86	1.11065e-85	down
chr1	17260183	17260294	110	18	1	TE	ms9940_Ath_TAIR10_Ath_Chr1_ms9162_Ath_TAIR10_Ath_Chr1_ms8459_Ath_TAIR10_Ath_Chr1_ms6058_Ath_TAIR10_A	5.79442	8.62569e-32	9.72727e-32	down
chr1	17260723	17260835	249	20	2	TE	ms9940_Ath_TAIR10_Ath_Chr1_ms9162_Ath_TAIR10_Ath_Chr1_ms8459_Ath_TAIR10_Ath_Chr1_ms6058_Ath_TAIR10_A	6.38082	1.74549e-71	3.7528e-71	down
chr1	17264683	17264817	103	3	0	TE	ms9940_Ath_TAIR10_Ath_Chr1_ms9162_Ath_TAIR10_Ath_Chr1_ms8459_Ath_TAIR10_Ath_Chr1_ms6058_Ath_TAIR10_A	6.70044	1.97165e-31	2.20086e-31	down
chr1	17268008	17268050	176	5	0	TE	ms9952_Ath_TAIR10_Ath_Chr1_ms9176_Ath_TAIR10_Ath_Chr1_ms8478_Ath_TAIR10_Ath_Chr1_ms6105_Ath_TAIR10_A	7.46761	2.08653e-53	3.53849e-53	down
chr1	17268057	17268212	143	23	2	intergenic		5.58496	4.74464e-40	6.37404e-40	down
chr1	17274270	17274408	253	45	4	vicinity	up_AT1G46984.1	5.66676	1.5555e-69	3.26496e-69	down
chr1	17278780	17278894	451	54	5	TE	ms9979_Ath_TAIR10_Ath_Chr1_ms9208_Ath_TAIR10_Ath_Chr1_ms8557_Ath_TAIR10_Ath_Chr1_ms36963_Ath_TAIR10_	6.23522	1.73844e-126	6.05007e-126	down
chr1	17278904	17279075	241	40	4	TE	ms9979_Ath_TAIR10_Ath_Chr1_ms9208_Ath_TAIR10_Ath_Chr1_ms8557_Ath_TAIR10_Ath_Chr1_ms36963_Ath_TAIR10_	5.59694	5.26094e-66	1.05793e-65	down
chr1	17279376	17279564	117	16	1	TE	ms10058_Ath_TAIR10_Ath_Chr1_ms56220_Ath_TAIR10_Ath_Chr5_ms50612_Ath_TAIR10_Ath_Chr5_ms35449_Ath_TAIR	5.88264	7.15973e-34	8.48575e-34	down
chr1	17280362	17280670	430	27	2	TE	ms9958_Ath_TAIR10_Ath_Chr1_ms9183_Ath_TAIR10_Ath_Chr1_ms8488_Ath_TAIR10_Ath_Chr1_ms6123_Ath_TAIR10_A	7.16658	1.67913e-125	5.80099e-125	down
chr1	17281856	17282111	692	88	9	vicinity	down_AT1G47128.1	6.11478	2.03728e-191	1.03908e-190	down
chr1	17282399	17282435	183	34	3	TE	ms9999_Ath_TAIR10_Ath_Chr1_ms9280_Ath_TAIR10_Ath_Chr1_ms52320_Ath_TAIR10_Ath_Chr5_ms36609_Ath_TAIR10	5.52356	2.18555e-50	3.53398e-50	down
chr1	17282448	17282492	1025	40	4	TE	ms9999_Ath_TAIR10_Ath_Chr1_ms9280_Ath_TAIR10_Ath_Chr1_ms52320_Ath_TAIR10_Ath_Chr5_ms36609_Ath_TAIR10	7.68089	1.58038e-299	1.31545e-298	down
chr1	17282503	17282655	249	32	3	TE	ms9999_Ath_TAIR10_Ath_Chr1_ms9280_Ath_TAIR10_Ath_Chr1_ms52320_Ath_TAIR10_Ath_Chr5_ms36609_Ath_TAIR10	5.96578	7.36069e-70	1.55188e-69	down
chr1	17289223	17289307	274	81	8	TE	ms10000_Ath_TAIR10_Ath_Chr1_ms9281_Ath_TAIR10_Ath_Chr1_ms53730_Ath_TAIR10_Ath_Chr5_ms1975_Ath_TAIR10	4.93336	2.37444e-70	5.05015e-70	down
chr1	17293321	17293390	443	27	2	TE	ms10079_Ath_TAIR10_Ath_Chr1_ms32029_Ath_TAIR10_Ath_Chr3_ms15305_Ath_TAIR10_Ath_Chr2_ms36125_Ath_TAIR	7.20945	2.1742e-129	7.7046e-129	down
chr1	17294742	17294996	130	26	2	intergenic		5.44846	3.22362e-36	4.01348e-36	down
chr1	17299881	17299998	1882	176	18	intergenic		6.63089	0	0	down
chr1	17300003	17300116	706	115	12	vicinity	up_AT1G47210.2	5.76513	5.21016e-191	2.65114e-190	down
chr1	17300125	17300374	538	82	8	TE	ms10265_Ath_TAIR10_Ath_Chr1_ms50992_Ath_TAIR10_Ath_Chr4_ms39208_Ath_TAIR10_Ath_Chr4_ms20801_Ath_TAIR	5.90422	1.6286e-147	6.46156e-147	down
chr1	17305663	17305877	1032	99	10	vicinity	down_AT1G47220.1	6.55319	1.66365e-290	1.33374e-289	down
chr1	17305878	17306045	1004	196	20	vicinity	up_AT1G47230.1	5.58066	6.07551e-267	4.47498e-266	down
chr1	17312451	17312489	227	26	2	intergenic		6.24793	6.09787e-65	1.21189e-64	down
chr1	17312675	17312757	169	10	1	intergenic		6.40939	2.28365e-49	3.63746e-49	down
chr1	17313411	17313457	113	13	1	intergenic		5.83289	1.10708e-32	1.27597e-32	down
chr1	17314637	17314677	289	36	3	TE	ms10149_Ath_TAIR10_Ath_Chr1_ms5631_Ath_TAIR10_Ath_Chr1_ms5468_Ath_TAIR10_Ath_Chr1_ms30970_Ath_TAIR10	6.17991	1.04096e-81	2.51043e-81	down
chr1	17318620	17318719	117	18	1	TE	ms10191_Ath_TAIR10_Ath_Chr1_ms9406_Ath_TAIR10_Ath_Chr1_ms8689_Ath_TAIR10_Ath_Chr1_ms6207_Ath_TAIR10_	5.88264	7.15973e-34	8.48575e-34	down
chr1	17323918	17323999	395	91	9	vicinity	up_AT1G47265.1	5.30743	3.56446e-104	1.05748e-103	down
chr1	17324511	17324911	1730	301	31	CDS	AT1G47265.1-CDS-11	5.75739	0	0	down
chr1	17332613	17332673	136	37	3	TE	ms10101_Ath_TAIR10_Ath_Chr1_ms9324_Ath_TAIR10_Ath_Chr1_ms8622_Ath_TAIR10_Ath_Chr1_ms6162_Ath_TAIR10_	5.09803	1.28434e-36	1.61661e-36	down
chr1	17332892	17332929	125	9	0	TE	ms10101_Ath_TAIR10_Ath_Chr1_ms9324_Ath_TAIR10_Ath_Chr1_ms8622_Ath_TAIR10_Ath_Chr1_ms6162_Ath_TAIR10_	6.97728	4.7002e-38	6.08587e-38	down
chr1	17335406	17335692	4191	760	80	TE	ms10214_Ath_TAIR10_Ath_Chr1_ms9431_Ath_TAIR10_Ath_Chr1_ms8732_Ath_TAIR10_Ath_Chr1_ms25523_Ath_TAIR10	5.69357	0	0	down
chr1	17349869	17350129	352	30	3	TE	ms10180_Ath_TAIR10_Ath_Chr1_ms9394_Ath_TAIR10_Ath_Chr1_ms8674_Ath_TAIR10_Ath_Chr1_ms6166_Ath_TAIR10_	6.46352	2.02604e-100	5.82026e-100	down
chr1	17350132	17350237	130	13	1	TE	ms10180_Ath_TAIR10_Ath_Chr1_ms9394_Ath_TAIR10_Ath_Chr1_ms8674_Ath_TAIR10_Ath_Chr1_ms6166_Ath_TAIR10_	6.03342	9.69393e-38	1.24569e-37	down
chr1	17350269	17350328	119	9	0	TE	ms10140_Ath_TAIR10_Ath_Chr1_ms66392_Ath_TAIR10_Ath_Chr5_ms59976_Ath_TAIR10_Ath_Chr5_ms35354_Ath_TAIR	6.90689	3.00824e-36	3.7565e-36	down
chr1	17368975	17369071	174	19	2	vicinity	up_AT1G47370.1	5.86625	3.2503e-49	5.17111e-49	down
chr1	17369073	17369166	111	12	1	TE	ms10187_Ath_TAIR10_Ath_Chr1_ms9402_Ath_TAIR10_Ath_Chr1_ms8682_Ath_TAIR10_Ath_Chr1_ms6198_Ath_TAIR10_	5.80735	4.35133e-32	4.946e-32	down
chr1	17369838	17369885	110	7	0	TE	ms10164_Ath_TAIR10_Ath_Chr1_ms9377_Ath_TAIR10_Ath_Chr1_ms8647_Ath_TAIR10_Ath_Chr1_ms21927_Ath_TAIR10	6.79442	1.54029e-33	1.8094e-33	down
chr1	17381474	17381570	154	3	0	TE	ms10110_Ath_TAIR10_Ath_Chr1_ms9334_Ath_TAIR10_Ath_Chr1_ms8665_Ath_TAIR10_Ath_Chr1_ms40138_Ath_TAIR10	7.27612	8.75309e-47	1.33649e-46	down
chr1	17382061	17382165	1767	193	20	TE	ms10223_Ath_TAIR10_Ath_Chr1_ms9471_Ath_TAIR10_Ath_Chr1_ms60607_Ath_TAIR10_Ath_Chr5_ms35784_Ath_TAIR1	6.39559	0	0	down
chr1	17384334	17384538	1993	144	15	TE	ms10142_Ath_TAIR10_Ath_Chr1_ms58452_Ath_TAIR10_Ath_Chr5_ms52623_Ath_TAIR10_Ath_Chr5_ms3304_Ath_TAIR1	6.96145	0	0	down
chr1	17391282	17391341	133	15	1	TE	ms10159_Ath_TAIR10_Ath_Chr1_ms9365_Ath_TAIR10_Ath_Chr1_ms1242_Ath_TAIR10_Ath_Chr1_ms43522_Ath_TAIR10	6.06609	1.23926e-38	1.62159e-38	down
chr1	17404429	17404588	220	17	1	TE	ms10209_Ath_TAIR10_Ath_Chr1_ms9426_Ath_TAIR10_Ath_Chr1_ms8713_Ath_TAIR10_Ath_Chr1_ms6242_Ath_TAIR10_	6.7879	1.31598e-64	2.60443e-64	down
chr1	17404628	17404733	471	31	3	TE	ms10209_Ath_TAIR10_Ath_Chr1_ms9426_Ath_TAIR10_Ath_Chr1_ms8713_Ath_TAIR10_Ath_Chr1_ms6242_Ath_TAIR10_	6.88264	7.23926e-136	2.68242e-135	down
chr1	17411121	17411226	117	13	1	TE	ms10206_Ath_TAIR10_Ath_Chr1_ms9422_Ath_TAIR10_Ath_Chr1_ms8709_Ath_TAIR10_Ath_Chr1_ms6232_Ath_TAIR10_	5.88264	7.15973e-34	8.48575e-34	down
chr1	17413162	17413275	178	12	1	TE	ms80929_Ath_TAIR10_Ath_Chr1_ms33449_Ath_TAIR10_Ath_Chr3_ms30305_Ath_TAIR10_Ath_Chr3_ms5496_Ath_TAIR1	6.48382	4.69466e-52	7.7808e-52	down
chr1	17416763	17416856	332	26	2	TE	ms10211_Ath_TAIR10_Ath_Chr1_ms9428_Ath_TAIR10_Ath_Chr1_ms8715_Ath_TAIR10_Ath_Chr1_ms6623_Ath_TAIR10_	6.79442	3.18884e-96	8.82283e-96	down
chr1	17418406	17418549	1326	118	12	TE	ms10222_Ath_TAIR10_Ath_Chr1_ms9470_Ath_TAIR10_Ath_Chr1_ms59289_Ath_TAIR10_Ath_Chr5_ms11296_Ath_TAIR1	6.67351	0	0	down
chr1	17441470	17441552	118	17	1	TE	ms10208_Ath_TAIR10_Ath_Chr1_ms9424_Ath_TAIR10_Ath_Chr1_ms8711_Ath_TAIR10_Ath_Chr1_ms6239_Ath_TAIR10_	5.89482	3.60992e-34	4.30618e-34	down
chr1	17441642	17441767	4633	311	32	TE	ms10208_Ath_TAIR10_Ath_Chr1_ms9424_Ath_TAIR10_Ath_Chr1_ms8711_Ath_TAIR10_Ath_Chr1_ms6239_Ath_TAIR10_	7.13365	0	0	down
chr1	17447938	17448072	121	19	2	TE	ms10162_Ath_TAIR10_Ath_Chr1_ms9375_Ath_TAIR10_Ath_Chr1_ms8632_Ath_TAIR10_Ath_Chr1_ms6610_Ath_TAIR10_	5.34577	1.43399e-33	1.68744e-33	down
chr1	17448582	17448726	610	100	10	TE	ms10109_Ath_TAIR10_Ath_Chr1_ms9332_Ath_TAIR10_Ath_Chr1_ms8630_Ath_TAIR10_Ath_Chr1_ms6223_Ath_TAIR10_	5.7956	9.95995e-166	4.41182e-165	down
chr1	17449754	17449918	1122	205	21	intergenic		5.67371	4.46152e-300	3.71645e-299	down
chr1	17489891	17490057	133	41	4	intergenic		4.74416	1.6607e-34	1.99853e-34	down
chr1	17490511	17490708	361	110	11	TE	ms10426_Ath_TAIR10_Ath_Chr1_ms9643_Ath_TAIR10_Ath_Chr1_ms8909_Ath_TAIR10_Ath_Chr1_ms6360_Ath_TAIR10_	4.91488	8.70834e-92	2.31747e-91	down
chr1	17490846	17491110	1464	328	34	vicinity	up_AT1G47600.1	5.3874	0	0	down
chr1	17491131	17491248	99	16	1	TE	ms10335_Ath_TAIR10_Ath_Chr1_ms49293_Ath_TAIR10_Ath_Chr4_ms50653_Ath_TAIR10_Ath_Chr5_ms35465_Ath_TAIR	5.64386	1.59313e-28	1.67068e-28	down
chr1	17495073	17495111	124	18	1	TE	ms10398_Ath_TAIR10_Ath_Chr1_ms9611_Ath_TAIR10_Ath_Chr1_ms8840_Ath_TAIR10_Ath_Chr1_ms36992_Ath_TAIR10	5.96578	5.92233e-36	7.35071e-36	down
chr1	17503099	17503321	300	26	2	TE	ms10308_Ath_TAIR10_Ath_Chr1_ms9566_Ath_TAIR10_Ath_Chr1_ms8789_Ath_TAIR10_Ath_Chr1_ms6306_Ath_TAIR10_	6.64866	1.12064e-86	2.83192e-86	down
chr1	17511237	17511274	346	11	1	TE	ms10365_Ath_TAIR10_Ath_Chr1_ms63103_Ath_TAIR10_Ath_Chr5_ms56997_Ath_TAIR10_Ath_Chr5_ms40308_Ath_TAIR	7.43879	2.42073e-102	7.05089e-102	down
chr1	17512930	17513059	105	21	2	TE	ms10303_Ath_TAIR10_Ath_Chr1_ms9522_Ath_TAIR10_Ath_Chr1_ms8799_Ath_TAIR10_Ath_Chr1_ms7071_Ath_TAIR10_	5.14296	7.12134e-29	7.52897e-29	down
chr1	17515129	17515156	534	40	4	TE	ms10423_Ath_TAIR10_Ath_Chr1_ms9640_Ath_TAIR10_Ath_Chr1_ms8906_Ath_TAIR10_Ath_Chr1_ms6349_Ath_TAIR10_	6.74147	7.67794e-153	3.13662e-152	down
chr1	17524691	17524837	123	32	3	TE	ms10309_Ath_TAIR10_Ath_Chr1_ms9572_Ath_TAIR10_Ath_Chr1_ms8858_Ath_TAIR10_Ath_Chr1_ms6282_Ath_TAIR10_	4.9542	7.83787e-33	9.07012e-33	down
chr1	17525055	17525100	142	36	3	TE	ms10309_Ath_TAIR10_Ath_Chr1_ms9572_Ath_TAIR10_Ath_Chr1_ms8858_Ath_TAIR10_Ath_Chr1_ms6282_Ath_TAIR10_	5.15987	2.2779e-38	2.97173e-38	down
chr1	17525104	17525136	111	21	2	vicinity	up_AT1G47655.1	5.22239	1.24033e-30	1.35832e-30	down
chr1	17534048	17534159	176	51	5	CDS	AT1G47660.1-CDS-33	4.88264	1.02726e-45	1.54167e-45	down
chr1	17534225	17534403	231	44	4	TE	ms10437_Ath_TAIR10_Ath_Chr1_ms9656_Ath_TAIR10_Ath_Chr1_ms8950_Ath_TAIR10_Ath_Chr1_ms39635_Ath_TAIR10	5.53605	4.55905e-63	8.84887e-63	down
chr1	17535920	17535966	109	9	0	TE	ms10321_Ath_TAIR10_Ath_Chr1_ms23013_Ath_TAIR10_Ath_Chr2_ms21207_Ath_TAIR10_Ath_Chr2_ms15006_Ath_TAIR	6.78136	3.0806e-33	3.59129e-33	down
chr1	17541097	17541388	214	75	7	vicinity	down_AT1G47680.1	4.74819	2.84374e-54	4.8866e-54	down
chr1	17543170	17543215	286	61	6	TE	ms10289_Ath_TAIR10_Ath_Chr1_ms5017_Ath_TAIR10_Ath_Chr1_ms4506_Ath_TAIR10_Ath_Chr1_ms2896_Ath_TAIR10_	5.35755	2.0946e-76	4.76419e-76	down
chr1	17544675	17544797	156	15	1	vicinity	down_AT1G47690.1	6.29462	1.72872e-45	2.58051e-45	down
chr1	17546387	17546427	384	99	10	vicinity	up_AT1G47700.1	5.12928	1.12287e-99	3.21042e-99	down
chr1	17549528	17549714	304	81	8	pseudo	AT1G47705	5.08274	4.99662e-79	1.17177e-78	down
chr1	17554664	17554830	516	15	1	TE	ms10325_Ath_TAIR10_Ath_Chr1_ms34507_Ath_TAIR10_Ath_Chr3_ms31264_Ath_TAIR10_Ath_Chr3_ms21399_Ath_TAIR	8.01402	2.39913e-153	9.82684e-153	down
chr1	17554897	17555123	573	48	5	TE	ms10407_Ath_TAIR10_Ath_Chr1_ms9623_Ath_TAIR10_Ath_Chr1_ms8883_Ath_TAIR10_Ath_Chr1_ms6269_Ath_TAIR10_	6.57994	1.06907e-162	4.64286e-162	down
chr1	17555595	17555886	306	50	5	TE	ms10412_Ath_TAIR10_Ath_Chr1_ms9629_Ath_TAIR10_Ath_Chr1_ms8892_Ath_TAIR10_Ath_Chr1_ms6299_Ath_TAIR10_	5.67713	1.14141e-83	2.79798e-83	down
chr1	17560793	17560836	173	34	3	intergenic		5.44294	1.89629e-47	2.93077e-47	down
chr1	17560842	17560925	1885	100	10	vicinity	down_AT1G47720.1	7.42168	0	0	down
chr1	17560928	17561013	138	23	2	vicinity	down_AT1G47720.1	5.53398	1.41579e-38	1.84969e-38	down
chr1	17565211	17565320	124	1	0	TE	ms10404_Ath_TAIR10_Ath_Chr1_ms9618_Ath_TAIR10_Ath_Chr1_ms8851_Ath_TAIR10_Ath_Chr1_ms44046_Ath_TAIR10	6.96578	9.40046e-38	1.2097e-37	down
chr1	17565802	17565938	531	120	12	TE	ms10358_Ath_TAIR10_Ath_Chr1_ms9624_Ath_TAIR10_Ath_Chr1_ms8884_Ath_TAIR10_Ath_Chr1_ms6270_Ath_TAIR10_	5.35484	8.56811e-140	3.25349e-139	down
chr1	17571379	17571522	626	98	10	TE	ms10444_Ath_TAIR10_Ath_Chr1_ms9677_Ath_TAIR10_Ath_Chr1_ms34839_Ath_TAIR10_Ath_Chr3_ms36204_Ath_TAIR1	5.83289	1.96265e-170	8.91883e-170	down
chr1	17571531	17571614	101	18	1	TE	ms10444_Ath_TAIR10_Ath_Chr1_ms9677_Ath_TAIR10_Ath_Chr1_ms34839_Ath_TAIR10_Ath_Chr3_ms36204_Ath_TAIR1	5.67243	4.06165e-29	4.30251e-29	down
chr1	17571622	17571843	105	15	1	vicinity	up_AT1G47760.1	5.72792	2.63707e-30	2.8563e-30	down
chr1	17571852	17571921	111	11	1	vicinity	up_AT1G47760.1	5.80735	4.35133e-32	4.946e-32	down
chr1	17571991	17572101	220	48	5	TE	ms10414_Ath_TAIR10_Ath_Chr1_ms9631_Ath_TAIR10_Ath_Chr1_ms8894_Ath_TAIR10_Ath_Chr1_ms6305_Ath_TAIR10_	5.20294	1.74175e-58	3.18676e-58	down
chr1	17573822	17573886	149	37	3	vicinity	down_AT1G47760.1	5.22882	2.04984e-40	2.77056e-40	down
chr1	17574212	17574250	148	23	2	vicinity	down_AT1G47765.1	5.63421	1.58629e-41	2.18807e-41	down
chr1	17574263	17574327	110	10	1	vicinity	down_AT1G47765.1	5.79442	8.62569e-32	9.72727e-32	down
chr1	17575939	17576160	637	68	7	intergenic		6.31741	2.42029e-178	1.15181e-177	down
chr1	17579244	17579399	192	22	2	intergenic		6.00749	1.50543e-54	2.5992e-54	down
chr1	17608107	17608240	112	24	2	TE	ms10436_Ath_TAIR10_Ath_Chr1_ms9654_Ath_TAIR10_Ath_Chr1_ms8940_Ath_TAIR10_Ath_Chr1_ms28412_Ath_TAIR10	5.23522	6.31136e-31	6.97422e-31	down
chr1	17610772	17610932	201	35	3	intergenic		5.65821	1.09974e-55	1.93e-55	down
chr1	17611494	17611643	106	11	1	vicinity	up_AT1G47820.2	5.74147	1.33085e-30	1.45394e-30	down
chr1	17611684	17611917	868	80	8	TE	ms10369_Ath_TAIR10_Ath_Chr1_ms4789_Ath_TAIR10_Ath_Chr1_ms4294_Ath_TAIR10_Ath_Chr1_ms2745_Ath_TAIR10_	6.59329	3.27752e-245	2.19018e-244	down
chr1	17615283	17615414	236	47	4	TE	ms10384_Ath_TAIR10_Ath_Chr1_ms9596_Ath_TAIR10_Ath_Chr1_ms8824_Ath_TAIR10_Ath_Chr1_ms20480_Ath_TAIR10	5.56682	1.55006e-64	3.06323e-64	down
chr1	17632518	17632591	1572	201	21	TE	ms10402_Ath_TAIR10_Ath_Chr1_ms9615_Ath_TAIR10_Ath_Chr1_ms8848_Ath_TAIR10_Ath_Chr1_ms40759_Ath_TAIR10	6.15987	0	0	down
chr1	17638776	17639315	7536	766	81	TE	ms10424_Ath_TAIR10_Ath_Chr1_ms9641_Ath_TAIR10_Ath_Chr1_ms8907_Ath_TAIR10_Ath_Chr1_ms6356_Ath_TAIR10_	6.52222	0	0	down
chr1	17639950	17640471	2081	8994	953	TE	ms10458_Ath_TAIR10_Ath_Chr1_ms21062_Ath_TAIR10_Ath_Chr2_ms19363_Ath_TAIR10_Ath_Chr2_ms13563_Ath_TAIR	1.12591	2.8615e-95	7.84532e-95	down
chr1	17640488	17640561	164	441	46	TE	ms10382_Ath_TAIR10_Ath_Chr1_ms9592_Ath_TAIR10_Ath_Chr1_ms8811_Ath_TAIR10_Ath_Chr1_ms13563_Ath_TAIR10	1.81173	9.81688e-17	9.91991e-17	down
chr1	17640640	17640722	268	281	29	TE	ms10382_Ath_TAIR10_Ath_Chr1_ms9592_Ath_TAIR10_Ath_Chr1_ms8811_Ath_TAIR10_Ath_Chr1_ms13563_Ath_TAIR10	3.16457	1.24045e-49	1.98484e-49	down
chr1	17640738	17641155	9592	12195	1293	TE	ms81010_Ath_TAIR10_Ath_Chr1_ms9528_Ath_TAIR10_Ath_Chr1_ms8814_Ath_TAIR10_Ath_Chr1_ms14909_Ath_TAIR10	2.89014	0	0	down
chr1	17641336	17642011	11755	16354	1734	vicinity	down_AT1G47885.1	2.76039	0	0	down
chr1	17642013	17642159	168	286	30	TE	ms10449_Ath_TAIR10_Ath_Chr1_ms9696_Ath_TAIR10_Ath_Chr1_ms50926_Ath_TAIR10_Ath_Chr5_ms9869_Ath_TAIR10	2.44668	1.78603e-24	1.82221e-24	down
chr1	17655152	17655360	2446	433	45	TE	ms10383_Ath_TAIR10_Ath_Chr1_ms9595_Ath_TAIR10_Ath_Chr1_ms8820_Ath_TAIR10_Ath_Chr1_ms15241_Ath_TAIR10	5.73324	0	0	down
chr1	17655928	17656172	1195	225	23	TE	ms10329_Ath_TAIR10_Ath_Chr1_ms40612_Ath_TAIR10_Ath_Chr3_ms37026_Ath_TAIR10_Ath_Chr3_ms1962_Ath_TAIR1	5.63904	0	0	down
chr1	17658446	17658554	151	17	1	TE	ms10421_Ath_TAIR10_Ath_Chr1_ms9638_Ath_TAIR10_Ath_Chr1_ms8904_Ath_TAIR10_Ath_Chr1_ms6342_Ath_TAIR10_	6.24793	5.35705e-44	7.76127e-44	down
chr1	17659235	17659376	138	27	2	TE	ms10421_Ath_TAIR10_Ath_Chr1_ms9638_Ath_TAIR10_Ath_Chr1_ms8904_Ath_TAIR10_Ath_Chr1_ms6342_Ath_TAIR10_	5.53398	1.41579e-38	1.84969e-38	down
chr1	17664998	17665130	887	244	25	TE	ms10359_Ath_TAIR10_Ath_Chr1_ms11574_Ath_TAIR10_Ath_Chr1_ms10654_Ath_TAIR10_Ath_Chr1_ms7487_Ath_TAIR1	5.09398	2.69949e-226	1.64249e-225	down
chr1	17666228	17666265	123	22	2	intergenic		5.36923	3.70197e-34	4.40969e-34	down
chr1	17673420	17673849	1157	391	41	TE	ms10350_Ath_TAIR10_Ath_Chr1_ms63_Ath_TAIR10_Ath_Chr1_ms62_Ath_TAIR10_Ath_Chr1_ms16142_Ath_TAIR10_Ath	4.7851	1.15135e-284	9.00468e-284	down
chr1	17674548	17674624	105	10	1	TE	ms81028_Ath_TAIR10_Ath_Chr1_ms9735_Ath_TAIR10_Ath_Chr1_ms8983_Ath_TAIR10_Ath_Chr1_ms6389_Ath_TAIR10_	5.72792	2.63707e-30	2.8563e-30	down
chr1	17676937	17677172	147	22	2	TE	ms10355_Ath_TAIR10_Ath_Chr1_ms9573_Ath_TAIR10_Ath_Chr1_ms8859_Ath_TAIR10_Ath_Chr1_ms6332_Ath_TAIR10_	5.62449	3.13059e-41	4.29642e-41	down
chr1	17677559	17677862	150	29	3	TE	ms10355_Ath_TAIR10_Ath_Chr1_ms9573_Ath_TAIR10_Ath_Chr1_ms8859_Ath_TAIR10_Ath_Chr1_ms6332_Ath_TAIR10_	5.2384	1.04527e-40	1.42038e-40	down
chr1	17680890	17681040	125	21	2	TE	ms10355_Ath_TAIR10_Ath_Chr1_ms9573_Ath_TAIR10_Ath_Chr1_ms8859_Ath_TAIR10_Ath_Chr1_ms6332_Ath_TAIR10_	5.39232	9.5521e-35	1.15246e-34	down
chr1	17682068	17682187	647	226	23	CDS	AT1G47960.1-CDS-43	4.75489	1.10625e-159	4.72699e-159	down
chr1	17686609	17686882	314	98	10	TE	ms10648_Ath_TAIR10_Ath_Chr1_ms12211_Ath_TAIR10_Ath_Chr1_ms11205_Ath_TAIR10_Ath_Chr1_ms7831_Ath_TAIR1	4.83978	1.84107e-79	4.3381e-79	down
chr1	17689649	17689713	1610	388	41	TE	ms10563_Ath_TAIR10_Ath_Chr1_ms9774_Ath_TAIR10_Ath_Chr1_ms9025_Ath_TAIR10_Ath_Chr1_ms6437_Ath_TAIR10_	5.26142	0	0	down
chr1	17689715	17689803	242	39	4	TE	ms10563_Ath_TAIR10_Ath_Chr1_ms9774_Ath_TAIR10_Ath_Chr1_ms9025_Ath_TAIR10_Ath_Chr1_ms6437_Ath_TAIR10_	5.60288	2.67374e-66	5.39558e-66	down
chr1	17690397	17690525	628	190	20	TE	ms10563_Ath_TAIR10_Ath_Chr1_ms9774_Ath_TAIR10_Ath_Chr1_ms9025_Ath_TAIR10_Ath_Chr1_ms6437_Ath_TAIR10_	4.9046	9.12932e-158	3.85401e-157	down
chr1	17695752	17695868	102	3	0	TE	ms10574_Ath_TAIR10_Ath_Chr1_ms9786_Ath_TAIR10_Ath_Chr1_ms8028_Ath_TAIR10_Ath_Chr1_ms42584_Ath_TAIR10	6.6865	3.94332e-31	4.36812e-31	down
chr1	17714328	17714360	319	5	0	TE	ms10605_Ath_TAIR10_Ath_Chr1_ms9822_Ath_TAIR10_Ath_Chr1_ms9059_Ath_TAIR10_Ath_Chr1_ms6442_Ath_TAIR10_	8.32193	1.86805e-96	5.18564e-96	down
chr1	17714419	17714453	299	55	5	TE	ms10605_Ath_TAIR10_Ath_Chr1_ms9822_Ath_TAIR10_Ath_Chr1_ms9059_Ath_TAIR10_Ath_Chr1_ms6442_Ath_TAIR10_	5.64386	1.30348e-81	3.13868e-81	down
chr1	17715289	17715430	100	10	1	TE	ms10635_Ath_TAIR10_Ath_Chr1_ms44753_Ath_TAIR10_Ath_Chr4_ms6017_Ath_TAIR10_Ath_Chr1_ms40821_Ath_TAIR1	5.65821	8.04448e-29	8.47858e-29	down
chr1	17766183	17766273	114	13	1	TE	ms10594_Ath_TAIR10_Ath_Chr1_ms9807_Ath_TAIR10_Ath_Chr1_ms9041_Ath_TAIR10_Ath_Chr1_ms6393_Ath_TAIR10_	5.84549	5.58348e-33	6.473e-33	down
chr1	17813640	17813720	127	22	2	TE	ms10606_Ath_TAIR10_Ath_Chr1_ms9824_Ath_TAIR10_Ath_Chr1_ms9063_Ath_TAIR10_Ath_Chr1_ms6448_Ath_TAIR10_	5.41504	2.46349e-35	3.00217e-35	down
chr1	17821307	17821541	196	71	7	TE	ms10585_Ath_TAIR10_Ath_Chr1_ms9798_Ath_TAIR10_Ath_Chr1_ms9007_Ath_TAIR10_Ath_Chr1_ms31981_Ath_TAIR10	4.62205	4.0909e-49	6.50182e-49	down
chr1	17822563	17822882	1071	202	21	TE	ms10521_Ath_TAIR10_Ath_Chr1_ms9737_Ath_TAIR10_Ath_Chr1_ms8985_Ath_TAIR10_Ath_Chr1_ms6400_Ath_TAIR10_	5.60666	3.83263e-285	3.00614e-284	down
chr1	17823576	17824177	6010	1700	180	TE	ms10533_Ath_TAIR10_Ath_Chr1_ms33509_Ath_TAIR10_Ath_Chr3_ms30368_Ath_TAIR10_Ath_Chr3_ms20714_Ath_TAIR	5.05354	0	0	down
chr1	17824641	17824923	114	24	2	TE	ms10530_Ath_TAIR10_Ath_Chr1_ms22453_Ath_TAIR10_Ath_Chr2_ms44874_Ath_TAIR10_Ath_Chr4_ms5806_Ath_TAIR1	5.26053	1.63342e-31	1.83101e-31	down
chr1	17825705	17825756	1198	2472	262	intergenic		2.1887	4.99374e-143	1.92717e-142	down
chr1	17825795	17825829	266	404	42	TE	ms10646_Ath_TAIR10_Ath_Chr1_ms30824_Ath_TAIR10_Ath_Chr3_ms28153_Ath_TAIR10_Ath_Chr3_ms319_Ath_TAIR10	2.63443	5.70238e-41	7.79447e-41	down
chr1	17831108	17831431	559	191	20	TE	ms10538_Ath_TAIR10_Ath_Chr1_ms41924_Ath_TAIR10_Ath_Chr3_ms38202_Ath_TAIR10_Ath_Chr3_ms26781_Ath_TAIR	4.73697	5.50382e-138	2.06612e-137	down
chr1	17840646	17840979	1349	200	21	TE	ms10540_Ath_TAIR10_Ath_Chr1_ms31283_Ath_TAIR10_Ath_Chr3_ms28564_Ath_TAIR10_Ath_Chr3_ms44046_Ath_TAIR	5.93931	0	0	down
chr1	17846164	17846259	132	17	1	intergenic		6.05528	2.46017e-38	3.20146e-38	down
chr1	17856247	17856379	497	26	2	vicinity	up_AT1G48320.1	7.37504	1.51538e-145	5.958e-145	down
chr1	17856401	17856513	346	45	4	intergenic		6.11686	5.40642e-97	1.50811e-96	down
chr1	17861043	17861359	509	46	4	TE	ms10610_Ath_TAIR10_Ath_Chr1_ms9829_Ath_TAIR10_Ath_Chr1_ms9129_Ath_TAIR10_Ath_Chr1_ms7451_Ath_TAIR10_	6.67243	2.13074e-145	8.3593e-145	down
chr1	17863113	17863236	1455	154	16	vicinity	up_AT1G48330.1	6.42033	0	0	down
chr1	17874090	17874341	559	53	5	TE	ms10664_Ath_TAIR10_Ath_Chr1_ms9888_Ath_TAIR10_Ath_Chr1_ms9127_Ath_TAIR10_Ath_Chr1_ms6468_Ath_TAIR10_	6.54432	1.54972e-158	6.57801e-158	down
chr1	17899046	17899210	561	43	4	TE	ms10736_Ath_TAIR10_Ath_Chr1_ms9940_Ath_TAIR10_Ath_Chr1_ms9168_Ath_TAIR10_Ath_Chr1_ms6496_Ath_TAIR10_	6.8125	6.95449e-161	2.99043e-160	down
chr1	17961183	17961284	384	27	2	TE	ms10742_Ath_TAIR10_Ath_Chr1_ms9957_Ath_TAIR10_Ath_Chr1_ms20129_Ath_TAIR10_Ath_Chr2_ms16109_Ath_TAIR1	7.00375	9.44467e-112	2.97563e-111	down
chr1	17961480	17961639	1015	34	3	intergenic		7.98868	1.22115e-298	1.01257e-297	down
chr1	17978868	17978939	258	58	6	TE	ms10660_Ath_TAIR10_Ath_Chr1_ms9870_Ath_TAIR10_Ath_Chr1_ms9103_Ath_TAIR10_Ath_Chr1_ms6461_Ath_TAIR10_	5.20945	3.06212e-68	6.34047e-68	down
chr1	17978964	17979072	707	88	9	TE	ms10660_Ath_TAIR10_Ath_Chr1_ms9870_Ath_TAIR10_Ath_Chr1_ms9103_Ath_TAIR10_Ath_Chr1_ms6461_Ath_TAIR10_	6.14568	7.52468e-196	3.93373e-195	down
chr1	17980139	17980184	101	2	0	TE	ms10735_Ath_TAIR10_Ath_Chr1_ms9939_Ath_TAIR10_Ath_Chr1_ms9167_Ath_TAIR10_Ath_Chr1_ms6494_Ath_TAIR10_	6.67243	7.88667e-31	8.66045e-31	down
chr1	18004505	18004587	144	25	2	TE	ms10686_Ath_TAIR10_Ath_Chr1_ms9889_Ath_TAIR10_Ath_Chr1_ms9128_Ath_TAIR10_Ath_Chr1_ms6491_Ath_TAIR10_	5.59495	2.40503e-40	3.24538e-40	down
chr1	18007259	18007392	405	83	8	intergenic		5.49541	1.88389e-108	5.77972e-108	down
chr1	18010297	18010426	302	35	3	TE	ms10688_Ath_TAIR10_Ath_Chr1_ms9891_Ath_TAIR10_Ath_Chr1_ms9184_Ath_TAIR10_Ath_Chr1_ms31096_Ath_TAIR10	6.24317	1.44781e-85	3.61836e-85	down
chr1	18019617	18019837	1119	171	18	TE	ms10710_Ath_TAIR10_Ath_Chr1_ms9876_Ath_TAIR10_Ath_Chr1_ms16347_Ath_TAIR10_Ath_Chr2_ms6610_Ath_TAIR10	5.88136	1.45463e-303	1.22579e-302	down
chr1	18020160	18020594	933	385	40	CDS	AT1G48730.1-CDS-44	4.50973	4.67e-222	2.77168e-221	down
chr1	18020600	18020775	276	103	10	intron	AT1G48730.1	4.65431	1.43353e-68	2.97565e-68	down
chr1	18022606	18022709	100	9	0	TE	ms10728_Ath_TAIR10_Ath_Chr1_ms9930_Ath_TAIR10_Ath_Chr1_ms9157_Ath_TAIR10_Ath_Chr1_ms6467_Ath_TAIR10_	6.65821	1.57734e-30	1.71771e-30	down
chr1	18026988	18027026	482	964	102	miRNA	ath-miR157d	2.22938	5.22134e-60	9.73654e-60	down
chr1	18029289	18029359	256	30	3	intergenic		6.00562	6.24263e-72	1.35098e-71	down
chr1	18033331	18033380	149	35	3	TE	ms10725_Ath_TAIR10_Ath_Chr1_ms9924_Ath_TAIR10_Ath_Chr1_ms9145_Ath_TAIR10_Ath_Chr1_ms39872_Ath_TAIR10	5.22882	2.04984e-40	2.77056e-40	down
chr1	18033865	18033969	118	11	1	intergenic		5.89482	3.60992e-34	4.30618e-34	down
chr1	18034011	18034101	143	18	1	intergenic		6.16993	1.29977e-41	1.79832e-41	down
chr1	18047921	18048047	2106	403	42	vicinity	up_AT1G48790.1	5.61471	0	0	down
chr1	18048091	18048200	422	33	3	TE	ms10739_Ath_TAIR10_Ath_Chr1_ms9944_Ath_TAIR10_Ath_Chr1_ms9182_Ath_TAIR10_Ath_Chr1_ms22564_Ath_TAIR10	6.72451	2.94074e-121	9.91704e-121	down
chr1	18048201	18048326	478	72	7	TE	ms10739_Ath_TAIR10_Ath_Chr1_ms9944_Ath_TAIR10_Ath_Chr1_ms9182_Ath_TAIR10_Ath_Chr1_ms22564_Ath_TAIR10	5.90388	2.42322e-131	8.69754e-131	down
chr1	18048362	18048436	136	21	2	TE	ms10739_Ath_TAIR10_Ath_Chr1_ms9944_Ath_TAIR10_Ath_Chr1_ms9182_Ath_TAIR10_Ath_Chr1_ms22564_Ath_TAIR10	5.51307	5.50315e-38	7.09766e-38	down
chr1	18055776	18055868	375	18	1	TE	ms10756_Ath_TAIR10_Ath_Chr1_ms68783_Ath_TAIR10_Ath_Chr5_ms62102_Ath_TAIR10_Ath_Chr5_ms27855_Ath_TAIR	7.55459	4.88223e-111	1.5267e-110	down
chr1	18055935	18056011	2960	250	26	TE	ms10738_Ath_TAIR10_Ath_Chr1_ms9943_Ath_TAIR10_Ath_Chr1_ms9181_Ath_TAIR10_Ath_Chr1_ms20909_Ath_TAIR10	6.77698	0	0	down
chr1	18056012	18056127	158	16	1	TE	ms10738_Ath_TAIR10_Ath_Chr1_ms9943_Ath_TAIR10_Ath_Chr1_ms9181_Ath_TAIR10_Ath_Chr1_ms20909_Ath_TAIR10	6.31288	4.37645e-46	6.60535e-46	down
chr1	18088248	18088355	608	63	6	TE	ms10789_Ath_TAIR10_Ath_Chr1_ms9990_Ath_TAIR10_Ath_Chr1_ms9212_Ath_TAIR10_Ath_Chr1_ms6522_Ath_TAIR10_	6.44294	2.13853e-171	9.78758e-171	down
chr1	18089201	18089525	294	376	39	intergenic		2.88264	1.50809e-49	2.41166e-49	down
chr1	18093452	18093826	203	744	78	CDS	AT1G48910.1-CDS-44	1.36864	5.29953e-14	5.34374e-14	down
chr1	18094596	18095256	3048	8554	907	CDS	AT1G48912.1-CDS-11	1.74757	7.90174e-268	5.84783e-267	down
chr1	18095566	18096068	2586	1747	185	TE	ms10796_Ath_TAIR10_Ath_Chr1_ms9998_Ath_TAIR10_Ath_Chr1_ms9223_Ath_TAIR10_Ath_Chr1_ms6544_Ath_TAIR10_	3.79791	0	0	down
chr1	18110906	18111090	783	151	16	TE	ms10797_Ath_TAIR10_Ath_Chr1_ms10000_Ath_TAIR10_Ath_Chr1_ms9225_Ath_TAIR10_Ath_Chr1_ms6555_Ath_TAIR10	5.52725	6.84338e-208	3.78298e-207	down
chr1	18111295	18111374	843	106	11	CDS	AT1G48953.1-CDS-11	6.13614	6.86418e-233	4.32901e-232	down
chr1	18131877	18132057	1022	114	12	TE	ms10873_Ath_TAIR10_Ath_Chr1_ms9402_Ath_TAIR10_Ath_Chr1_ms8682_Ath_TAIR10_Ath_Chr1_ms6198_Ath_TAIR10_	6.29815	3.13648e-284	2.44776e-283	down
chr1	18135997	18136125	681	84	8	TE	ms10802_Ath_TAIR10_Ath_Chr1_ms10005_Ath_TAIR10_Ath_Chr1_ms9236_Ath_TAIR10_Ath_Chr1_ms15904_Ath_TAIR1	6.2437	9.42361e-190	4.75949e-189	down
chr1	18164464	18164610	133	29	3	TE	ms10766_Ath_TAIR10_Ath_Chr1_ms4610_Ath_TAIR10_Ath_Chr1_ms4127_Ath_TAIR10_Ath_Chr1_ms2613_Ath_TAIR10_	5.06609	9.62403e-36	1.18964e-35	down
chr1	18164759	18164963	366	103	10	TE	ms10794_Ath_TAIR10_Ath_Chr1_ms9996_Ath_TAIR10_Ath_Chr1_ms9221_Ath_TAIR10_Ath_Chr1_ms6542_Ath_TAIR10_	5.0602	1.83685e-94	5.00202e-94	down
chr1	18165427	18165525	984	167	17	TE	ms10794_Ath_TAIR10_Ath_Chr1_ms9996_Ath_TAIR10_Ath_Chr1_ms9221_Ath_TAIR10_Ath_Chr1_ms6542_Ath_TAIR10_	5.77405	2.31557e-265	1.68954e-264	down
chr1	18165698	18165883	173	20	2	TE	ms10798_Ath_TAIR10_Ath_Chr1_ms10001_Ath_TAIR10_Ath_Chr1_ms9226_Ath_TAIR10_Ath_Chr1_ms6556_Ath_TAIR10	5.85798	6.42721e-49	1.01778e-48	down
chr1	18211564	18211693	376	39	4	TE	ms10777_Ath_TAIR10_Ath_Chr1_ms9971_Ath_TAIR10_Ath_Chr1_ms8239_Ath_TAIR10_Ath_Chr1_ms1834_Ath_TAIR10_	6.23649	6.99579e-106	2.09951e-105	down
chr1	18213825	18213977	189	8	0	TE	ms10847_Ath_TAIR10_Ath_Chr1_ms45119_Ath_TAIR10_Ath_Chr4_ms41096_Ath_TAIR10_Ath_Chr4_ms28720_Ath_TAIR	7.56986	2.54674e-57	4.58119e-57	down
chr1	18214339	18214518	1095	224	23	TE	ms10814_Ath_TAIR10_Ath_Chr1_ms10017_Ath_TAIR10_Ath_Chr1_ms9277_Ath_TAIR10_Ath_Chr1_ms43058_Ath_TAIR1	5.51307	2.235e-289	1.78652e-288	down
chr1	18224927	18225527	587	1426	151	intergenic		1.95174	1.72879e-61	3.28e-61	down
chr1	18225906	18226872	14820	15590	1653	CDS	AT1G49260.1-CDS-11	3.16361	0	0	down
chr1	18269697	18269773	191	18	1	TE	ms10960_Ath_TAIR10_Ath_Chr1_ms10160_Ath_TAIR10_Ath_Chr1_ms9395_Ath_TAIR10_Ath_Chr1_ms44242_Ath_TAIR1	6.58496	6.14396e-56	1.08261e-55	down
chr1	18271970	18272095	566	42	4	TE	ms10945_Ath_TAIR10_Ath_Chr1_ms10143_Ath_TAIR10_Ath_Chr1_ms9358_Ath_TAIR10_Ath_Chr1_ms6626_Ath_TAIR10	6.82528	2.251e-162	9.7642e-162	down
chr1	18282130	18282569	2247	811	85	TE	ms10907_Ath_TAIR10_Ath_Chr1_ms42076_Ath_TAIR10_Ath_Chr3_ms38334_Ath_TAIR10_Ath_Chr3_ms26858_Ath_TAIR	4.70816	0	0	down
chr1	18287288	18287338	169	30	3	TE	ms10884_Ath_TAIR10_Ath_Chr1_ms8971_Ath_TAIR10_Ath_Chr1_ms8265_Ath_TAIR10_Ath_Chr1_ms5914_Ath_TAIR10_	5.40939	2.83197e-46	4.29334e-46	down
chr1	18297545	18297595	1370	55	5	TE	ms10988_Ath_TAIR10_Ath_Chr1_ms67055_Ath_TAIR10_Ath_Chr5_ms60564_Ath_TAIR10_Ath_Chr5_ms42760_Ath_TAIR	7.83605	0	0	down
chr1	18297601	18297808	1359	191	20	TE	ms10899_Ath_TAIR10_Ath_Chr1_ms22671_Ath_TAIR10_Ath_Chr2_ms56770_Ath_TAIR10_Ath_Chr5_ms7071_Ath_TAIR1	6.01707	0	0	down
chr1	18304411	18304539	1171	211	22	TE	ms10932_Ath_TAIR10_Ath_Chr1_ms10129_Ath_TAIR10_Ath_Chr1_ms9340_Ath_TAIR10_Ath_Chr1_ms525_Ath_TAIR10_	5.67119	0	0	down
chr1	18321111	18321152	190	54	5	TE	ms10930_Ath_TAIR10_Ath_Chr1_ms10126_Ath_TAIR10_Ath_Chr1_ms9330_Ath_TAIR10_Ath_Chr1_ms30239_Ath_TAIR1	4.99247	9.11643e-50	1.4615e-49	down
chr1	18324801	18325045	217	92	9	TE	ms10931_Ath_TAIR10_Ath_Chr1_ms10128_Ath_TAIR10_Ath_Chr1_ms9337_Ath_TAIR10_Ath_Chr1_ms40826_Ath_TAIR1	4.44626	6.96889e-53	1.17197e-52	down
chr1	18325091	18325294	780	107	11	TE	ms10931_Ath_TAIR10_Ath_Chr1_ms10128_Ath_TAIR10_Ath_Chr1_ms9337_Ath_TAIR10_Ath_Chr1_ms40826_Ath_TAIR1	6.02422	2.7206e-214	1.55204e-213	down
chr1	18338281	18338401	258	23	2	vicinity	up_AT1G49540.1	6.43185	3.65711e-74	8.1129e-74	down
chr1	18338661	18338995	138	25	2	TE	ms10977_Ath_TAIR10_Ath_Chr1_ms33767_Ath_TAIR10_Ath_Chr3_ms30609_Ath_TAIR10_Ath_Chr3_ms20873_Ath_TAIR	5.53398	1.41579e-38	1.84969e-38	down
chr1	18339848	18340012	303	22	2	intergenic		6.66297	1.42865e-87	3.64245e-87	down
chr1	18342080	18342227	297	39	4	TE	ms10934_Ath_TAIR10_Ath_Chr1_ms10132_Ath_TAIR10_Ath_Chr1_ms9344_Ath_TAIR10_Ath_Chr1_ms6588_Ath_TAIR10	5.89724	1.6646e-82	4.04132e-82	down
chr1	18380356	18380402	120	13	1	TE	ms10949_Ath_TAIR10_Ath_Chr1_ms10148_Ath_TAIR10_Ath_Chr1_ms9365_Ath_TAIR10_Ath_Chr1_ms6640_Ath_TAIR10	5.91886	9.17512e-35	1.10882e-34	down
chr1	18415282	18415443	780	113	11	TE	ms10927_Ath_TAIR10_Ath_Chr1_ms10123_Ath_TAIR10_Ath_Chr1_ms9325_Ath_TAIR10_Ath_Chr1_ms25889_Ath_TAIR1	6.02422	2.7206e-214	1.55204e-213	down
chr1	18420945	18421094	375	62	6	TE	ms10943_Ath_TAIR10_Ath_Chr1_ms10141_Ath_TAIR10_Ath_Chr1_ms9355_Ath_TAIR10_Ath_Chr1_ms6622_Ath_TAIR10	5.74723	1.67946e-102	4.90097e-102	down
chr1	18424655	18424825	181	17	1	CDS	AT1G49770.1-CDS-31	6.50779	5.96597e-53	1.00346e-52	down
chr1	18437916	18438037	107	11	1	TE	ms10894_Ath_TAIR10_Ath_Chr1_ms10094_Ath_TAIR10_Ath_Chr1_ms9359_Ath_TAIR10_Ath_Chr1_ms6629_Ath_TAIR10	5.75489	6.71582e-31	7.39189e-31	down
chr1	18449919	18449975	186	23	2	TE	ms11016_Ath_TAIR10_Ath_Chr1_ms10210_Ath_TAIR10_Ath_Chr1_ms9421_Ath_TAIR10_Ath_Chr1_ms6663_Ath_TAIR10	5.96193	9.05001e-53	1.51866e-52	down
chr1	18456854	18456989	306	44	4	TE	ms11083_Ath_TAIR10_Ath_Chr1_ms10272_Ath_TAIR10_Ath_Chr1_ms9478_Ath_TAIR10_Ath_Chr1_ms6696_Ath_TAIR10	5.94017	3.65801e-85	9.0878e-85	down
chr1	18457535	18457755	386	54	5	intergenic		6.01123	2.97136e-107	9.01686e-107	down
chr1	18458154	18458272	390	0	0	TE	ms11117_Ath_TAIR10_Ath_Chr1_ms69732_Ath_TAIR10_Ath_Chr5_ms62877_Ath_TAIR10_Ath_Chr5_ms21855_Ath_TAIR	8.61102	7.90183e-118	2.60576e-117	down
chr1	18493638	18493767	3234	916	97	TE	ms11043_Ath_TAIR10_Ath_Chr1_ms23915_Ath_TAIR10_Ath_Chr2_ms22047_Ath_TAIR10_Ath_Chr2_ms15587_Ath_TAIR	5.04484	0	0	down
chr1	18507037	18507105	166	15	1	TE	ms11077_Ath_TAIR10_Ath_Chr1_ms10265_Ath_TAIR10_Ath_Chr1_ms9463_Ath_TAIR10_Ath_Chr1_ms2159_Ath_TAIR10	6.3837	1.79491e-48	2.82344e-48	down
chr1	18549290	18549685	8892	1728	183	ncRNA	AT1G50055.1	5.59489	0	0	down
chr1	18551611	18551646	242	13	1	TE	ms11017_Ath_TAIR10_Ath_Chr1_ms10212_Ath_TAIR10_Ath_Chr1_ms9428_Ath_TAIR10_Ath_Chr1_ms20714_Ath_TAIR1	6.92481	3.44762e-71	7.3963e-71	down
chr1	18580216	18580551	862	247	26	TE	ms11038_Ath_TAIR10_Ath_Chr1_ms10231_Ath_TAIR10_Ath_Chr1_ms9430_Ath_TAIR10_Ath_Chr1_ms24018_Ath_TAIR1	4.99833	7.67197e-218	4.44427e-217	down
chr1	18580564	18580899	422	102	10	TE	ms11114_Ath_TAIR10_Ath_Chr1_ms52508_Ath_TAIR10_Ath_Chr4_ms47428_Ath_TAIR10_Ath_Chr4_ms21533_Ath_TAIR	5.26508	1.03311e-110	3.22409e-110	down
chr1	18581315	18581396	140	13	1	TE	ms11067_Ath_TAIR10_Ath_Chr1_ms10236_Ath_TAIR10_Ath_Chr1_ms31277_Ath_TAIR10_Ath_Chr3_ms22759_Ath_TAIR	6.13955	1.01832e-40	1.38479e-40	down
chr1	18581401	18581663	1019	173	18	CDS	AT1G50160.1-CDS-11	5.74643	3.49382e-274	2.63405e-273	down
chr1	18598906	18599108	205	58	6	TE	ms11072_Ath_TAIR10_Ath_Chr1_ms10260_Ath_TAIR10_Ath_Chr1_ms9431_Ath_TAIR10_Ath_Chr1_ms25888_Ath_TAIR1	4.87915	7.13299e-53	1.19938e-52	down
chr1	18606056	18606181	290	19	2	TE	ms80842_Ath_TAIR10_Ath_Chr1_ms45184_Ath_TAIR10_Ath_Chr4_ms41205_Ath_TAIR10_Ath_Chr4_ms15041_Ath_TAIR	6.59991	1.07307e-83	2.63223e-83	down
chr1	18632383	18632425	166	52	5	TE	ms11159_Ath_TAIR10_Ath_Chr1_ms10347_Ath_TAIR10_Ath_Chr1_ms9559_Ath_TAIR10_Ath_Chr1_ms11185_Ath_TAIR1	4.79874	7.90537e-43	1.12333e-42	down
chr1	18632753	18632791	98	29	3	TE	ms11159_Ath_TAIR10_Ath_Chr1_ms10347_Ath_TAIR10_Ath_Chr1_ms9559_Ath_TAIR10_Ath_Chr1_ms11185_Ath_TAIR1	4.62936	1.35498e-25	1.3862e-25	down
chr1	18640683	18640971	574	48	5	TE	ms11205_Ath_TAIR10_Ath_Chr1_ms10397_Ath_TAIR10_Ath_Chr1_ms9605_Ath_TAIR10_Ath_Chr1_ms20239_Ath_TAIR1	6.58246	5.39166e-163	2.34999e-162	down
chr1	18641723	18641939	132	2	0	TE	ms11213_Ath_TAIR10_Ath_Chr1_ms10406_Ath_TAIR10_Ath_Chr1_ms35804_Ath_TAIR10_Ath_Chr3_ms10941_Ath_TAIR	7.05528	3.67187e-40	4.94814e-40	down
chr1	18643744	18643984	890	61	6	TE	ms11206_Ath_TAIR10_Ath_Chr1_ms10398_Ath_TAIR10_Ath_Chr1_ms9606_Ath_TAIR10_Ath_Chr1_ms20487_Ath_TAIR1	6.99193	2.64278e-255	1.84182e-254	down
chr1	18644035	18644161	107	7	0	TE	ms11206_Ath_TAIR10_Ath_Chr1_ms10398_Ath_TAIR10_Ath_Chr1_ms9606_Ath_TAIR10_Ath_Chr1_ms20487_Ath_TAIR1	6.75489	1.23225e-32	1.41769e-32	down
chr1	18648540	18648796	269	18	1	TE	ms11149_Ath_TAIR10_Ath_Chr1_ms63254_Ath_TAIR10_Ath_Chr5_ms36796_Ath_TAIR10_Ath_Chr3_ms30971_Ath_TAIR	7.07682	2.85196e-79	6.69974e-79	down
chr1	18658148	18658313	209	4	0	vicinity	up_AT1G50370.1	7.71425	2.42829e-63	4.72583e-63	down
chr1	18736116	18736269	1689	27	2	vicinity	down_AT1G50600.1	9.13785	0	0	down
chr1	18747828	18747923	123	4	0	vicinity	up_AT1G50620.1	6.9542	1.8801e-37	2.40348e-37	down
chr1	18769711	18769791	230	9	0	TE	ms11220_Ath_TAIR10_Ath_Chr1_ms42836_Ath_TAIR10_Ath_Chr3_ms52623_Ath_TAIR10_Ath_Chr5_ms3304_Ath_TAIR1	7.85175	1.15764e-69	2.43362e-69	down
chr1	18788236	18788459	143	5	0	TE	ms11138_Ath_TAIR10_Ath_Chr1_ms18345_Ath_TAIR10_Ath_Chr2_ms16736_Ath_TAIR10_Ath_Chr2_ms11445_Ath_TAIR	7.16993	1.79278e-43	2.57372e-43	down
chr1	18804825	18804899	200	63	6	TE	ms11156_Ath_TAIR10_Ath_Chr1_ms10343_Ath_TAIR10_Ath_Chr1_ms9554_Ath_TAIR10_Ath_Chr1_ms6744_Ath_TAIR10	4.8437	1.97474e-51	3.24519e-51	down
chr1	18806456	18806505	115	13	1	TE	ms11183_Ath_TAIR10_Ath_Chr1_ms10374_Ath_TAIR10_Ath_Chr1_ms9578_Ath_TAIR10_Ath_Chr1_ms6738_Ath_TAIR10	5.85798	2.81579e-33	3.29458e-33	down
chr1	18806542	18806787	198	19	2	TE	ms11200_Ath_TAIR10_Ath_Chr1_ms10392_Ath_TAIR10_Ath_Chr1_ms9598_Ath_TAIR10_Ath_Chr1_ms6785_Ath_TAIR10	6.05166	2.49945e-56	4.4322e-56	down
chr1	18807246	18807547	736	33	3	vicinity	up_AT1G50740.1	7.52552	4.59172e-215	2.62912e-214	down
chr1	18817489	18817600	944	85	9	TE	ms11224_Ath_TAIR10_Ath_Chr1_ms63444_Ath_TAIR10_Ath_Chr5_ms6017_Ath_TAIR10_Ath_Chr1_ms40821_Ath_TAIR1	6.56224	4.46662e-266	3.27442e-265	down
chr1	18859266	18859444	3565	497	52	TE	ms11350_Ath_TAIR10_Ath_Chr1_ms10525_Ath_TAIR10_Ath_Chr1_ms9730_Ath_TAIR10_Ath_Chr1_ms27943_Ath_TAIR1	6.07217	0	0	down
chr1	18859456	18859680	952	303	32	TE	ms11365_Ath_TAIR10_Ath_Chr1_ms43999_Ath_TAIR10_Ath_Chr4_ms40016_Ath_TAIR10_Ath_Chr4_ms27923_Ath_TAIR	4.85194	1.68956e-236	1.08377e-235	down
chr1	18874191	18874254	354	47	4	TE	ms11343_Ath_TAIR10_Ath_Chr1_ms10517_Ath_TAIR10_Ath_Chr1_ms9716_Ath_TAIR10_Ath_Chr1_ms6864_Ath_TAIR10	6.14975	2.31167e-99	6.59031e-99	down
chr1	18874256	18874366	125	3	0	TE	ms11343_Ath_TAIR10_Ath_Chr1_ms10517_Ath_TAIR10_Ath_Chr1_ms9716_Ath_TAIR10_Ath_Chr1_ms6864_Ath_TAIR10	6.97728	4.7002e-38	6.08587e-38	down
chr1	18887869	18888062	199	28	2	TE	ms11271_Ath_TAIR10_Ath_Chr1_ms10936_Ath_TAIR10_Ath_Chr1_ms10081_Ath_TAIR10_Ath_Chr1_ms7145_Ath_TAIR1	6.05889	1.26221e-56	2.24702e-56	down
chr1	18895094	18895173	120	17	1	TE	ms11338_Ath_TAIR10_Ath_Chr1_ms10510_Ath_TAIR10_Ath_Chr1_ms9707_Ath_TAIR10_Ath_Chr1_ms6854_Ath_TAIR10	5.91886	9.17512e-35	1.10882e-34	down
chr1	18895222	18895275	514	43	4	TE	ms11338_Ath_TAIR10_Ath_Chr1_ms10510_Ath_TAIR10_Ath_Chr1_ms9707_Ath_TAIR10_Ath_Chr1_ms6854_Ath_TAIR10	6.6865	6.92138e-147	2.73909e-146	down
chr1	18906157	18906695	11690	24725	2621	TE	ms11278_Ath_TAIR10_Ath_Chr1_ms41223_Ath_TAIR10_Ath_Chr3_ms37582_Ath_TAIR10_Ath_Chr3_ms26381_Ath_TAIR	2.15666	0	0	down
chr1	18931062	18931106	115	22	2	TE	ms11241_Ath_TAIR10_Ath_Chr1_ms10428_Ath_TAIR10_Ath_Chr1_ms9627_Ath_TAIR10_Ath_Chr1_ms6827_Ath_TAIR10	5.27302	8.30783e-32	9.39217e-32	down
chr1	18931212	18931360	212	1	0	TE	ms11241_Ath_TAIR10_Ath_Chr1_ms10428_Ath_TAIR10_Ath_Chr1_ms9627_Ath_TAIR10_Ath_Chr1_ms6827_Ath_TAIR10	7.73471	3.03527e-64	5.98636e-64	down
chr1	18948310	18948443	345	34	3	intergenic		6.43463	2.44322e-98	6.90384e-98	down
chr1	18957284	18957402	186	13	1	TE	ms11356_Ath_TAIR10_Ath_Chr1_ms10544_Ath_TAIR10_Ath_Chr1_ms60217_Ath_TAIR10_Ath_Chr5_ms24353_Ath_TAIR	6.54689	1.91522e-54	3.29783e-54	down
chr1	18962010	18962147	229	76	8	TE	ms11334_Ath_TAIR10_Ath_Chr1_ms10504_Ath_TAIR10_Ath_Chr1_ms9699_Ath_TAIR10_Ath_Chr1_ms6831_Ath_TAIR10	4.67557	2.05266e-57	3.69533e-57	down
chr1	18962565	18962716	101	18	1	TE	ms11334_Ath_TAIR10_Ath_Chr1_ms10504_Ath_TAIR10_Ath_Chr1_ms9699_Ath_TAIR10_Ath_Chr1_ms6831_Ath_TAIR10	5.67243	4.06165e-29	4.30251e-29	down
chr1	18962803	18962941	158	32	3	TE	ms11334_Ath_TAIR10_Ath_Chr1_ms10504_Ath_TAIR10_Ath_Chr1_ms9699_Ath_TAIR10_Ath_Chr1_ms6831_Ath_TAIR10	5.31288	4.75728e-43	6.78125e-43	down
chr1	18965902	18965984	104	0	0	TE	ms11334_Ath_TAIR10_Ath_Chr1_ms10504_Ath_TAIR10_Ath_Chr1_ms9699_Ath_TAIR10_Ath_Chr1_ms6831_Ath_TAIR10	6.71425	9.85819e-32	1.10965e-31	down
chr1	18966970	18967044	128	28	2	TE	ms11334_Ath_TAIR10_Ath_Chr1_ms10504_Ath_TAIR10_Ath_Chr1_ms9699_Ath_TAIR10_Ath_Chr1_ms6831_Ath_TAIR10	5.42626	1.25083e-35	1.53518e-35	down
chr1	18971889	18972114	253	38	4	TE	ms11341_Ath_TAIR10_Ath_Chr1_ms10513_Ath_TAIR10_Ath_Chr1_ms9710_Ath_TAIR10_Ath_Chr1_ms6858_Ath_TAIR10	5.66676	1.5555e-69	3.26496e-69	down
chr1	18973972	18974060	264	4	0	TE	ms11354_Ath_TAIR10_Ath_Chr1_ms10538_Ath_TAIR10_Ath_Chr1_ms32388_Ath_TAIR10_Ath_Chr3_ms30627_Ath_TAIR	8.04985	6.73561e-80	1.5909e-79	down
chr1	18974071	18974149	356	16	1	TE	ms11354_Ath_TAIR10_Ath_Chr1_ms10538_Ath_TAIR10_Ath_Chr1_ms32388_Ath_TAIR10_Ath_Chr3_ms30627_Ath_TAIR	7.47978	2.43151e-105	7.27113e-105	down
chr1	18980820	18980886	266	19	2	TE	ms11284_Ath_TAIR10_Ath_Chr1_ms10460_Ath_TAIR10_Ath_Chr1_ms9672_Ath_TAIR10_Ath_Chr1_ms6800_Ath_TAIR10	6.47573	1.51749e-76	3.45589e-76	down
chr1	18981359	18981397	99	33	3	TE	ms11284_Ath_TAIR10_Ath_Chr1_ms10460_Ath_TAIR10_Ath_Chr1_ms9672_Ath_TAIR10_Ath_Chr1_ms6800_Ath_TAIR10	4.64386	6.97806e-26	7.14487e-26	down
chr1	18981474	18982060	686	219	23	intergenic		4.8392	7.5269e-171	3.43334e-170	down
chr1	18982298	18982429	222	40	4	intergenic		5.47897	1.99622e-60	3.74041e-60	down
chr1	18983579	18983796	139	44	4	TE	ms11378_Ath_TAIR10_Ath_Chr1_ms52368_Ath_TAIR10_Ath_Chr4_ms47327_Ath_TAIR10_Ath_Chr4_ms33404_Ath_TAIR	4.80735	3.0818e-36	3.84703e-36	down
chr1	18989458	18989524	755	199	21	TE	ms11250_Ath_TAIR10_Ath_Chr1_ms39734_Ath_TAIR10_Ath_Chr3_ms36221_Ath_TAIR10_Ath_Chr3_ms25437_Ath_TAIR	5.10281	3.70217e-193	1.90881e-192	down
chr1	18989546	18989629	153	27	2	TE	ms11325_Ath_TAIR10_Ath_Chr1_ms10492_Ath_TAIR10_Ath_Chr1_ms9670_Ath_TAIR10_Ath_Chr1_ms36698_Ath_TAIR1	5.68182	5.2918e-43	7.53232e-43	down
chr1	19022387	19022554	266	93	9	vicinity	up_AT1G51310.1	4.73877	7.39095e-67	1.50545e-66	down
chr1	19023553	19024171	2593	905	95	TE	ms11458_Ath_TAIR10_Ath_Chr1_ms28516_Ath_TAIR10_Ath_Chr2_ms26147_Ath_TAIR10_Ath_Chr2_ms36799_Ath_TAIR	4.756	0	0	down
chr1	19073029	19073526	7016	2091	221	vicinity	down_AT1G51440.1	4.98222	0	0	down
chr1	19073663	19073814	501	182	19	TE	ms11408_Ath_TAIR10_Ath_Chr1_ms10585_Ath_TAIR10_Ath_Chr1_ms9757_Ath_TAIR10_Ath_Chr1_ms5764_Ath_TAIR10	4.64962	1.42603e-122	4.85565e-122	down
chr1	19086036	19086073	217	29	3	TE	ms11436_Ath_TAIR10_Ath_Chr1_ms10617_Ath_TAIR10_Ath_Chr1_ms9823_Ath_TAIR10_Ath_Chr1_ms34677_Ath_TAIR1	5.76818	2.10432e-60	3.93889e-60	down
chr1	19086426	19086529	174	47	4	TE	ms11436_Ath_TAIR10_Ath_Chr1_ms10617_Ath_TAIR10_Ath_Chr1_ms9823_Ath_TAIR10_Ath_Chr1_ms34677_Ath_TAIR1	5.12928	2.15825e-46	3.27836e-46	down
chr1	19148413	19148498	151	14	1	TE	ms11473_Ath_TAIR10_Ath_Chr1_ms49750_Ath_TAIR10_Ath_Chr4_ms45467_Ath_TAIR10_Ath_Chr4_ms32271_Ath_TAIR	6.24793	5.35705e-44	7.76127e-44	down
chr1	19171869	19171984	126	23	2	TE	ms11461_Ath_TAIR10_Ath_Chr1_ms39406_Ath_TAIR10_Ath_Chr3_ms51926_Ath_TAIR10_Ath_Chr5_ms43522_Ath_TAIR	5.40372	4.85123e-35	5.88039e-35	down
chr1	19172381	19172463	194	32	3	TE	ms11430_Ath_TAIR10_Ath_Chr1_ms10610_Ath_TAIR10_Ath_Chr1_ms9808_Ath_TAIR10_Ath_Chr1_ms25793_Ath_TAIR1	5.60733	1.26777e-53	2.15501e-53	down
chr1	19172834	19172869	506	76	8	TE	ms11430_Ath_TAIR10_Ath_Chr1_ms10610_Ath_TAIR10_Ath_Chr1_ms9808_Ath_TAIR10_Ath_Chr1_ms25793_Ath_TAIR1	5.81592	4.30823e-138	1.61897e-137	down
chr1	19180323	19180402	1631	129	13	TE	ms11413_Ath_TAIR10_Ath_Chr1_ms10590_Ath_TAIR10_Ath_Chr1_ms9772_Ath_TAIR10_Ath_Chr1_ms6887_Ath_TAIR10	6.86507	0	0	down
chr1	19197901	19198334	1595	190	20	TE	ms11495_Ath_TAIR10_Ath_Chr1_ms49483_Ath_TAIR10_Ath_Chr4_ms45173_Ath_TAIR10_Ath_Chr4_ms27702_Ath_TAIR	6.24793	0	0	down
chr1	19203570	19203658	129	25	2	vicinity	down_AT1G51770.1	5.43741	6.35034e-36	7.85596e-36	down
chr1	19219866	19220091	542	54	5	TE	ms11565_Ath_TAIR10_Ath_Chr1_ms10732_Ath_TAIR10_Ath_Chr1_ms9914_Ath_TAIR10_Ath_Chr1_ms7004_Ath_TAIR10	6.49985	1.74334e-153	7.14882e-153	down
chr1	19226558	19226675	583	256	27	vicinity	down_AT1G51810.1	4.38247	4.01156e-137	1.4992e-136	down
chr1	19233927	19234014	226	11	1	TE	ms11541_Ath_TAIR10_Ath_Chr1_ms9108_Ath_TAIR10_Ath_Chr1_ms52623_Ath_TAIR10_Ath_Chr5_ms3304_Ath_TAIR10	6.82655	2.11165e-66	4.27478e-66	down
chr1	19247931	19248003	130	39	4	TE	ms11518_Ath_TAIR10_Ath_Chr1_ms10792_Ath_TAIR10_Ath_Chr1_ms57608_Ath_TAIR10_Ath_Chr5_ms10709_Ath_TAIR	4.71149	1.21561e-33	1.4359e-33	down
chr1	19268795	19268850	114	17	1	TE	ms11566_Ath_TAIR10_Ath_Chr1_ms10733_Ath_TAIR10_Ath_Chr1_ms9915_Ath_TAIR10_Ath_Chr1_ms7005_Ath_TAIR10	5.84549	5.58348e-33	6.473e-33	down
chr1	19303925	19303974	194	5	0	TE	ms11569_Ath_TAIR10_Ath_Chr1_ms10737_Ath_TAIR10_Ath_Chr1_ms9922_Ath_TAIR10_Ath_Chr1_ms7022_Ath_TAIR10	7.60733	7.9582e-59	1.46073e-58	down
chr1	19304013	19304098	699	111	11	TE	ms11569_Ath_TAIR10_Ath_Chr1_ms10737_Ath_TAIR10_Ath_Chr1_ms9922_Ath_TAIR10_Ath_Chr1_ms7022_Ath_TAIR10	5.86625	1.99747e-190	1.01355e-189	down
chr1	19304445	19304523	280	33	3	TE	ms11610_Ath_TAIR10_Ath_Chr1_ms34327_Ath_TAIR10_Ath_Chr3_ms31047_Ath_TAIR10_Ath_Chr3_ms17679_Ath_TAIR	6.13443	4.85253e-79	1.13822e-78	down
chr1	19316566	19316631	111	4	0	TE	ms11516_Ath_TAIR10_Ath_Chr1_ms10686_Ath_TAIR10_Ath_Chr1_ms9937_Ath_TAIR10_Ath_Chr1_ms29400_Ath_TAIR1	6.80735	7.70143e-34	9.10793e-34	down
chr1	19319817	19319930	3196	352	37	intergenic		6.39458	0	0	down
chr1	19330046	19330128	215	12	1	TE	ms11550_Ath_TAIR10_Ath_Chr1_ms10712_Ath_TAIR10_Ath_Chr1_ms9878_Ath_TAIR10_Ath_Chr1_ms21403_Ath_TAIR1	6.75489	4.11651e-63	7.99562e-63	down
chr1	19336413	19336508	115	18	1	TE	ms11538_Ath_TAIR10_Ath_Chr1_ms3126_Ath_TAIR10_Ath_Chr1_ms2747_Ath_TAIR10_Ath_Chr1_ms1701_Ath_TAIR10_	5.85798	2.81579e-33	3.29458e-33	down
chr1	19336710	19336753	156	33	3	TE	ms11538_Ath_TAIR10_Ath_Chr1_ms3126_Ath_TAIR10_Ath_Chr1_ms2747_Ath_TAIR10_Ath_Chr1_ms1701_Ath_TAIR10_	5.29462	1.83291e-42	2.5816e-42	down
chr1	19344863	19344906	106	17	1	TE	ms81162_Ath_TAIR10_Ath_Chr1_ms3126_Ath_TAIR10_Ath_Chr1_ms2747_Ath_TAIR10_Ath_Chr1_ms1701_Ath_TAIR10_	5.74147	1.33085e-30	1.45394e-30	down
chr1	19352845	19352904	812	80	8	TE	ms11596_Ath_TAIR10_Ath_Chr1_ms12656_Ath_TAIR10_Ath_Chr1_ms11567_Ath_TAIR10_Ath_Chr1_ms39844_Ath_TAIR	6.49719	1.39319e-228	8.60678e-228	down
chr1	19354171	19354255	117	16	1	TE	ms11524_Ath_TAIR10_Ath_Chr1_ms34693_Ath_TAIR10_Ath_Chr3_ms7370_Ath_TAIR10_Ath_Chr1_ms5163_Ath_TAIR10	5.88264	7.15973e-34	8.48575e-34	down
chr1	19361760	19361814	118	10	1	intergenic		5.89482	3.60992e-34	4.30618e-34	down
chr1	19368115	19368158	152	15	1	TE	ms11576_Ath_TAIR10_Ath_Chr1_ms10744_Ath_TAIR10_Ath_Chr1_ms9931_Ath_TAIR10_Ath_Chr1_ms16061_Ath_TAIR1	6.25739	2.69601e-44	3.93215e-44	down
chr1	19368459	19368694	837	53	5	vicinity	up_AT1G52080.1	7.12584	2.3511e-241	1.54547e-240	down
chr1	19374612	19374746	321	49	5	intergenic		5.74595	4.41059e-88	1.1306e-87	down
chr1	19388197	19388372	696	122	12	TE	ms11630_Ath_TAIR10_Ath_Chr1_ms55050_Ath_TAIR10_Ath_Chr5_ms49631_Ath_TAIR10_Ath_Chr5_ms34814_Ath_TAIR	5.74458	4.50547e-188	2.25253e-187	down
chr1	19389587	19389738	503	32	3	CDS	AT1G52110.1-CDS-71	6.97728	2.04891e-145	8.04115e-145	down
chr1	19389746	19389896	242	23	2	TE	ms11696_Ath_TAIR10_Ath_Chr1_ms10831_Ath_TAIR10_Ath_Chr1_ms9879_Ath_TAIR10_Ath_Chr1_ms25078_Ath_TAIR1	6.33985	2.11176e-69	4.42571e-69	down
chr1	19398485	19398584	263	16	1	TE	ms11763_Ath_TAIR10_Ath_Chr1_ms24580_Ath_TAIR10_Ath_Chr2_ms22638_Ath_TAIR10_Ath_Chr2_ms2703_Ath_TAIR1	7.04439	1.78498e-77	4.10633e-77	down
chr1	19400061	19400138	123	18	1	TE	ms11709_Ath_TAIR10_Ath_Chr1_ms10847_Ath_TAIR10_Ath_Chr1_ms9973_Ath_TAIR10_Ath_Chr1_ms14705_Ath_TAIR1	5.9542	1.17507e-35	1.44758e-35	down
chr1	19403380	19403458	190	14	1	intergenic		6.57743	1.22244e-55	2.14325e-55	down
chr1	19406033	19406104	250	3	0	TE	ms11677_Ath_TAIR10_Ath_Chr1_ms40329_Ath_TAIR10_Ath_Chr3_ms36791_Ath_TAIR10_Ath_Chr3_ms25888_Ath_TAIR	7.97154	1.10376e-75	2.48505e-75	down
chr1	19424812	19425023	2464	205	21	intergenic		6.80794	0	0	down
chr1	19425034	19425153	131	16	1	CDS	AT1G52180.1-CDS-22	6.04439	4.88365e-38	6.30764e-38	down
chr1	19426908	19427112	339	49	5	TE	ms11713_Ath_TAIR10_Ath_Chr1_ms10851_Ath_TAIR10_Ath_Chr1_ms9980_Ath_TAIR10_Ath_Chr1_ms20471_Ath_TAIR1	5.82443	2.20232e-93	5.93781e-93	down
chr1	19428753	19428942	921	135	14	TE	ms11750_Ath_TAIR10_Ath_Chr1_ms10891_Ath_TAIR10_Ath_Chr1_ms10044_Ath_TAIR10_Ath_Chr1_ms7104_Ath_TAIR1	5.94173	2.78236e-251	1.91457e-250	down
chr1	19430132	19430191	110	6	0	miRNA	ath-miR406--AT1G52185.1	6.79442	1.54029e-33	1.8094e-33	down
chr1	19430322	19430535	2483	248	26	TE	ms11770_Ath_TAIR10_Ath_Chr1_ms47684_Ath_TAIR10_Ath_Chr4_ms43539_Ath_TAIR10_Ath_Chr4_ms39676_Ath_TAIR	6.52356	0	0	down
chr1	19498024	19498070	255	5	0	TE	ms11678_Ath_TAIR10_Ath_Chr1_ms30397_Ath_TAIR10_Ath_Chr3_ms27787_Ath_TAIR10_Ath_Chr3_ms19172_Ath_TAIR	8	3.44902e-77	7.91101e-77	down
chr1	19576436	19576746	1746	1819	192	vicinity	up_AT1G52560.1	3.17821	0	0	down
chr1	19577037	19577425	10787	14315	1517	TE	ms11778_Ath_TAIR10_Ath_Chr1_ms63936_Ath_TAIR10_Ath_Chr5_ms57645_Ath_TAIR10_Ath_Chr5_ms29853_Ath_TAIR	2.82918	0	0	down
chr1	19577552	19577624	382	179	18	intergenic		4.33327	5.8969e-90	1.5399e-89	down
chr1	19577823	19577860	128	141	14	intergenic		3.10434	3.22167e-24	3.286e-24	down
chr1	19592972	19593207	148	23	2	TE	ms11802_Ath_TAIR10_Ath_Chr1_ms10954_Ath_TAIR10_Ath_Chr1_ms44713_Ath_TAIR10_Ath_Chr4_ms7071_Ath_TAIR1	5.63421	1.58629e-41	2.18807e-41	down
chr1	19593611	19593708	117	41	4	TE	ms11802_Ath_TAIR10_Ath_Chr1_ms10954_Ath_TAIR10_Ath_Chr1_ms44713_Ath_TAIR10_Ath_Chr4_ms7071_Ath_TAIR1	4.56071	6.6114e-30	7.10796e-30	down
chr1	19593712	19593783	581	69	7	TE	ms11802_Ath_TAIR10_Ath_Chr1_ms10954_Ath_TAIR10_Ath_Chr1_ms44713_Ath_TAIR10_Ath_Chr4_ms7071_Ath_TAIR1	6.18488	9.22153e-162	3.98732e-161	down
chr1	19630724	19630836	104	17	1	TE	ms11848_Ath_TAIR10_Ath_Chr1_ms10977_Ath_TAIR10_Ath_Chr1_ms10087_Ath_TAIR10_Ath_Chr1_ms9869_Ath_TAIR1	5.71425	5.22487e-30	5.62284e-30	down
chr1	19666216	19666260	159	25	2	TE	ms11793_Ath_TAIR10_Ath_Chr1_ms10934_Ath_TAIR10_Ath_Chr1_ms10078_Ath_TAIR10_Ath_Chr1_ms7134_Ath_TAIR1	5.73697	8.91838e-45	1.31325e-44	down
chr1	19675809	19675846	114	10	1	TE	ms11846_Ath_TAIR10_Ath_Chr1_ms10974_Ath_TAIR10_Ath_Chr1_ms5548_Ath_TAIR10_Ath_Chr1_ms3701_Ath_TAIR10	5.84549	5.58348e-33	6.473e-33	down
chr1	19704216	19704288	809	80	8	TE	ms11795_Ath_TAIR10_Ath_Chr1_ms10936_Ath_TAIR10_Ath_Chr1_ms10081_Ath_TAIR10_Ath_Chr1_ms7145_Ath_TAIR1	6.49185	1.08238e-227	6.64889e-227	down
chr1	19704294	19704396	885	146	15	TE	ms11795_Ath_TAIR10_Ath_Chr1_ms10936_Ath_TAIR10_Ath_Chr1_ms10081_Ath_TAIR10_Ath_Chr1_ms7145_Ath_TAIR1	5.79116	3.30858e-239	2.14762e-238	down
chr1	19713479	19713574	142	44	4	vicinity	down_AT1G52930.1	4.83794	4.18687e-37	5.31555e-37	down
chr1	19714723	19714887	330	7	0	TE	ms11907_Ath_TAIR10_Ath_Chr1_ms39965_Ath_TAIR10_Ath_Chr3_ms40755_Ath_TAIR10_Ath_Chr4_ms36026_Ath_TAIR	8.37069	9.11976e-100	2.60815e-99	down
chr1	19716285	19716430	122	28	2	TE	ms11852_Ath_TAIR10_Ath_Chr1_ms10981_Ath_TAIR10_Ath_Chr1_ms10104_Ath_TAIR10_Ath_Chr1_ms29171_Ath_TAIR	5.35755	7.28647e-34	8.62844e-34	down
chr1	19726503	19726545	150	36	3	CDS	AT1G52950.1-CDS-105	5.2384	1.04527e-40	1.42038e-40	down
chr1	19732001	19732044	184	18	1	TE	ms11863_Ath_TAIR10_Ath_Chr1_ms10993_Ath_TAIR10_Ath_Chr1_ms10134_Ath_TAIR10_Ath_Chr1_ms7118_Ath_TAIR1	6.53138	7.57952e-54	1.29325e-53	down
chr1	19736185	19736239	136	24	2	TE	ms11796_Ath_TAIR10_Ath_Chr1_ms10937_Ath_TAIR10_Ath_Chr1_ms10082_Ath_TAIR10_Ath_Chr1_ms7155_Ath_TAIR1	5.51307	5.50315e-38	7.09766e-38	down
chr1	19742047	19742099	815	145	15	TE	ms11799_Ath_TAIR10_Ath_Chr1_ms10940_Ath_TAIR10_Ath_Chr1_ms10105_Ath_TAIR10_Ath_Chr1_ms29526_Ath_TAIR	5.67243	1.153e-218	6.71134e-218	down
chr1	19743704	19743834	148	19	2	TE	ms11885_Ath_TAIR10_Ath_Chr1_ms11020_Ath_TAIR10_Ath_Chr1_ms10182_Ath_TAIR10_Ath_Chr1_ms28835_Ath_TAIR	5.63421	1.58629e-41	2.18807e-41	down
chr1	19744185	19744421	608	43	4	intergenic		6.92837	6.79528e-175	3.17006e-174	down
chr1	19749735	19749811	100	5	0	TE	ms11798_Ath_TAIR10_Ath_Chr1_ms10939_Ath_TAIR10_Ath_Chr1_ms10103_Ath_TAIR10_Ath_Chr1_ms29074_Ath_TAIR	6.65821	1.57734e-30	1.71771e-30	down
chr1	19768772	19768801	293	44	4	TE	ms11800_Ath_TAIR10_Ath_Chr1_ms10941_Ath_TAIR10_Ath_Chr1_ms10206_Ath_TAIR10_Ath_Chr1_ms5806_Ath_TAIR1	5.87774	2.5245e-81	6.06271e-81	down
chr1	19780547	19780591	1068	278	29	TE	ms11961_Ath_TAIR10_Ath_Chr1_ms11119_Ath_TAIR10_Ath_Chr1_ms10263_Ath_TAIR10_Ath_Chr1_ms7257_Ath_TAIR1	5.15516	1.34575e-273	1.01317e-272	down
chr1	19780948	19780989	245	35	3	TE	ms11961_Ath_TAIR10_Ath_Chr1_ms11119_Ath_TAIR10_Ath_Chr1_ms10263_Ath_TAIR10_Ath_Chr1_ms7257_Ath_TAIR1	5.94251	1.12257e-68	2.33463e-68	down
chr1	19808032	19808184	581	47	4	vicinity	down_AT1G53160.2	6.86295	7.61916e-167	3.39569e-166	down
chr1	19809680	19809759	159	13	1	TE	ms11993_Ath_TAIR10_Ath_Chr1_ms11118_Ath_TAIR10_Ath_Chr1_ms10262_Ath_TAIR10_Ath_Chr1_ms7254_Ath_TAIR1	6.32193	2.20188e-46	3.33858e-46	down
chr1	19809836	19809909	204	30	3	intergenic		5.67948	1.43617e-56	2.55254e-56	down
chr1	19861363	19861582	1187	164	17	intergenic		6.04439	0	0	down
chr1	19909243	19909296	170	14	1	TE	ms11963_Ath_TAIR10_Ath_Chr1_ms66564_Ath_TAIR10_Ath_Chr5_ms60116_Ath_TAIR10_Ath_Chr5_ms42432_Ath_TAIR	6.41785	1.14849e-49	1.83796e-49	down
chr1	19963430	19963587	147	12	1	TE	ms12048_Ath_TAIR10_Ath_Chr1_ms11175_Ath_TAIR10_Ath_Chr1_ms10309_Ath_TAIR10_Ath_Chr1_ms7293_Ath_TAIR1	6.20945	8.34744e-43	1.18383e-42	down
chr1	19994463	19994500	106	23	2	TE	ms12092_Ath_TAIR10_Ath_Chr1_ms11220_Ath_TAIR10_Ath_Chr1_ms31664_Ath_TAIR10_Ath_Chr3_ms7071_Ath_TAIR1	5.1565	3.6272e-29	3.85204e-29	down
chr1	20024177	20024408	576	71	7	TE	ms12146_Ath_TAIR10_Ath_Chr1_ms40120_Ath_TAIR10_Ath_Chr3_ms36560_Ath_TAIR10_Ath_Chr3_ms40765_Ath_TAIR	6.17243	2.77948e-160	1.19094e-159	down
chr1	20024409	20024547	158	49	5	intron	AT1G53640.1	4.72792	1.59053e-40	2.15619e-40	down
chr1	20032830	20032873	708	53	5	TE	ms12050_Ath_TAIR10_Ath_Chr1_ms11177_Ath_TAIR10_Ath_Chr1_ms10311_Ath_TAIR10_Ath_Chr1_ms7299_Ath_TAIR1	6.88468	6.99288e-203	3.75868e-202	down
chr1	20033493	20033651	1205	236	25	TE	ms12050_Ath_TAIR10_Ath_Chr1_ms11177_Ath_TAIR10_Ath_Chr1_ms10311_Ath_TAIR10_Ath_Chr1_ms7299_Ath_TAIR1	5.53557	0	0	down
chr1	20106651	20106867	256	14	1	TE	ms12080_Ath_TAIR10_Ath_Chr1_ms11200_Ath_TAIR10_Ath_Chr1_ms10339_Ath_TAIR10_Ath_Chr1_ms35986_Ath_TAIR	7.00562	2.22462e-75	4.99415e-75	down
chr1	20172148	20172215	165	7	0	TE	ms12195_Ath_TAIR10_Ath_Chr1_ms11286_Ath_TAIR10_Ath_Chr1_ms10382_Ath_TAIR10_Ath_Chr1_ms15109_Ath_TAIR	7.37504	4.27361e-50	6.88473e-50	down
chr1	20187672	20187966	741	132	13	TE	ms12247_Ath_TAIR10_Ath_Chr1_ms15984_Ath_TAIR10_Ath_Chr1_ms14606_Ath_TAIR10_Ath_Chr1_ms9936_Ath_TAIR1	5.72792	7.81362e-200	4.13445e-199	down
chr1	20187998	20188104	109	17	1	TE	ms12202_Ath_TAIR10_Ath_Chr1_ms11293_Ath_TAIR10_Ath_Chr1_ms10398_Ath_TAIR10_Ath_Chr1_ms37831_Ath_TAIR	5.78136	1.70974e-31	1.91322e-31	down
chr1	20194516	20194609	117	13	1	TE	ms12198_Ath_TAIR10_Ath_Chr1_ms11289_Ath_TAIR10_Ath_Chr1_ms10387_Ath_TAIR10_Ath_Chr1_ms25889_Ath_TAIR	5.88264	7.15973e-34	8.48575e-34	down
chr1	20206682	20206797	279	26	2	vicinity	up_AT1G54120.1	6.54432	2.03577e-80	4.83246e-80	down
chr1	20206800	20206856	245	16	1	vicinity	up_AT1G54120.1	6.94251	4.36236e-72	9.46511e-72	down
chr1	20208300	20208354	193	4	0	TE	ms12205_Ath_TAIR10_Ath_Chr1_ms11296_Ath_TAIR10_Ath_Chr1_ms10405_Ath_TAIR10_Ath_Chr1_ms3646_Ath_TAIR1	7.59991	1.59165e-58	2.91411e-58	down
chr1	20226478	20226581	260	18	1	TE	ms12231_Ath_TAIR10_Ath_Chr1_ms11324_Ath_TAIR10_Ath_Chr1_ms10453_Ath_TAIR10_Ath_Chr1_ms27398_Ath_TAIR	7.02791	1.41187e-76	3.21805e-76	down
chr1	20226584	20226713	1156	99	10	TE	ms12264_Ath_TAIR10_Ath_Chr1_ms49602_Ath_TAIR10_Ath_Chr4_ms45317_Ath_TAIR10_Ath_Chr4_ms19074_Ath_TAIR	6.71674	0	0	down
chr1	20272901	20272976	109	9	0	vicinity	up_AT1G54310.2	6.78136	3.0806e-33	3.59129e-33	down
chr1	20273180	20273337	196	38	4	vicinity	up_AT1G54310.2	5.30012	8.20934e-53	1.3793e-52	down
chr1	20311968	20312069	653	126	13	TE	ms12221_Ath_TAIR10_Ath_Chr1_ms11314_Ath_TAIR10_Ath_Chr1_ms10429_Ath_TAIR10_Ath_Chr1_ms7373_Ath_TAIR1	5.54579	4.77677e-174	2.22364e-173	down
chr1	20312474	20312605	231	4	0	TE	ms12221_Ath_TAIR10_Ath_Chr1_ms11314_Ath_TAIR10_Ath_Chr1_ms10429_Ath_TAIR10_Ath_Chr1_ms7373_Ath_TAIR1	7.85798	5.78814e-70	1.22175e-69	down
chr1	20314068	20314129	117	14	1	TE	ms12271_Ath_TAIR10_Ath_Chr1_ms61258_Ath_TAIR10_Ath_Chr5_ms55353_Ath_TAIR10_Ath_Chr5_ms38994_Ath_TAIR	5.88264	7.15973e-34	8.48575e-34	down
chr1	20314398	20314464	444	20	2	TE	ms80715_Ath_TAIR10_Ath_Chr1_ms37810_Ath_TAIR10_Ath_Chr3_ms34436_Ath_TAIR10_Ath_Chr3_ms24005_Ath_TAIR	7.2127	1.09196e-129	3.87331e-129	down
chr1	20315470	20315563	212	109	11	intergenic		4.14975	2.06626e-49	3.29602e-49	down
chr1	20316296	20316477	137	38	4	TE	ms80704_Ath_TAIR10_Ath_Chr1_ms61258_Ath_TAIR10_Ath_Chr5_ms55353_Ath_TAIR10_Ath_Chr5_ms38994_Ath_TAIR	4.7866	1.16499e-35	1.43891e-35	down
chr1	20316713	20316814	169	39	4	TE	ms80704_Ath_TAIR10_Ath_Chr1_ms61258_Ath_TAIR10_Ath_Chr5_ms55353_Ath_TAIR10_Ath_Chr5_ms38994_Ath_TAIR	5.08746	6.16085e-45	9.10526e-45	down
chr1	20316818	20317058	136	29	3	TE	ms80704_Ath_TAIR10_Ath_Chr1_ms61258_Ath_TAIR10_Ath_Chr5_ms55353_Ath_TAIR10_Ath_Chr5_ms38994_Ath_TAIR	5.09803	1.28434e-36	1.61661e-36	down
chr1	20317203	20317403	124	28	2	TE	ms80704_Ath_TAIR10_Ath_Chr1_ms61258_Ath_TAIR10_Ath_Chr5_ms55353_Ath_TAIR10_Ath_Chr5_ms38994_Ath_TAIR	5.38082	1.88058e-34	2.25467e-34	down
chr1	20317426	20317529	203	62	6	TE	ms80704_Ath_TAIR10_Ath_Chr1_ms61258_Ath_TAIR10_Ath_Chr5_ms55353_Ath_TAIR10_Ath_Chr5_ms38994_Ath_TAIR	4.86507	2.6937e-52	4.48222e-52	down
chr1	20319963	20319995	116	5	0	TE	ms12224_Ath_TAIR10_Ath_Chr1_ms11317_Ath_TAIR10_Ath_Chr1_ms10432_Ath_TAIR10_Ath_Chr1_ms7374_Ath_TAIR1	6.87036	2.40663e-35	2.93682e-35	down
chr1	20332693	20332893	321	426	45	CDS	AT1G54445.1-CDS-22	2.80735	1.74466e-52	2.91554e-52	down
chr1	20362900	20362975	954	108	11	TE	ms12383_Ath_TAIR10_Ath_Chr1_ms11467_Ath_TAIR10_Ath_Chr1_ms10568_Ath_TAIR10_Ath_Chr1_ms7468_Ath_TAIR1	6.31439	1.01512e-265	7.43171e-265	down
chr1	20363015	20363198	385	72	7	TE	ms12383_Ath_TAIR10_Ath_Chr1_ms11467_Ath_TAIR10_Ath_Chr1_ms10568_Ath_TAIR10_Ath_Chr1_ms7468_Ath_TAIR1	5.59246	5.38106e-104	1.59251e-103	down
chr1	20367260	20367537	1104	54	5	TE	ms12387_Ath_TAIR10_Ath_Chr1_ms11471_Ath_TAIR10_Ath_Chr1_ms10574_Ath_TAIR10_Ath_Chr1_ms16201_Ath_TAIR	7.52487	0	0	down
chr1	20397638	20398060	879	328	34	vicinity	up_AT1G54610.1	4.65208	2.43139e-213	1.37982e-212	down
chr1	20398708	20398851	107	36	3	TE	ms12347_Ath_TAIR10_Ath_Chr1_ms11425_Ath_TAIR10_Ath_Chr1_ms10501_Ath_TAIR10_Ath_Chr1_ms25889_Ath_TAIR	4.75489	3.41842e-28	3.57106e-28	down
chr1	20399525	20399679	108	30	3	TE	ms12343_Ath_TAIR10_Ath_Chr1_ms11420_Ath_TAIR10_Ath_Chr1_ms10490_Ath_TAIR10_Ath_Chr1_ms9869_Ath_TAIR1	4.76818	1.75623e-28	1.84012e-28	down
chr1	20403474	20403601	1908	484	51	TE	ms12419_Ath_TAIR10_Ath_Chr1_ms64499_Ath_TAIR10_Ath_Chr5_ms58214_Ath_TAIR10_Ath_Chr5_ms41135_Ath_TAIR	5.19816	0	0	down
chr1	20412315	20412479	655	70	7	vicinity	up_AT1G54680.3	6.35755	1.11981e-183	5.47525e-183	down
chr1	20412500	20412649	414	37	3	vicinity	up_AT1G54680.3	6.69697	7.11229e-119	2.36114e-118	down
chr1	20423804	20423917	125	20	2	vicinity	down_AT1G54720.1	5.39232	9.5521e-35	1.15246e-34	down
chr1	20432171	20432320	642	44	4	TE	ms12404_Ath_TAIR10_Ath_Chr1_ms48709_Ath_TAIR10_Ath_Chr4_ms10942_Ath_TAIR10_Ath_Chr1_ms15223_Ath_TAIR	7.00675	4.90613e-185	2.41948e-184	down
chr1	20432954	20433143	618	45	4	TE	ms12373_Ath_TAIR10_Ath_Chr1_ms11453_Ath_TAIR10_Ath_Chr1_ms10552_Ath_TAIR10_Ath_Chr1_ms7424_Ath_TAIR1	6.95187	7.07875e-178	3.35994e-177	down
chr1	20462603	20462742	748	78	8	TE	ms12345_Ath_TAIR10_Ath_Chr1_ms11422_Ath_TAIR10_Ath_Chr1_ms10494_Ath_TAIR10_Ath_Chr1_ms14554_Ath_TAIR	6.3789	1.34197e-209	7.48298e-209	down
chr1	20466323	20466552	122	31	3	TE	ms12358_Ath_TAIR10_Ath_Chr1_ms11436_Ath_TAIR10_Ath_Chr1_ms10517_Ath_TAIR10_Ath_Chr1_ms36705_Ath_TAIR	4.94251	1.53056e-32	1.75922e-32	down
chr1	20466570	20466629	140	36	3	TE	ms12358_Ath_TAIR10_Ath_Chr1_ms11436_Ath_TAIR10_Ath_Chr1_ms10517_Ath_TAIR10_Ath_Chr1_ms36705_Ath_TAIR	5.13955	8.73992e-38	1.12589e-37	down
chr1	20466630	20466833	210	70	7	TE	ms12358_Ath_TAIR10_Ath_Chr1_ms11436_Ath_TAIR10_Ath_Chr1_ms10517_Ath_TAIR10_Ath_Chr1_ms36705_Ath_TAIR	4.7211	3.99943e-53	6.75723e-53	down
chr1	20466978	20467130	113	40	4	TE	ms12358_Ath_TAIR10_Ath_Chr1_ms11436_Ath_TAIR10_Ath_Chr1_ms10517_Ath_TAIR10_Ath_Chr1_ms36705_Ath_TAIR	4.51096	9.2427e-29	9.72733e-29	down
chr1	20467467	20467715	248	146	15	TE	ms12284_Ath_TAIR10_Ath_Chr1_ms845_Ath_TAIR10_Ath_Chr1_ms734_Ath_TAIR10_Ath_Chr1_ms470_Ath_TAIR10_Ath	3.96	1.45412e-55	2.54863e-55	down
chr1	20467878	20468016	386	286	30	TE	ms12346_Ath_TAIR10_Ath_Chr1_ms11424_Ath_TAIR10_Ath_Chr1_ms10494_Ath_TAIR10_Ath_Chr1_ms14554_Ath_TAIR	3.64199	6.16632e-80	1.45802e-79	down
chr1	20468170	20468330	249	17	1	TE	ms12346_Ath_TAIR10_Ath_Chr1_ms11424_Ath_TAIR10_Ath_Chr1_ms10494_Ath_TAIR10_Ath_Chr1_ms14554_Ath_TAIR	6.96578	2.77049e-73	6.08033e-73	down
chr1	20469334	20469462	114	30	3	TE	ms12330_Ath_TAIR10_Ath_Chr1_ms11409_Ath_TAIR10_Ath_Chr1_ms10529_Ath_TAIR10_Ath_Chr1_ms7404_Ath_TAIR1	4.84549	3.21335e-30	3.47599e-30	down
chr1	20469509	20469740	490	166	17	TE	ms12330_Ath_TAIR10_Ath_Chr1_ms11409_Ath_TAIR10_Ath_Chr1_ms10529_Ath_TAIR10_Ath_Chr1_ms7404_Ath_TAIR1	4.76965	1.01863e-121	3.44258e-121	down
chr1	20469915	20470235	1528	430	45	TE	ms12369_Ath_TAIR10_Ath_Chr1_ms11449_Ath_TAIR10_Ath_Chr1_ms10547_Ath_TAIR10_Ath_Chr1_ms7407_Ath_TAIR1	5.05481	0	0	down
chr1	20486700	20486813	168	2	0	intergenic		7.40088	5.34188e-51	8.73768e-51	down
chr1	20488933	20488999	220	49	5	TE	ms12340_Ath_TAIR10_Ath_Chr1_ms11390_Ath_TAIR10_Ath_Chr1_ms41205_Ath_TAIR10_Ath_Chr4_ms15041_Ath_TAIR	5.20294	1.74175e-58	3.18676e-58	down
chr1	20489897	20490004	516	149	15	TE	ms12340_Ath_TAIR10_Ath_Chr1_ms11390_Ath_TAIR10_Ath_Chr1_ms41205_Ath_TAIR10_Ath_Chr4_ms15041_Ath_TAIR	5.01402	1.37234e-131	4.93543e-131	down
chr1	20492513	20492628	106	7	0	TE	ms12402_Ath_TAIR10_Ath_Chr1_ms44586_Ath_TAIR10_Ath_Chr4_ms37579_Ath_TAIR10_Ath_Chr3_ms25080_Ath_TAIR	6.74147	2.46452e-32	2.81279e-32	down
chr1	20498645	20498707	244	44	4	TE	ms12391_Ath_TAIR10_Ath_Chr1_ms11492_Ath_TAIR10_Ath_Chr1_ms60664_Ath_TAIR10_Ath_Chr5_ms39578_Ath_TAIR	5.61471	6.90466e-67	1.40666e-66	down
chr1	20498997	20499059	421	81	8	TE	ms12391_Ath_TAIR10_Ath_Chr1_ms11492_Ath_TAIR10_Ath_Chr1_ms60664_Ath_TAIR10_Ath_Chr5_ms39578_Ath_TAIR	5.55117	3.90193e-113	1.24229e-112	down
chr1	20499088	20499224	1037	146	15	vicinity	up_AT1G54960.1	6.01959	6.06659e-284	4.72768e-283	down
chr1	20510143	20510249	144	6	0	TE	ms12357_Ath_TAIR10_Ath_Chr1_ms11435_Ath_TAIR10_Ath_Chr1_ms10516_Ath_TAIR10_Ath_Chr1_ms36204_Ath_TAIR	7.17991	8.96381e-44	1.29436e-43	down
chr1	20514389	20514448	146	5	0	TE	ms12292_Ath_TAIR10_Ath_Chr1_ms10938_Ath_TAIR10_Ath_Chr1_ms10083_Ath_TAIR10_Ath_Chr1_ms7163_Ath_TAIR1	7.19967	2.24092e-44	3.27631e-44	down
chr1	20520616	20520671	196	17	1	TE	ms12448_Ath_TAIR10_Ath_Chr1_ms11407_Ath_TAIR10_Ath_Chr1_ms10488_Ath_TAIR10_Ath_Chr1_ms8709_Ath_TAIR1	6.62205	1.96964e-57	3.54763e-57	down
chr1	20524966	20525151	546	45	4	vicinity	up_AT1G55020.1	6.77347	2.04694e-156	8.56158e-156	down
chr1	20525275	20525472	279	32	3	TE	ms12428_Ath_TAIR10_Ath_Chr1_ms41727_Ath_TAIR10_Ath_Chr3_ms16786_Ath_TAIR10_Ath_Chr2_ms36705_Ath_TAIR	6.12928	9.60267e-79	2.24083e-78	down
chr1	20525484	20525572	170	23	2	vicinity	up_AT1G55020.1	5.83289	4.96761e-48	7.7525e-48	down
chr1	20539547	20539634	166	14	1	TE	ms12485_Ath_TAIR10_Ath_Chr1_ms11569_Ath_TAIR10_Ath_Chr1_ms10648_Ath_TAIR10_Ath_Chr1_ms7475_Ath_TAIR1	6.3837	1.79491e-48	2.82344e-48	down
chr1	20540712	20540933	438	82	8	CDS	AT1G55045.1-CDS-11	5.60815	4.06826e-118	1.34647e-117	down
chr1	20540934	20541055	519	64	6	TE	ms12464_Ath_TAIR10_Ath_Chr1_ms67298_Ath_TAIR10_Ath_Chr5_ms60790_Ath_TAIR10_Ath_Chr5_ms42935_Ath_TAIR	6.21501	5.17257e-145	2.02491e-144	down
chr1	20548016	20548212	210	28	2	intergenic		6.13614	6.85362e-60	1.27694e-59	down
chr1	20564985	20565085	218	30	3	TE	ms12487_Ath_TAIR10_Ath_Chr1_ms11571_Ath_TAIR10_Ath_Chr1_ms10650_Ath_TAIR10_Ath_Chr1_ms7480_Ath_TAIR1	5.77479	1.06656e-60	2.00226e-60	down
chr1	20622408	20622472	144	17	1	TE	ms12488_Ath_TAIR10_Ath_Chr1_ms11576_Ath_TAIR10_Ath_Chr1_ms10656_Ath_TAIR10_Ath_Chr1_ms7506_Ath_TAIR1	6.17991	6.54363e-42	9.10917e-42	down
chr1	20622496	20622571	138	17	1	TE	ms12488_Ath_TAIR10_Ath_Chr1_ms11576_Ath_TAIR10_Ath_Chr1_ms10656_Ath_TAIR10_Ath_Chr1_ms7506_Ath_TAIR1	6.11894	4.01598e-40	5.40181e-40	down
chr1	20622678	20622743	171	26	2	TE	ms12488_Ath_TAIR10_Ath_Chr1_ms11576_Ath_TAIR10_Ath_Chr1_ms10656_Ath_TAIR10_Ath_Chr1_ms7506_Ath_TAIR1	5.8413	2.51267e-48	3.94449e-48	down
chr1	20622747	20622818	184	34	3	TE	ms12488_Ath_TAIR10_Ath_Chr1_ms11576_Ath_TAIR10_Ath_Chr1_ms10656_Ath_TAIR10_Ath_Chr1_ms7506_Ath_TAIR1	5.53138	1.11048e-50	1.8034e-50	down
chr1	20624868	20624946	101	10	1	TE	ms12473_Ath_TAIR10_Ath_Chr1_ms11537_Ath_TAIR10_Ath_Chr1_ms52625_Ath_TAIR10_Ath_Chr5_ms5807_Ath_TAIR1	5.67243	4.06165e-29	4.30251e-29	down
chr1	20624952	20625123	6672	1040	110	vicinity	up_AT1G55280.1	5.9097	0	0	down
chr1	20679209	20679319	174	2	0	vicinity	up_AT1G55380.1	7.45121	8.34627e-53	1.40187e-52	down
chr1	20683278	20683368	107	20	2	TE	ms12497_Ath_TAIR10_Ath_Chr1_ms11585_Ath_TAIR10_Ath_Chr1_ms10671_Ath_TAIR10_Ath_Chr1_ms7520_Ath_TAIR1	5.16993	1.84717e-29	1.97207e-29	down
chr1	20683656	20683769	445	77	8	TE	ms12497_Ath_TAIR10_Ath_Chr1_ms11585_Ath_TAIR10_Ath_Chr1_ms10671_Ath_TAIR10_Ath_Chr1_ms7520_Ath_TAIR1	5.63097	3.60198e-120	1.20535e-119	down
chr1	20685725	20685790	143	15	1	intergenic		6.16993	1.29977e-41	1.79832e-41	down
chr1	20687364	20687474	138	12	1	TE	ms12525_Ath_TAIR10_Ath_Chr1_ms61710_Ath_TAIR10_Ath_Chr5_ms55773_Ath_TAIR10_Ath_Chr5_ms39360_Ath_TAIR	6.11894	4.01598e-40	5.40181e-40	down
chr1	20697158	20697305	770	143	15	TE	ms12501_Ath_TAIR10_Ath_Chr1_ms11589_Ath_TAIR10_Ath_Chr1_ms10687_Ath_TAIR10_Ath_Chr1_ms36135_Ath_TAIR	5.59059	1.75016e-205	9.60163e-205	down
chr1	20699689	20699835	2247	615	65	vicinity	up_AT1G55430.1	5.09003	0	0	down
chr1	20699863	20699931	105	17	1	TE	ms12458_Ath_TAIR10_Ath_Chr1_ms11547_Ath_TAIR10_Ath_Chr1_ms10637_Ath_TAIR10_Ath_Chr1_ms7468_Ath_TAIR1	5.72792	2.63707e-30	2.8563e-30	down
chr1	20699952	20699979	281	34	3	TE	ms12458_Ath_TAIR10_Ath_Chr1_ms11547_Ath_TAIR10_Ath_Chr1_ms10637_Ath_TAIR10_Ath_Chr1_ms7468_Ath_TAIR1	6.13955	2.45204e-79	5.76898e-79	down
chr1	20703915	20703998	373	21	2	TE	ms12436_Ath_TAIR10_Ath_Chr1_ms22996_Ath_TAIR10_Ath_Chr2_ms9557_Ath_TAIR10_Ath_Chr1_ms6757_Ath_TAIR10	6.96193	1.8261e-108	5.60717e-108	down
chr1	20704218	20704261	186	77	8	TE	ms12472_Ath_TAIR10_Ath_Chr1_ms11533_Ath_TAIR10_Ath_Chr1_ms44892_Ath_TAIR10_Ath_Chr4_ms15143_Ath_TAIR	4.37697	3.5739e-45	5.30213e-45	down
chr1	20709473	20709534	116	11	1	vicinity	down_AT1G55460.1	5.87036	1.41992e-33	1.67287e-33	down
chr1	20710088	20710138	101	19	2	TE	ms12566_Ath_TAIR10_Ath_Chr1_ms11639_Ath_TAIR10_Ath_Chr1_ms10727_Ath_TAIR10_Ath_Chr1_ms7504_Ath_TAIR1	5.08746	1.05623e-27	1.09707e-27	down
chr1	20710897	20711200	1332	187	19	TE	ms12566_Ath_TAIR10_Ath_Chr1_ms11639_Ath_TAIR10_Ath_Chr1_ms10727_Ath_TAIR10_Ath_Chr1_ms7504_Ath_TAIR1	6.05853	0	0	down
chr1	20734123	20734341	497	63	6	intergenic		6.15265	1.67775e-138	6.32223e-138	down
chr1	20795386	20795656	482	100	10	vicinity	up_AT1G55650.1	5.45645	3.31814e-128	1.16784e-127	down
chr1	20815721	20815795	338	31	3	TE	ms12571_Ath_TAIR10_Ath_Chr1_ms11630_Ath_TAIR10_Ath_Chr1_ms54020_Ath_TAIR10_Ath_Chr5_ms7071_Ath_TAIR1	6.40514	2.94272e-96	8.15017e-96	down
chr1	20815800	20815886	124	16	1	TE	ms12571_Ath_TAIR10_Ath_Chr1_ms11630_Ath_TAIR10_Ath_Chr1_ms54020_Ath_TAIR10_Ath_Chr5_ms7071_Ath_TAIR1	5.96578	5.92233e-36	7.35071e-36	down
chr1	20827209	20827307	147	14	1	TE	ms12577_Ath_TAIR10_Ath_Chr1_ms11651_Ath_TAIR10_Ath_Chr1_ms10718_Ath_TAIR10_Ath_Chr1_ms3686_Ath_TAIR1	6.20945	8.34744e-43	1.18383e-42	down
chr1	20914949	20914995	143	7	0	TE	ms12630_Ath_TAIR10_Ath_Chr1_ms11706_Ath_TAIR10_Ath_Chr1_ms10775_Ath_TAIR10_Ath_Chr1_ms7605_Ath_TAIR1	7.16993	1.79278e-43	2.57372e-43	down
chr1	20915079	20915193	138	14	1	intergenic		6.11894	4.01598e-40	5.40181e-40	down
chr1	20926056	20926536	1905	1369	145	intergenic		3.70651	0	0	down
chr1	20926783	20926991	233	56	5	intergenic		5.2854	2.81853e-62	5.41745e-62	down
chr1	20927044	20927475	1826	504	53	CDS	AT1G55950.1-CDS-11	5.08037	0	0	down
chr1	20980754	20980788	949	382	40	TE	ms12627_Ath_TAIR10_Ath_Chr1_ms11703_Ath_TAIR10_Ath_Chr1_ms10772_Ath_TAIR10_Ath_Chr1_ms7598_Ath_TAIR1	4.53423	1.38462e-226	8.44831e-226	down
chr1	21021077	21021237	232	28	2	TE	ms12616_Ath_TAIR10_Ath_Chr1_ms11691_Ath_TAIR10_Ath_Chr1_ms10759_Ath_TAIR10_Ath_Chr1_ms7573_Ath_TAIR1	6.27922	1.98941e-66	4.03031e-66	down
chr1	21034571	21034689	1184	138	14	intergenic		6.30378	0	0	down
chr1	21034716	21034872	775	173	18	TE	ms12693_Ath_TAIR10_Ath_Chr1_ms65478_Ath_TAIR10_Ath_Chr5_ms59103_Ath_TAIR10_Ath_Chr5_ms5065_Ath_TAIR1	5.35199	7.66534e-203	4.11808e-202	down
chr1	21035071	21035144	230	37	3	TE	ms12615_Ath_TAIR10_Ath_Chr1_ms11690_Ath_TAIR10_Ath_Chr1_ms10758_Ath_TAIR10_Ath_Chr1_ms7572_Ath_TAIR1	5.85175	3.05109e-64	6.01101e-64	down
chr1	21038129	21038283	266	17	1	TE	ms12631_Ath_TAIR10_Ath_Chr1_ms11707_Ath_TAIR10_Ath_Chr1_ms10776_Ath_TAIR10_Ath_Chr1_ms7606_Ath_TAIR1	7.0607	2.2564e-78	5.23845e-78	down
chr1	21042610	21042689	101	2	0	TE	ms12644_Ath_TAIR10_Ath_Chr1_ms11722_Ath_TAIR10_Ath_Chr1_ms10798_Ath_TAIR10_Ath_Chr1_ms25889_Ath_TAIR	6.67243	7.88667e-31	8.66045e-31	down
chr1	21054579	21054690	1355	196	20	TE	ms12640_Ath_TAIR10_Ath_Chr1_ms11718_Ath_TAIR10_Ath_Chr1_ms10791_Ath_TAIR10_Ath_Chr1_ms21333_Ath_TAIR	6.01282	0	0	down
chr1	21055102	21055170	974	42	4	TE	ms12618_Ath_TAIR10_Ath_Chr1_ms11694_Ath_TAIR10_Ath_Chr1_ms10762_Ath_TAIR10_Ath_Chr1_ms7580_Ath_TAIR1	7.60733	2.91082e-284	2.27328e-283	down
chr1	21066516	21066927	1566	667	70	TE	ms12659_Ath_TAIR10_Ath_Chr1_ms17748_Ath_TAIR10_Ath_Chr2_ms16229_Ath_TAIR10_Ath_Chr2_ms10985_Ath_TAIR	4.46404	0	0	down
chr1	21066937	21067017	413	78	8	TE	ms12607_Ath_TAIR10_Ath_Chr1_ms11220_Ath_TAIR10_Ath_Chr1_ms31664_Ath_TAIR10_Ath_Chr3_ms7071_Ath_TAIR1	5.52356	8.58625e-111	2.68111e-110	down
chr1	21068708	21068793	139	60	6	intergenic		4.32193	5.44177e-34	6.4644e-34	down
chr1	21068795	21068897	110	58	6	TE	ms12662_Ath_TAIR10_Ath_Chr1_ms23369_Ath_TAIR10_Ath_Chr2_ms21535_Ath_TAIR10_Ath_Chr2_ms15277_Ath_TAIR	3.98706	7.54531e-26	7.72423e-26	down
chr1	21080754	21080994	152	60	6	TE	ms12667_Ath_TAIR10_Ath_Chr1_ms38046_Ath_TAIR10_Ath_Chr3_ms56812_Ath_TAIR10_Ath_Chr5_ms30971_Ath_TAIR	4.45003	1.11741e-37	1.43268e-37	down
chr1	21081335	21082038	2674	593	62	intergenic		5.40804	0	0	down
chr1	21120377	21120442	199	19	2	intergenic		6.05889	1.26221e-56	2.24702e-56	down
chr1	21120446	21120546	706	42	4	vicinity	down_AT1G56415.1	7.14364	3.87379e-204	2.10294e-203	down
chr1	21124668	21124781	122	17	1	vicinity	up_AT1G56420.1	5.94251	2.33136e-35	2.84911e-35	down
chr1	21128722	21128759	145	4	0	TE	ms12780_Ath_TAIR10_Ath_Chr1_ms11810_Ath_TAIR10_Ath_Chr1_ms10897_Ath_TAIR10_Ath_Chr1_ms554_Ath_TAIR10	7.18982	4.48188e-44	6.50718e-44	down
chr1	21144746	21144850	447	52	5	TE	ms12772_Ath_TAIR10_Ath_Chr1_ms11802_Ath_TAIR10_Ath_Chr1_ms10885_Ath_TAIR10_Ath_Chr1_ms26058_Ath_TAIR	6.22239	2.66161e-125	9.18936e-125	down
chr1	21145718	21145850	465	49	5	TE	ms12809_Ath_TAIR10_Ath_Chr1_ms11843_Ath_TAIR10_Ath_Chr1_ms10944_Ath_TAIR10_Ath_Chr1_ms16042_Ath_TAIR	6.27922	1.23428e-130	4.40252e-130	down
chr1	21172929	21173012	199	28	2	TE	ms12713_Ath_TAIR10_Ath_Chr1_ms11781_Ath_TAIR10_Ath_Chr1_ms10889_Ath_TAIR10_Ath_Chr1_ms34828_Ath_TAIR	6.05889	1.26221e-56	2.24702e-56	down
chr1	21188748	21188831	989	63	6	vicinity	up_AT1G56550.1	7.14393	7.79222e-285	6.10746e-284	down
chr1	21211811	21211866	131	1	0	TE	ms12788_Ath_TAIR10_Ath_Chr1_ms11821_Ath_TAIR10_Ath_Chr1_ms10912_Ath_TAIR10_Ath_Chr1_ms7654_Ath_TAIR1	7.04439	7.34379e-40	9.84633e-40	down
chr1	21215939	21216454	2113	714	75	intergenic		4.79783	0	0	down
chr1	21217960	21218039	142	12	1	intergenic		6.15987	2.58163e-41	3.55019e-41	down
chr1	21223881	21224000	3592	349	37	intron	AT1G56630.1	6.56305	0	0	down
chr1	21228859	21229019	298	27	2	TE	ms12808_Ath_TAIR10_Ath_Chr1_ms11842_Ath_TAIR10_Ath_Chr1_ms10942_Ath_TAIR10_Ath_Chr1_ms15223_Ath_TAIR	6.63904	4.42359e-86	1.11065e-85	down
chr1	21230594	21230662	118	14	1	TE	ms12801_Ath_TAIR10_Ath_Chr1_ms11834_Ath_TAIR10_Ath_Chr1_ms10926_Ath_TAIR10_Ath_Chr1_ms7672_Ath_TAIR1	5.89482	3.60992e-34	4.30618e-34	down
chr1	21311780	21311861	510	75	7	TE	ms12973_Ath_TAIR10_Ath_Chr1_ms12027_Ath_TAIR10_Ath_Chr1_ms11028_Ath_TAIR10_Ath_Chr1_ms2800_Ath_TAIR1	5.99718	8.83321e-141	3.37299e-140	down
chr1	21335148	21335562	985	215	22	TE	ms12936_Ath_TAIR10_Ath_Chr1_ms57704_Ath_TAIR10_Ath_Chr5_ms28281_Ath_TAIR10_Ath_Chr3_ms7071_Ath_TAIR1	5.42188	1.20049e-258	8.53602e-258	down
chr1	21336087	21336118	131	9	0	TE	ms12936_Ath_TAIR10_Ath_Chr1_ms57704_Ath_TAIR10_Ath_Chr5_ms28281_Ath_TAIR10_Ath_Chr3_ms7071_Ath_TAIR1	7.04439	7.34379e-40	9.84633e-40	down
chr1	21336210	21336253	300	31	3	TE	ms12936_Ath_TAIR10_Ath_Chr1_ms57704_Ath_TAIR10_Ath_Chr5_ms28281_Ath_TAIR10_Ath_Chr3_ms7071_Ath_TAIR1	6.23362	5.67822e-85	1.40906e-84	down
chr1	21340985	21341405	661	209	22	TE	ms13018_Ath_TAIR10_Ath_Chr1_ms12075_Ath_TAIR10_Ath_Chr1_ms11093_Ath_TAIR10_Ath_Chr1_ms11688_Ath_TAIR	4.84713	7.34386e-165	3.22543e-164	down
chr1	21342440	21342552	161	17	1	vicinity	up_AT1G57620.1	6.33985	5.573e-47	8.53444e-47	down
chr1	21351181	21351284	184	20	2	TE	ms13024_Ath_TAIR10_Ath_Chr1_ms12099_Ath_TAIR10_Ath_Chr1_ms24502_Ath_TAIR10_Ath_Chr2_ms15244_Ath_TAIR	5.94642	3.54366e-52	5.88572e-52	down
chr1	21360287	21360362	482	15	1	TE	ms12974_Ath_TAIR10_Ath_Chr1_ms12028_Ath_TAIR10_Ath_Chr1_ms11031_Ath_TAIR10_Ath_Chr1_ms7696_Ath_TAIR1	7.91588	3.85431e-143	1.4885e-142	down
chr1	21365552	21365605	113	12	1	TE	ms12990_Ath_TAIR10_Ath_Chr1_ms12045_Ath_TAIR10_Ath_Chr1_ms11050_Ath_TAIR10_Ath_Chr1_ms7747_Ath_TAIR1	5.83289	1.10708e-32	1.27597e-32	down
chr1	21365606	21365738	160	20	2	TE	ms12990_Ath_TAIR10_Ath_Chr1_ms12045_Ath_TAIR10_Ath_Chr1_ms11050_Ath_TAIR10_Ath_Chr1_ms7747_Ath_TAIR1	5.74595	4.51454e-45	6.68123e-45	down
chr1	21368675	21368809	126	6	0	vicinity	up_AT1G57690.1	6.98868	2.35009e-38	3.0626e-38	down
chr1	21374508	21374727	1284	156	16	TE	ms13009_Ath_TAIR10_Ath_Chr1_ms12064_Ath_TAIR10_Ath_Chr1_ms11076_Ath_TAIR10_Ath_Chr1_ms25091_Ath_TAIR	6.24009	0	0	down
chr1	21374787	21374838	119	22	2	TE	ms13009_Ath_TAIR10_Ath_Chr1_ms12064_Ath_TAIR10_Ath_Chr1_ms11076_Ath_TAIR10_Ath_Chr1_ms25091_Ath_TAIR	5.32193	5.55176e-33	6.45205e-33	down
chr1	21390085	21390177	186	24	2	CDS	AT1G57760.1-CDS-11	5.96193	9.05001e-53	1.51866e-52	down
chr1	21392769	21392813	569	158	16	TE	ms13005_Ath_TAIR10_Ath_Chr1_ms12060_Ath_TAIR10_Ath_Chr1_ms11067_Ath_TAIR10_Ath_Chr1_ms7767_Ath_TAIR1	5.06736	1.1792e-145	4.63793e-145	down
chr1	21398504	21398557	184	17	1	TE	ms13014_Ath_TAIR10_Ath_Chr1_ms12070_Ath_TAIR10_Ath_Chr1_ms11087_Ath_TAIR10_Ath_Chr1_ms38919_Ath_TAIR	6.53138	7.57952e-54	1.29325e-53	down
chr1	21418524	21418685	1192	93	9	TE	ms12959_Ath_TAIR10_Ath_Chr1_ms11966_Ath_TAIR10_Ath_Chr1_ms10986_Ath_TAIR10_Ath_Chr1_ms5450_Ath_TAIR1	6.89845	0	0	down
chr1	21428255	21428425	1237	197	20	TE	ms12981_Ath_TAIR10_Ath_Chr1_ms12035_Ath_TAIR10_Ath_Chr1_ms11037_Ath_TAIR10_Ath_Chr1_ms7711_Ath_TAIR1	5.88148	0	0	down
chr1	21428447	21428516	186	26	2	TE	ms12981_Ath_TAIR10_Ath_Chr1_ms12035_Ath_TAIR10_Ath_Chr1_ms11037_Ath_TAIR10_Ath_Chr1_ms7711_Ath_TAIR1	5.96193	9.05001e-53	1.51866e-52	down
chr1	21429379	21429616	268	50	5	vicinity	down_AT1G57860.1	5.4865	1.63254e-72	3.55565e-72	down
chr1	21453171	21453478	134	22	2	TE	ms13048_Ath_TAIR10_Ath_Chr1_ms18226_Ath_TAIR10_Ath_Chr2_ms16599_Ath_TAIR10_Ath_Chr2_ms36621_Ath_TAIR	5.49185	2.13818e-37	2.72539e-37	down
chr1	21470213	21470452	832	113	11	intergenic		6.11721	1.21867e-229	7.5716e-229	down
chr1	21470618	21470687	1599	240	25	TE	ms13002_Ath_TAIR10_Ath_Chr1_ms12057_Ath_TAIR10_Ath_Chr1_ms11064_Ath_TAIR10_Ath_Chr1_ms7764_Ath_TAIR1	5.94342	0	0	down
chr1	21470923	21471018	133	33	3	TE	ms13002_Ath_TAIR10_Ath_Chr1_ms12057_Ath_TAIR10_Ath_Chr1_ms11064_Ath_TAIR10_Ath_Chr1_ms7764_Ath_TAIR1	5.06609	9.62403e-36	1.18964e-35	down
chr1	21471135	21471246	304	39	4	intergenic		5.93074	1.42579e-84	3.52447e-84	down
chr1	21471269	21471380	157	31	3	TE	ms13003_Ath_TAIR10_Ath_Chr1_ms12058_Ath_TAIR10_Ath_Chr1_ms11065_Ath_TAIR10_Ath_Chr1_ms7765_Ath_TAIR1	5.30378	9.33847e-43	1.323e-42	down
[truncated: 8,831 more rows]
