# Supplementary material for: Plants Encode a General siRNA Suppressor That Is Induced and Suppressed by Viruses
Source: PLoS Biol. 2015 Dec 22;13(12):e1002326. doi: 10.1371/journal.pbio.1002326 (PMC4687873; doi:10.1371/journal.pbio.1002326)
Supplement: S3 Table — Maximal distance admitted to define a locus = 1 kb. (XLS) [file pbio.1002326.s016.xls]

## Sheet: Feuil1
chromosome	start	end	locus	annotation	up-down
chr5	179184	179965	CDS	AT5G01440.1-CDS-85	down
chr5	838041	839410	CDS	AT5G03400.1-CDS-25	down
chr5	1180541	1182428	CDS	AT5G04267.1-CDS-13	down
chr5	1410278	1411513	CDS	AT5G04853.1-CDS-13	down
chr5	1871137	1872320	CDS	AT5G06170.1-CDS-39--AT5G06170.1-CDS-38	down
chr5	2037545	2037695	CDS	AT5G06630.1-CDS-13	down
chr5	2253152	2253355	CDS	AT5G07210.1-CDS-110	down
chr5	2346529	2346682	CDS	AT5G07410.1-CDS-63	down
chr5	2579558	2579808	CDS	AT5G08055.1-CDS-26	down
chr5	2676197	2676581	CDS	AT5G08315.1-CDS-25	down
chr5	3909946	3910667	CDS	AT5G12090.1-CDS-26	down
chr5	5008042	5008408	CDS	AT5G15420.1-CDS-26	down
chr5	5461653	5461799	CDS	AT5G16640.1-CDS-13	down
chr5	5706998	5708740	CDS	AT5G17320.1-CDS-122--AT5G17320.1-CDS-121	down
chr5	5853634	5853915	CDS	AT5G17730.1-CDS-25	down
chr5	7639190	7641658	CDS	AT5G22860.1-CDS-115--AT5G22860.1-CDS-114--AT5G22860.1-CDS-117--AT5G22860.1-CDS-116--AT5G22860.2-CDS-	down
chr5	7971756	7972230	CDS	AT5G23660.1-CDS-78	down
chr5	8203848	8204436	CDS	AT5G24200.1-CDS-38	down
chr5	8233692	8234247	CDS	AT5G24250.1-CDS-26	down
chr5	8419449	8420083	CDS	AT5G24593.1-CDS-13	down
chr5	9207304	9207380	CDS	AT5G26270.1-CDS-26	down
chr5	9343061	9344938	CDS	AT5G26650.1-CDS-13	down
chr5	9486733	9487486	CDS	AT5G26970.1-CDS-13	down
chr5	9749271	9753622	CDS	AT5G27606.1-CDS-52--AT5G27606.1-CDS-49--AT5G27606.1-CDS-50--AT5G27606.1-CDS-51	down
chr5	9840139	9841866	CDS	AT5G27790.1-CDS-26	down
chr5	9991641	9993474	CDS	AT5G27960.1-CDS-26--AT5G27960.1-CDS-25	down
chr5	10031299	10031404	CDS	AT5G28030.2-CDS-112--AT5G28030.1-CDS-112	down
chr5	10358288	10358581	CDS	AT5G28410.1-CDS-61	down
chr5	10372584	10373257	CDS	AT5G28450.1-CDS-52	down
chr5	10565747	10568333	CDS	AT5G28560.1-CDS-25--AT5G28560.1-CDS-26	down
chr5	10839379	10839460	CDS	AT5G28823.1-CDS-37	down
chr5	13491416	13491624	CDS	AT5G35230.1-CDS-85	down
chr5	13517825	13518379	CDS	AT5G35290.1-CDS-38--AT5G35300.1-CDS-37--AT5G35290.1-CDS-37--AT5G35290.1-CDS-39	down
chr5	13681218	13684887	CDS	AT5G35470.1-CDS-13	down
chr5	13689286	13692196	CDS	AT5G35480.1-CDS-13--AT5G35490.1-CDS-13	down
chr5	13708707	13709056	CDS	AT5G35526.1-CDS-13	down
chr5	13815642	13820719	CDS	AT5G35610.1-CDS-37--AT5G35610.1-CDS-38--AT5G35610.1-CDS-39	down
chr5	14241595	14242281	CDS	AT5G36180.1-CDS-169	down
chr5	14319581	14321579	CDS	AT5G36300.1-CDS-73--AT5G36300.1-CDS-74	down
chr5	15339869	15340745	CDS	AT5G38370.1-CDS-13	down
chr5	15757639	15758205	CDS	AT5G39370.1-CDS-13	down
chr5	15865183	15865337	CDS	AT5G39620.1-CDS-88	down
chr5	15872954	15873542	CDS	AT5G39640.1-CDS-13--AT5G39645.1-CDS-26	down
chr5	15919605	15920115	CDS	AT5G39770.1-CDS-414	down
chr5	15921814	15923755	CDS	AT5G39770.1-CDS-403--AT5G39770.1-CDS-402--AT5G39770.1-CDS-401--AT5G39770.1-CDS-400--AT5G39770.1-CDS-	down
chr5	15926849	15927463	CDS	AT5G39770.1-CDS-386	down
chr5	15982232	15985453	CDS	AT5G39930.1-CDS-117--AT5G39920.1-CDS-37--AT5G39920.1-CDS-38	down
chr5	16601022	16601139	CDS	AT5G41490.1-CDS-13	down
chr5	16604316	16604419	CDS	AT5G41500.1-CDS-13	down
chr5	16657217	16657368	CDS	AT5G41660.1-CDS-25	down
chr5	16716076	16717148	CDS	AT5G41765.1-CDS-26--AT5G41765.1-CDS-25	down
chr5	16996768	16997235	CDS	AT5G42504.1-CDS-13	down
chr5	17076157	17076732	CDS	AT5G42635.1-CDS-39--AT5G42635.1-CDS-38--AT5G42635.1-CDS-37	down
chr5	17196833	17197140	CDS	AT5G42895.1-CDS-13	down
chr5	17370521	17370705	CDS	AT5G43285.1-CDS-26	down
chr5	17488340	17488378	CDS	AT5G43525.1-CDS-26	down
chr5	17520425	17521018	CDS	AT5G43610.1-CDS-39--AT5G43610.1-CDS-38	down
chr5	17926341	17926661	CDS	AT5G44495.1-CDS-13	down
chr5	18012564	18012681	CDS	AT5G44640.1-CDS-13	down
chr5	18065728	18065823	CDS	AT5G44770.1-CDS-13	down
chr5	18208407	18208559	CDS	AT5G45095.1-CDS-13	down
chr5	18636251	18637463	CDS	AT5G45950.1-CDS-65--AT5G45960.1-CDS-65	down
chr5	19063710	19064415	CDS	AT5G46970.1-CDS-13	down
chr5	19191231	19193519	CDS	AT5G47280.1-CDS-61--AT5G47260.1-CDS-26	down
chr5	19194726	19194770	CDS	AT5G47280.1-CDS-65	down
chr5	19198154	19199087	CDS	AT5G47300.1-CDS-13	down
chr5	19812014	19812940	CDS	AT5G48860.1-CDS-25	down
chr5	20128738	20129478	CDS	AT5G49590.1-CDS-25	down
chr5	20773087	20773234	CDS	AT5G51090.1-CDS-49	down
chr5	20802582	20803993	CDS	AT5G51195.1-CDS-38--AT5G51195.1-CDS-39	down
chr5	20978183	20979144	CDS	AT5G51650.1-CDS-38--AT5G51650.1-CDS-39	down
chr5	21161377	21162759	CDS	AT5G52070.1-CDS-73	down
chr5	21667816	21668184	CDS	AT5G53410.1-CDS-13	down
chr5	22093285	22094904	CDS	AT5G54410.1-CDS-13	down
chr5	22110283	22110842	CDS	AT5G54460.1-CDS-26	down
chr5	22705101	22709300	CDS	AT5G56070.1-CDS-25--AT5G56070.1-CDS-26	down
chr5	23024664	23026100	CDS	AT5G56920.1-CDS-26--AT5G56920.1-CDS-25	down
chr5	23393093	23394367	CDS	AT5G57730.1-CDS-13	down
chr5	24309532	24309646	CDS	AT5G60450.1-CDS-154	down
chr5	24526217	24527027	CDS	AT5G60945.1-CDS-13	down
chr5	24530559	24531296	CDS	AT5G60964.1-CDS-13	down
chr5	24723097	24723217	CDS	AT5G61470.1-CDS-13	down
chr5	24942908	24943306	CDS	AT5G62110.1-CDS-167--AT5G62110.1-CDS-168	down
chr5	26267647	26267761	CDS	AT5G65690.1-CDS-112	down
chr5	26788495	26789037	CDS	AT5G67120.1-CDS-63	down
chr4	520284	521834	CDS	AT4G01240.1-CDS-50	down
chr4	1288181	1292071	CDS	AT4G02910.1-CDS-49--AT4G02910.1-CDS-50--AT4G02910.1-CDS-51--AT4G02910.1-CDS-52	down
chr4	1319000	1319168	CDS	AT4G02970.1-CDS-26	down
chr4	1484925	1485991	CDS	AT4G03380.1-CDS-90--AT4G03380.1-CDS-91	down
chr4	1487216	1488677	CDS	AT4G03380.1-CDS-88	down
chr4	1594025	1600518	CDS	AT4G03580.1-CDS-78--AT4G03580.1-CDS-73--AT4G03580.1-CDS-76--AT4G03580.1-CDS-77--AT4G03580.1-CDS-74--	down
chr4	1601736	1603025	CDS	AT4G03590.1-CDS-49	down
chr4	1659707	1663116	CDS	AT4G03740.1-CDS-78--AT4G03740.1-CDS-75--AT4G03740.1-CDS-76--AT4G03740.1-CDS-77	down
chr4	1872082	1872155	CDS	AT4G03930.1-CDS-39	down
chr4	2218660	2219270	CDS	AT4G04450.1-CDS-74	down
chr4	2338722	2341002	CDS	AT4G04632.1-CDS-13	down
chr4	2353756	2354146	CDS	AT4G04650.1-CDS-26	down
chr4	2400794	2402391	CDS	AT4G04730.1-CDS-13	down
chr4	2419282	2420468	CDS	AT4G04750.1-CDS-224--AT4G04750.1-CDS-222--AT4G04750.1-CDS-223	down
chr4	2430476	2431461	CDS	AT4G04775.1-CDS-37	down
chr4	2520974	2521613	CDS	AT4G04953.1-CDS-13	down
chr4	2526832	2527535	CDS	AT4G04957.1-CDS-26--AT4G04957.1-CDS-25	down
chr4	2731774	2731892	CDS	AT4G05360.1-CDS-129	down
chr4	4808656	4810289	CDS	AT4G07965.1-CDS-39--AT4G07965.1-CDS-38	down
chr4	5167797	5168681	CDS	AT4G08176.1-CDS-13	down
chr4	5218038	5218408	CDS	AT4G08270.1-CDS-13	down
chr4	5302635	5302678	CDS	AT4G08370.1-CDS-38	down
chr4	5319932	5321624	CDS	AT4G08395.1-CDS-64--AT4G08395.1-CDS-65--AT4G08395.1-CDS-63	down
chr4	5504847	5507475	CDS	AT4G08630.1-CDS-260--AT4G08620.1-CDS-156--AT4G08630.1-CDS-258--AT4G08630.1-CDS-259	down
chr4	5554131	5562487	CDS	AT4G08691.1-CDS-25--AT4G08691.1-CDS-26	down
chr4	5676692	5677742	CDS	AT4G08876.1-CDS-25--AT4G08876.1-CDS-26	down
chr4	5752008	5752154	CDS	AT4G08967.1-CDS-13	down
chr4	5782708	5783638	CDS	AT4G09012.1-CDS-49	down
chr4	6016330	6017234	CDS	AT4G09490.1-CDS-37	down
chr4	6037543	6037943	CDS	AT4G09545.1-CDS-13	down
chr4	6125898	6126892	CDS	AT4G09690.1-CDS-26	down
chr4	6351477	6351591	CDS	AT4G10190.1-CDS-13	down
chr4	6357209	6358324	CDS	AT4G10210.1-CDS-86--AT4G10210.1-CDS-85	down
chr4	6551606	6551872	CDS	AT4G10603.1-CDS-26	down
chr4	6560401	6561492	CDS	AT4G10613.1-CDS-13	down
chr4	6617729	6617877	CDS	AT4G10740.1-CDS-13	down
chr4	6688828	6689722	CDS	AT4G10890.1-CDS-134--AT4G10890.1-CDS-133	down
chr4	6759557	6759647	CDS	AT4G11070.2-CDS-50--AT4G11070.1-CDS-37	down
chr4	6953563	6955257	CDS	AT4G11430.1-CDS-26	down
chr4	7988909	7989143	CDS	AT4G13760.1-CDS-51	down
chr4	8030322	8030679	CDS	AT4G13885.1-CDS-86	down
chr4	8087350	8087540	CDS	AT4G13992.1-CDS-13	down
chr4	8148591	8148839	CDS	AT4G14140.1-CDS-134--AT4G14140.2-CDS-122	down
chr4	9215671	9215779	CDS	AT4G16295.1-CDS-13	down
chr4	9800533	9802735	CDS	AT4G17590.2-CDS-85--AT4G17590.2-CDS-91--AT4G17590.2-CDS-90--AT4G17590.2-CDS-87--AT4G17590.2-CDS-89--	down
chr4	9987638	9990215	CDS	AT4G18000.1-CDS-26--AT4G17998.1-CDS-13--AT4G18000.1-CDS-25	down
chr4	10036774	10037672	CDS	AT4G18110.1-CDS-13	down
chr4	10050258	10051030	CDS	AT4G18150.1-CDS-122--AT4G18150.1-CDS-123	down
chr4	11684670	11684752	CDS	AT4G22050.1-CDS-62	down
chr4	12598872	12599317	CDS	AT4G24300.1-CDS-52	down
chr4	12699387	12700688	CDS	AT4G24600.1-CDS-25--AT4G24600.1-CDS-26	down
chr4	12750514	12751048	CDS	AT4G24730.4-CDS-25	down
chr4	12841354	12844344	CDS	AT4G24974.1-CDS-13--AT4G24975.1-CDS-13	down
chr4	13369541	13369937	CDS	AT4G26460.1-CDS-25	down
chr4	13472498	13472745	CDS	AT4G26730.1-CDS-25	down
chr4	13902578	13903171	CDS	AT4G27930.1-CDS-25--AT4G27930.1-CDS-26	down
chr4	14398154	14398281	CDS	AT4G29200.1-CDS-26	down
chr4	14432737	14432851	CDS	AT4G29290.1-CDS-26	down
chr4	14531300	14532300	CDS	AT4G29654.1-CDS-50--AT4G29654.1-CDS-51--AT4G29654.1-CDS-52	down
chr4	14749618	14749762	CDS	AT4G30150.1-CDS-130	down
chr4	14979431	14979532	CDS	AT4G30740.1-CDS-13	down
chr4	16049840	16050270	CDS	AT4G33290.1-CDS-13	down
chr4	16555405	16556136	CDS	AT4G34690.1-CDS-26--AT4G34690.1-CDS-25	down
chr4	17212594	17214023	CDS	AT4G36460.1-CDS-13	down
chr4	17261867	17262207	CDS	AT4G36590.1-CDS-25	down
chr4	17402970	17403039	CDS	AT4G36920.1-CDS-130--AT4G36920.2-CDS-130	down
chr4	17404293	17404434	CDS	AT4G36925.1-CDS-13	down
chr4	18182156	18182743	CDS	AT4G39020.1-CDS-62--AT4G39020.1-CDS-61	down
chr3	28572	29382	CDS	AT3G01085.1-CDS-99	down
chr3	129962	130053	CDS	AT3G01345.1-CDS-13	down
chr3	809862	810338	CDS	AT3G03405.1-CDS-39	down
chr3	932477	933512	CDS	AT3G03726.2-CDS-65--AT3G03726.1-CDS-52	down
chr3	1692540	1692787	CDS	AT3G05725.1-CDS-25	down
chr3	2091390	2091748	CDS	AT3G66656.1-CDS-13	down
chr3	4927578	4930914	CDS	AT3G14670.1-CDS-26--AT3G14670.2-CDS-26--AT3G14670.2-CDS-25--AT3G14670.1-CDS-25	down
chr3	5404916	5406482	CDS	AT3G15960.1-CDS-128--AT3G15960.1-CDS-125--AT3G15960.1-CDS-124--AT3G15960.1-CDS-127--AT3G15960.1-CDS-	down
chr3	5683611	5683825	CDS	AT3G16680.1-CDS-37	down
chr3	5728060	5729952	CDS	AT3G16820.1-CDS-26--AT3G16820.1-CDS-25	down
chr3	5778839	5781295	CDS	AT3G16930.1-CDS-25--AT3G16930.1-CDS-26	down
chr3	5867616	5868368	CDS	AT3G17190.1-CDS-52--AT3G17190.1-CDS-51--AT3G17190.1-CDS-50--AT3G17190.2-CDS-52--AT3G17190.2-CDS-50--	down
chr3	5954851	5955385	CDS	AT3G17400.1-CDS-13	down
chr3	6431666	6432861	CDS	AT3G18700.1-CDS-64--AT3G18700.1-CDS-65--AT3G18700.1-CDS-62--AT3G18700.1-CDS-63	down
chr3	6705486	6705876	CDS	AT3G19350.1-CDS-25	down
chr3	6793689	6794338	CDS	AT3G19560.1-CDS-13	down
chr3	6990894	6991005	CDS	AT3G20030.1-CDS-13	down
chr3	7232004	7232155	CDS	AT3G20690.1-CDS-13	down
chr3	7342195	7343212	CDS	AT3G20950.1-CDS-37	down
chr3	7703836	7704316	CDS	AT3G21870.1-CDS-26	down
chr3	7764737	7765893	CDS	AT3G22050.1-CDS-26	down
chr3	8271104	8272878	CDS	AT3G23172.1-CDS-38--AT3G23172.1-CDS-39--AT3G23172.1-CDS-37	down
chr3	8374283	8374557	CDS	AT3G23380.1-CDS-39	down
chr3	8497025	8497153	CDS	AT3G23633.2-CDS-25--AT3G23633.1-CDS-13	down
chr3	8509573	8512134	CDS	AT3G23650.1-CDS-26--AT3G23650.1-CDS-25	down
chr3	8529874	8530554	CDS	AT3G23690.1-CDS-86	down
chr3	8614983	8615734	CDS	AT3G23850.1-CDS-49	down
chr3	8796236	8797064	CDS	AT3G24270.1-CDS-26--AT3G24270.1-CDS-25	down
chr3	8956247	8957443	CDS	AT3G24542.1-CDS-38--AT3G24542.1-CDS-37	down
chr3	8976858	8977395	CDS	AT3G24610.1-CDS-76	down
chr3	9231920	9232691	CDS	AT3G25460.1-CDS-13	down
chr3	9706740	9708955	CDS	AT3G26500.1-CDS-39	down
chr3	9861847	9863610	CDS	AT3G26800.1-CDS-13	down
chr3	9901790	9901857	CDS	AT3G26860.1-CDS-25--AT3G26860.2-CDS-13	down
chr3	9903573	9903653	CDS	AT3G26870.1-CDS-13	down
chr3	9974872	9977614	CDS	AT3G27040.1-CDS-76--AT3G27040.1-CDS-77--AT3G27040.1-CDS-75--AT3G27040.1-CDS-78	down
chr3	10111308	10112169	CDS	AT3G27328.1-CDS-13	down
chr3	10254881	10255147	CDS	AT3G27680.1-CDS-13	down
chr3	10300445	10302145	CDS	AT3G27800.1-CDS-26	down
chr3	10387807	10388947	CDS	AT3G27968.1-CDS-13	down
chr3	10459758	10461636	CDS	AT3G28100.1-CDS-89--AT3G28100.1-CDS-90--AT3G28100.1-CDS-91	down
chr3	10690094	10693314	CDS	AT3G28530.1-CDS-13	down
chr3	10718177	10719976	CDS	AT3G28590.1-CDS-25--AT3G28590.1-CDS-26	down
chr3	10747599	10749700	CDS	AT3G28674.1-CDS-13--AT3G28680.1-CDS-62--AT3G28680.1-CDS-63--AT3G28680.1-CDS-64--AT3G28680.1-CDS-65	down
chr3	10891087	10891336	CDS	AT3G28870.1-CDS-63	down
chr3	10932542	10933335	CDS	AT3G28918.1-CDS-13	down
chr3	11024036	11025582	CDS	AT3G29033.1-CDS-50--AT3G29033.1-CDS-51--AT3G29033.1-CDS-52	down
chr3	11068259	11071086	CDS	AT3G29080.1-CDS-89--AT3G29080.1-CDS-88--AT3G29080.1-CDS-85--AT3G29080.1-CDS-87--AT3G29080.1-CDS-86--	down
chr3	12796545	12796715	CDS	AT3G31430.1-CDS-13	down
chr3	14314994	14317209	CDS	AT3G42160.1-CDS-39	down
chr3	14461391	14462200	CDS	AT3G42310.1-CDS-39	down
chr3	14680635	14681334	CDS	AT3G42560.1-CDS-39	down
chr3	14727921	14731176	CDS	AT3G42640.1-CDS-156	down
chr3	15024762	15025167	CDS	AT3G42970.1-CDS-26--AT3G42970.1-CDS-25	down
chr3	15150311	15152601	CDS	AT3G43153.1-CDS-61--AT3G43153.1-CDS-62--AT3G43153.1-CDS-63--AT3G43153.1-CDS-64	down
chr3	15167557	15168594	CDS	AT3G43160.1-CDS-77--AT3G43160.1-CDS-76--AT3G43160.1-CDS-78	down
chr3	15219369	15220108	CDS	AT3G43260.1-CDS-73--AT3G43260.1-CDS-74--AT3G43260.1-CDS-75	down
chr3	15221136	15221908	CDS	AT3G43260.1-CDS-78--AT3G43260.1-CDS-77	down
chr3	15359648	15360735	CDS	AT3G43432.1-CDS-13	down
chr3	15395278	15400652	CDS	AT3G43490.1-CDS-52--AT3G43490.1-CDS-51--AT3G43490.1-CDS-50--AT3G43490.1-CDS-49	down
chr3	15686537	15688527	CDS	AT3G43833.1-CDS-25	down
chr3	15796123	15799317	CDS	AT3G44006.1-CDS-13	down
chr3	15843157	15843705	CDS	AT3G44091.1-CDS-13	down
chr3	15931182	15934587	CDS	AT3G44235.1-CDS-25--AT3G44235.1-CDS-26--AT3G44230.1-CDS-13	down
chr3	16070888	16072941	CDS	AT3G44440.1-CDS-25--AT3G44440.1-CDS-26	down
chr3	16158032	16162915	CDS	AT3G44570.1-CDS-39--AT3G44570.1-CDS-38--AT3G44570.1-CDS-37--AT3G44580.1-CDS-13	down
chr3	16321586	16322143	CDS	AT3G44780.1-CDS-51--AT3G44780.1-CDS-52	down
chr3	16325748	16326205	CDS	AT3G44783.1-CDS-13	down
chr3	16408621	16409334	CDS	AT3G44935.1-CDS-25	down
chr3	16510517	16512852	CDS	AT3G45130.1-CDS-221	down
chr3	16538357	16539601	CDS	AT3G45180.1-CDS-13	down
chr3	16766228	16766390	CDS	AT3G45670.1-CDS-13	down
chr3	16840080	16840564	CDS	AT3G45820.1-CDS-51	down
chr3	16876445	16877789	CDS	AT3G45910.1-CDS-25	down
chr3	16887728	16887834	CDS	AT3G45940.1-CDS-63	down
chr3	16901019	16901149	CDS	AT3G45990.1-CDS-38	down
chr3	16939596	16939807	CDS	AT3G46120.1-CDS-73	down
chr3	16974009	16975597	CDS	AT3G46206.1-CDS-13	down
chr3	17099894	17101397	CDS	AT3G46470.1-CDS-65--AT3G46470.1-CDS-64--AT3G46470.1-CDS-61--AT3G46470.1-CDS-63--AT3G46470.1-CDS-62	down
chr3	17447913	17448466	CDS	AT3G47350.2-CDS-88--AT3G47350.1-CDS-76	down
chr3	17775437	17775994	CDS	AT3G48131.1-CDS-13	down
chr3	18192817	18193097	CDS	AT3G49070.1-CDS-13	down
chr3	18254590	18255184	CDS	AT3G49230.1-CDS-26	down
chr3	18360043	18360308	CDS	AT3G49520.1-CDS-13	down
chr3	18543368	18546145	CDS	AT3G50022.1-CDS-13	down
chr3	18585176	18585276	CDS	AT3G50120.1-CDS-39	down
chr3	18757168	18758288	CDS	AT3G50540.1-CDS-39--AT3G50540.1-CDS-38--AT3G50540.1-CDS-37	down
chr3	18887144	18887767	CDS	AT3G50808.1-CDS-26	down
chr3	19533064	19534319	CDS	AT3G52700.1-CDS-50	down
chr3	19765198	19766358	CDS	AT3G53305.1-CDS-52	down
chr3	19959763	19960512	CDS	AT3G53910.1-CDS-39--AT3G53910.1-CDS-38--AT3G53910.1-CDS-37	down
chr3	20480787	20480905	CDS	AT3G55252.1-CDS-13	down
chr3	20726177	20728999	CDS	AT3G55860.1-CDS-64--AT3G55860.1-CDS-65--AT3G55860.1-CDS-61--AT3G55860.1-CDS-62--AT3G55860.1-CDS-63	down
chr3	22218809	22219088	CDS	AT3G60140.1-CDS-151	down
chr2	637693	639593	CDS	AT2G02440.1-CDS-37--AT2G02440.1-CDS-38--AT2G02440.1-CDS-39	down
chr2	687358	689367	CDS	AT2G02550.2-CDS-26--AT2G02550.1-CDS-26--AT2G02550.1-CDS-25--AT2G02550.2-CDS-25	down
chr2	795609	796029	CDS	AT2G02795.1-CDS-25	down
chr2	821238	823645	CDS	AT2G02835.1-CDS-49--AT2G02840.1-CDS-13	down
chr2	1085230	1086868	CDS	AT2G03570.1-CDS-25--AT2G03570.1-CDS-26	down
chr2	1167397	1168004	CDS	AT2G03821.1-CDS-13	down
chr2	1198100	1198238	CDS	AT2G03913.1-CDS-26	down
chr2	1205364	1209459	CDS	AT2G03930.2-CDS-49--AT2G03930.2-CDS-50	down
chr2	1212348	1213609	CDS	AT2G03932.1-CDS-25	down
chr2	1215009	1215708	CDS	AT2G03938.1-CDS-13	down
chr2	1342289	1343796	CDS	AT2G04060.1-CDS-129--AT2G04060.1-CDS-128--AT2G04060.1-CDS-127--AT2G04060.1-CDS-126	down
chr2	1348058	1350217	CDS	AT2G04063.1-CDS-25--AT2G04063.1-CDS-26	down
chr2	1353407	1353645	CDS	AT2G04066.1-CDS-37	down
chr2	1522919	1524133	CDS	AT2G04370.1-CDS-25--AT2G04370.1-CDS-26	down
chr2	1613633	1614073	CDS	AT2G04622.1-CDS-25--AT2G04622.1-CDS-26	down
chr2	1715859	1716866	CDS	AT2G04870.1-CDS-13	down
chr2	1798544	1798673	CDS	AT2G05060.1-CDS-13	down
chr2	1837601	1841032	CDS	AT2G05117.1-CDS-25--AT2G05117.1-CDS-26	down
chr2	1926832	1929373	CDS	AT2G05294.1-CDS-13	down
chr2	2167774	2169578	CDS	AT2G05752.1-CDS-65	down
chr2	2262332	2267385	CDS	AT2G05915.1-CDS-26--AT2G05915.1-CDS-25	down
chr2	2374352	2374402	CDS	AT2G06095.1-CDS-26	down
chr2	2600830	2608075	CDS	AT2G06555.1-CDS-37--AT2G06555.2-CDS-13--AT2G06555.1-CDS-39--AT2G06555.1-CDS-38	down
chr2	2865341	2868074	CDS	AT2G06960.1-CDS-26	down
chr2	2908544	2908597	CDS	AT2G07020.1-CDS-91	down
chr2	2910347	2910418	CDS	AT2G07020.1-CDS-88	down
chr2	3135060	3136809	CDS	AT2G07521.1-CDS-13	down
chr2	4102930	4108959	CDS	AT2G10557.1-CDS-13	down
chr2	4323341	4323850	CDS	AT2G10965.1-CDS-61	down
chr2	5542229	5542608	CDS	AT2G13363.1-CDS-13	down
chr2	5588626	5591993	CDS	AT2G13430.1-CDS-39--AT2G13430.1-CDS-38--AT2G13430.1-CDS-37	down
chr2	5609683	5613526	CDS	AT2G13463.1-CDS-13	down
chr2	6015807	6016968	CDS	AT2G14206.1-CDS-13	down
chr2	6274596	6274973	CDS	AT2G14670.1-CDS-38--AT2G14670.1-CDS-39	down
chr2	6390200	6391900	CDS	AT2G14870.1-CDS-13	down
chr2	6845011	6845088	CDS	AT2G15710.1-CDS-91	down
chr2	6939889	6942167	CDS	AT2G15930.1-CDS-25--AT2G15930.1-CDS-26	down
chr2	6971239	6978527	CDS	AT2G16020.1-CDS-13--AT2G16018.1-CDS-26--AT2G16018.1-CDS-25--AT2G16040.1-CDS-26--AT2G16040.1-CDS-25--	down
chr2	7072362	7073629	CDS	AT2G16340.1-CDS-26--AT2G16340.1-CDS-25	down
chr2	7146065	7146166	CDS	AT2G16490.1-CDS-51	down
chr2	7182656	7185259	CDS	AT2G16575.1-CDS-25--AT2G16575.1-CDS-26	down
chr2	7203983	7207624	CDS	AT2G16620.1-CDS-26--AT2G16620.1-CDS-25	down
chr2	7527094	7528024	CDS	AT2G17305.1-CDS-37	down
chr2	7883769	7883888	CDS	AT2G18130.1-CDS-85	down
chr2	7956003	7956475	CDS	AT2G18320.1-CDS-37	down
chr2	8038801	8041979	CDS	AT2G18530.1-CDS-51--AT2G18530.1-CDS-50--AT2G18530.1-CDS-49--AT2G18530.1-CDS-52	down
chr2	8198360	8201308	CDS	AT2G18930.1-CDS-25--AT2G18930.1-CDS-26	down
chr2	8382454	8383465	CDS	AT2G19360.1-CDS-102--AT2G19360.1-CDS-103--AT2G19360.1-CDS-104	down
chr2	8413352	8414358	CDS	AT2G19420.1-CDS-39	down
chr2	8568465	8569818	CDS	AT2G19850.1-CDS-25--AT2G19850.1-CDS-26--AT2G19850.2-CDS-13	down
chr2	9344642	9345089	CDS	AT2G21920.1-CDS-63	down
chr2	9425123	9425584	CDS	AT2G22160.1-CDS-13	down
chr2	9528859	9530107	CDS	AT2G22440.1-CDS-26--AT2G22440.1-CDS-25	down
chr2	9850199	9850533	CDS	AT2G23142.1-CDS-13	down
chr2	10520298	10521658	CDS	AT2G24710.1-CDS-61	down
chr2	10588650	10589029	CDS	AT2G24870.1-CDS-13	down
chr2	10590496	10590856	CDS	AT2G24880.1-CDS-13	down
chr2	10814378	10815278	CDS	AT2G25410.1-CDS-25	down
chr2	11559091	11559284	CDS	AT2G27070.1-CDS-122	down
chr2	11693740	11694415	CDS	AT2G27320.1-CDS-89--AT2G27320.1-CDS-90	down
chr2	12150220	12150790	CDS	AT2G28401.1-CDS-13	down
chr2	12285218	12285390	CDS	AT2G28640.1-CDS-26	down
chr2	12472413	12472889	CDS	AT2G29040.1-CDS-26	down
chr2	12743203	12743315	CDS	AT2G29880.1-CDS-26	down
chr2	12753895	12755377	CDS	AT2G29920.1-CDS-49--AT2G29920.1-CDS-50--AT2G29920.1-CDS-51--AT2G29920.1-CDS-52	down
chr2	13041839	13042349	CDS	AT2G30615.1-CDS-13	down
chr2	13094261	13094574	CDS	AT2G30730.1-CDS-77	down
chr2	14472949	14473042	CDS	AT2G34290.1-CDS-13	down
chr2	14846641	14847053	CDS	AT2G35250.1-CDS-91	down
chr2	15174017	15174213	CDS	AT2G36180.1-CDS-13	down
chr2	15680971	15681749	CDS	AT2G37370.1-CDS-226--AT2G37370.1-CDS-227--AT2G37370.1-CDS-225--AT2G37370.1-CDS-228	down
chr2	16030147	16032162	CDS	AT2G38270.1-CDS-26	down
chr2	16333395	16333881	CDS	AT2G39160.1-CDS-26	down
chr2	16835219	16835325	CDS	AT2G40310.1-CDS-51	down
chr2	17343485	17344848	CDS	AT2G41590.1-CDS-13--AT2G41600.5-CDS-52	down
chr2	17362840	17363580	CDS	AT2G41640.2-CDS-52	down
chr2	17499780	17500462	CDS	AT2G41920.1-CDS-13	down
chr2	18268484	18269131	CDS	AT2G44175.1-CDS-25	down
chr2	18702585	18703126	CDS	AT2G45380.1-CDS-146--AT2G45380.1-CDS-145	down
chr1	44724	44772	CDS	AT1G01073.1-CDS-13	down
chr1	4618912	4621649	CDS	AT1G13470.1-CDS-25--AT1G13470.1-CDS-26	down
chr1	4719920	4721474	CDS	AT1G13760.1-CDS-25--AT1G13760.1-CDS-26	down
chr1	5807154	5808357	CDS	AT1G16980.1-CDS-205--AT1G16980.1-CDS-207--AT1G16980.1-CDS-206	down
chr1	5866911	5867161	CDS	AT1G17150.1-CDS-51	down
chr1	6234078	6236604	CDS	AT1G18130.1-CDS-61	down
chr1	6302614	6302658	CDS	AT1G18310.1-CDS-63	down
chr1	6588131	6590170	CDS	AT1G19086.1-CDS-52--AT1G19086.1-CDS-51--AT1G19086.1-CDS-50--AT1G19086.1-CDS-49	down
chr1	6592085	6594137	CDS	AT1G19090.1-CDS-90--AT1G19090.1-CDS-91	down
chr1	6657353	6657398	CDS	AT1G19260.1-CDS-13	down
chr1	7026317	7026790	CDS	AT1G20290.1-CDS-51	down
chr1	7313032	7313232	CDS	AT1G20967.1-CDS-13	down
chr1	7665654	7665867	CDS	AT1G21835.1-CDS-13	down
chr1	7787215	7787699	CDS	AT1G22067.1-CDS-13	down
chr1	7808590	7811331	CDS	AT1G22120.1-CDS-147--AT1G22120.1-CDS-146--AT1G22120.1-CDS-145	down
chr1	8370971	8371099	CDS	AT1G23650.1-CDS-13	down
chr1	8389991	8390909	CDS	AT1G23720.1-CDS-13	down
chr1	8672701	8674432	CDS	AT1G24470.1-CDS-49	down
chr1	9706663	9706745	CDS	AT1G27870.1-CDS-13	down
chr1	9829374	9829499	CDS	AT1G28135.1-CDS-13	down
chr1	9903917	9904110	CDS	AT1G28304.1-CDS-39	down
chr1	11479217	11479621	CDS	AT1G31960.1-CDS-13	down
chr1	11564690	11564828	CDS	AT1G32140.1-CDS-25	down
chr1	11661121	11662314	CDS	AT1G32337.1-CDS-26--AT1G32337.1-CDS-25	down
chr1	11788321	11789471	CDS	AT1G32585.1-CDS-13	down
chr1	11982710	11983100	CDS	AT1G33070.1-CDS-37	down
chr1	11984345	11985146	CDS	AT1G33070.1-CDS-38	down
chr1	12186893	12187410	CDS	AT1G33607.1-CDS-26	down
chr1	12338598	12339209	CDS	AT1G33950.1-CDS-62--AT1G33950.2-CDS-62--AT1G33950.2-CDS-61--AT1G33950.1-CDS-61	down
chr1	12594839	12595689	CDS	AT1G34460.1-CDS-121--AT1G34460.2-CDS-121	down
chr1	12865570	12866278	CDS	AT1G35150.1-CDS-61	down
chr1	13108610	13108924	CDS	AT1G35540.1-CDS-170--AT1G35540.1-CDS-169	down
chr1	13436579	13437028	CDS	AT1G36030.1-CDS-13	down
chr1	13867936	13868253	CDS	AT1G36675.1-CDS-62	down
chr1	13906946	13912681	CDS	AT1G36745.1-CDS-49--AT1G36745.1-CDS-52--AT1G36745.1-CDS-50--AT1G36745.1-CDS-51	down
chr1	14005458	14006770	CDS	AT1G36942.1-CDS-13	down
chr1	16156775	16156846	CDS	AT1G43020.2-CDS-91	down
chr1	16238172	16239829	CDS	AT1G43145.1-CDS-38--AT1G43145.1-CDS-37	down
chr1	16349885	16357749	CDS	AT1G43320.1-CDS-13	down
chr1	16358850	16359886	CDS	AT1G43330.1-CDS-38--AT1G43330.1-CDS-37	down
chr1	16529717	16529861	CDS	AT1G43760.1-CDS-39	down
chr1	16673888	16673989	CDS	AT1G43950.1-CDS-97	down
chr1	16757685	16758703	CDS	AT1G44085.1-CDS-38--AT1G44085.1-CDS-39--AT1G44085.1-CDS-37	down
chr1	17116371	17116492	CDS	AT1G45191.1-CDS-171	down
chr1	17323918	17324911	CDS	AT1G47265.1-CDS-13	down
chr1	17682068	17682187	CDS	AT1G47960.1-CDS-51	down
chr1	18019617	18020775	CDS	AT1G48730.1-CDS-52	down
chr1	18093452	18096068	CDS	AT1G48910.1-CDS-52--AT1G48912.1-CDS-13	down
chr1	18110906	18111374	CDS	AT1G48953.1-CDS-13	down
chr1	18224927	18226872	CDS	AT1G49260.1-CDS-13	down
chr1	18424655	18424825	CDS	AT1G49770.1-CDS-37	down
chr1	18580216	18581663	CDS	AT1G50160.1-CDS-13	down
chr1	19389587	19389896	CDS	AT1G52110.1-CDS-85	down
chr1	19726503	19726545	CDS	AT1G52950.1-CDS-125	down
chr1	20311968	20312605	CDS	AT1G54420.1-CDS-26	down
chr1	20332693	20332893	CDS	AT1G54445.1-CDS-26	down
chr1	20540712	20541055	CDS	AT1G55045.1-CDS-13	down
chr1	20926056	20927475	CDS	AT1G55950.1-CDS-13	down
chr1	21390085	21390177	CDS	AT1G57760.1-CDS-13	down
chr1	22042666	22043412	CDS	AT1G59885.1-CDS-26	down
chr1	22253007	22255419	CDS	AT1G60400.1-CDS-37	down
chr1	23093760	23093945	CDS	AT1G62410.1-CDS-39	down
chr1	23237576	23238058	CDS	AT1G62760.1-CDS-13	down
chr1	23302778	23302826	CDS	AT1G62914.1-CDS-13	down
chr1	23306068	23306167	CDS	AT1G62920.1-CDS-77	down
chr1	23307865	23308008	CDS	AT1G62930.1-CDS-13	down
chr1	23389487	23390239	CDS	AT1G63080.1-CDS-13	down
chr1	23413382	23413650	CDS	AT1G63130.1-CDS-13	down
chr1	23420203	23420812	CDS	AT1G63150.1-CDS-13	down
chr1	23880525	23881014	CDS	AT1G64340.1-CDS-39	down
chr1	24082312	24082789	CDS	AT1G64790.2-CDS-734	down
chr1	24281345	24281510	CDS	AT1G65360.1-CDS-25	down
chr1	24428864	24428947	CDS	AT1G65681.1-CDS-61	down
chr1	24564500	24565630	CDS	AT1G65985.1-CDS-63	down
chr1	24620435	24620465	CDS	AT1G66140.1-CDS-13	down
chr1	24683345	24683941	CDS	AT1G66235.1-CDS-25	down
chr1	24714667	24714806	CDS	AT1G66290.1-CDS-37	down
chr1	24724344	24724406	CDS	AT1G66310.1-CDS-37	down
chr1	24835298	24835912	CDS	AT1G66570.1-CDS-39--AT1G66570.1-CDS-38--AT1G66570.3-CDS-39--AT1G66570.3-CDS-38--AT1G66570.2-CDS-26	down
chr1	24885670	24885726	CDS	AT1G66730.1-CDS-229	down
chr1	25452716	25453272	CDS	AT1G67875.1-CDS-13	down
chr1	26343636	26344295	CDS	AT1G69940.1-CDS-64	down
chr1	26953103	26953207	CDS	AT1G71692.1-CDS-90	down
chr1	27059833	27059891	CDS	AT1G71890.1-CDS-38	down
chr1	27684844	27685167	CDS	AT1G73630.1-CDS-13	down
chr1	28964351	28966316	CDS	AT1G77100.1-CDS-52	down
chr1	29263345	29263950	CDS	AT1G77815.1-CDS-13	down
chr1	29316573	29316715	CDS	AT1G77980.1-CDS-123	down
chr5	897207	897357	miRNA	ath-miR822--AT5G03552.1	down
chr5	4479441	4479471	miRNA	ath-miR848--AT5G13887.1	down
chr5	6926246	6926350	miRNA	ath-miR5635a	down
chr5	9022259	9023566	miRNA	ath-miR5641	down
chr5	9789480	9789663	miRNA	ath-miR5657	down
chr5	13611800	13611932	miRNA	AT5G35407.1	down
chr5	16409780	16409871	miRNA	ath-miR5659	down
chr5	16649914	16650097	miRNA	ath-miR5644	down
chr5	16775634	16775661	miRNA	AT5G41905.1	down
chr5	22597086	22597107	miRNA	AT5G55835.1	down
chr4	2184171	2184359	miRNA	ath-miR841b-5p	down
chr4	7843511	7844672	miRNA	ath-miR5026	down
chr4	7878728	7878750	miRNA	AT4G13555.1--ath-miR397b	up
chr4	7881851	7882975	miRNA	ath-miR5996	down
chr4	8503569	8504187	miRNA	ath-miR780.2--ath-miR780.1	down
chr4	11375378	11375410	miRNA	ath-miR867--AT4G21362.1	down
chr4	12214086	12214107	miRNA	AT4G23375.1--ath-miR845b	down
chr4	12217456	12217477	miRNA	AT4G23387.1--ath-miR845a	down
chr4	12352960	12353132	miRNA	AT4G23713.1	down
chr4	12625128	12625741	miRNA	AT4G24415.1--ath-miR824--AT4G24415.2	down
chr4	13847104	13847134	miRNA	AT4G27765.1	up
chr3	6217551	6217631	miRNA	ath-miR3440b-3p	up
chr3	8236154	8236253	miRNA	AT3G23125.1--ath-miR173-5p--ath-miR173-3p	down
chr3	8346589	8346630	miRNA	AT3G23326.1	down
chr3	20587920	20587944	miRNA	AT3G55512.1	down
chr2	4142258	4143624	miRNA	AT2G10606.1	down
chr2	7007684	7009063	miRNA	AT2G16145.1	down
chr2	10718055	10718199	miRNA	AT2G25171.1--ath-miR862-5p--ath-miR862-3p	up
chr2	13866147	13866506	miRNA	AT2G32698.1	down
chr2	15611873	15611902	miRNA	ath-miR1886.1--ath-miR1886.2	down
chr2	16062002	16062048	miRNA	AT2G38325.1	down
chr2	17029822	17029892	miRNA	AT2G40805.1	down
chr2	19319845	19319961	miRNA	AT2G47015.1	up
chr2	19415151	19415175	miRNA	ath-miR403--AT2G47275.1	down
chr1	12034131	12038607	miRNA	ath-miR5666	down
chr1	17822563	17825829	miRNA	AT1G48267.1	down
chr1	18026988	18027026	miRNA	ath-miR157d	down
chr1	19430132	19430535	miRNA	ath-miR406	down
chr1	22795522	22796187	miRNA	ath-miR776--AT1G61732.1	down
chr1	25278987	25279078	miRNA	AT1G67481.1	down
chr1	25279084	25279169	miRNA	AT1G67481.1	up
chr1	26773692	26773726	miRNA	AT1G71002.1	down
chr1	28544430	28544501	miRNA	ath-miR835-3p	up
chr5	16507581	16507604	tRNA	AT5G41265.1	down
chr5	19641603	19641626	tRNA	AT5G48465.1	down
chr5	25875428	25875461	tRNA	AT5G64735.1	down
chr3	1707765	1707806	tRNA	AT3G05755.1	down
chr3	9838843	9839350	tRNA	AT3G26747.1	down
chr3	10752166	10753400	tRNA	AT3G28685.1	down
chr1	12097159	12097420	tRNA	AT1G33370.1	down
chr1	23559235	23559261	tRNA	AT1G63510.1	down
chr3	14198142	14198185	rRNA	AT3G41768.1	down
chr3	14199634	14200104	rRNA	AT3G41979.1	down
chr3	21559274	21559323	snoRNA	AtsnoR18a_85	down
chr5	10844409	10845901	ncRNA	AT5G28824.1	down
chr5	20134409	20134695	ncRNA	AT5G49615.1	down
chr4	667529	667655	ncRNA	AT4G01533.1	down
chr4	1872513	1872718	ncRNA	AT4G03935.1	up
chr4	13296020	13296151	ncRNA	AT4G26255.1	up
chr3	5862002	5862380	ncRNA	AT3G17185.2--AT3G17185.1	down
chr2	184065	184336	ncRNA	AT2G01422.1--AT2G01422.2	down
chr2	2326017	2326209	ncRNA	AT2G05995.1	down
chr2	11721627	11722094	ncRNA	AT2G27400.1	down
chr2	16537443	16537902	ncRNA	AT2G39675.1	down
chr2	16539627	16540002	ncRNA	AT2G39681.1	down
chr1	1195054	1195098	ncRNA	AT1G04425.1	down
chr1	5297891	5297988	ncRNA	AT1G15405.1	down
chr1	13112230	13112343	ncRNA	AT1G35545.1	down
chr1	18549290	18549685	ncRNA	AT1G50055.1	down
chr1	25057113	25058239	ncRNA	AT1G67105.1	down
chr5	56638	56919	TE	ms64282_Ath_TAIR10_Ath_Chr5_ms54734_Ath_TAIR10_Ath_Chr5_ms49370_Ath_TAIR10_Ath_Chr5_ms16125_Ath_TAIR	down
chr5	112857	113962	TE	ms64264_Ath_TAIR10_Ath_Chr5_ms54715_Ath_TAIR10_Ath_Chr5_ms49340_Ath_TAIR10_Ath_Chr5_ms33046_Ath_TAIR	down
chr5	250181	251012	TE	ms64313_Ath_TAIR10_Ath_Chr5_ms54761_Ath_TAIR10_Ath_Chr5_ms49389_Ath_TAIR10_Ath_Chr5_ms34689_Ath_TAIR	down
chr5	317452	317509	TE	ms64324_Ath_TAIR10_Ath_Chr5_ms38242_Ath_TAIR10_Ath_Chr3_ms22352_Ath_TAIR10_Ath_Chr2_ms15223_Ath_TAIR	down
chr5	490091	490165	TE	ms64406_Ath_TAIR10_Ath_Chr5_ms54844_Ath_TAIR10_Ath_Chr5_ms49449_Ath_TAIR10_Ath_Chr5_ms34718_Ath_TAIR	down
chr5	706809	707015	TE	ms64459_Ath_TAIR10_Ath_Chr5_ms54889_Ath_TAIR10_Ath_Chr5_ms49476_Ath_TAIR10_Ath_Chr5_ms34725_Ath_TAIR	down
chr5	743911	743980	TE	ms64464_Ath_TAIR10_Ath_Chr5_ms54895_Ath_TAIR10_Ath_Chr5_ms49483_Ath_TAIR10_Ath_Chr5_ms34742_Ath_TAIR	down
chr5	765963	766161	TE	ms64452_Ath_TAIR10_Ath_Chr5_ms54882_Ath_TAIR10_Ath_Chr5_ms49463_Ath_TAIR10_Ath_Chr5_ms8465_Ath_TAIR1	down
chr5	911319	911476	TE	ms64540_Ath_TAIR10_Ath_Chr5_ms54974_Ath_TAIR10_Ath_Chr5_ms49559_Ath_TAIR10_Ath_Chr5_ms44660_Ath_TAIR	down
chr5	1064018	1064097	TE	ms64583_Ath_TAIR10_Ath_Chr5_ms55012_Ath_TAIR10_Ath_Chr5_ms49603_Ath_TAIR10_Ath_Chr5_ms34799_Ath_TAIR	down
chr5	1065515	1065547	TE	ms64627_Ath_TAIR10_Ath_Chr5_ms55050_Ath_TAIR10_Ath_Chr5_ms49631_Ath_TAIR10_Ath_Chr5_ms34814_Ath_TAIR	down
chr5	1067564	1067881	TE	ms64627_Ath_TAIR10_Ath_Chr5_ms55050_Ath_TAIR10_Ath_Chr5_ms49631_Ath_TAIR10_Ath_Chr5_ms34814_Ath_TAIR	down
chr5	1486715	1486837	TE	ms64716_Ath_TAIR10_Ath_Chr5_ms55136_Ath_TAIR10_Ath_Chr5_ms49706_Ath_TAIR10_Ath_Chr5_ms34853_Ath_TAIR	down
chr5	1515139	1516369	TE	ms84048_Ath_TAIR10_Ath_Chr5_ms55146_Ath_TAIR10_Ath_Chr5_ms22581_Ath_TAIR10_Ath_Chr2_ms37918_Ath_TAIR	down
chr5	1518748	1518931	TE	ms64769_Ath_TAIR10_Ath_Chr5_ms55186_Ath_TAIR10_Ath_Chr5_ms49752_Ath_TAIR10_Ath_Chr5_ms42592_Ath_TAIR	down
chr5	1654900	1655345	TE	ms64834_Ath_TAIR10_Ath_Chr5_ms439_Ath_TAIR10_Ath_Chr1_ms392_Ath_TAIR10_Ath_Chr1_ms242_Ath_TAIR10_Ath	down
chr5	1731351	1731554	TE	ms64855_Ath_TAIR10_Ath_Chr5_ms50457_Ath_TAIR10_Ath_Chr4_ms3735_Ath_TAIR10_Ath_Chr1_ms14587_Ath_TAIR1	down
chr5	1812133	1813323	TE	ms64837_Ath_TAIR10_Ath_Chr5_ms17932_Ath_TAIR10_Ath_Chr2_ms16375_Ath_TAIR10_Ath_Chr2_ms11152_Ath_TAIR	down
chr5	1982000	1982085	TE	ms64948_Ath_TAIR10_Ath_Chr5_ms55350_Ath_TAIR10_Ath_Chr5_ms49859_Ath_TAIR10_Ath_Chr5_ms30587_Ath_TAIR	down
chr5	2106052	2106156	TE	ms65045_Ath_TAIR10_Ath_Chr5_ms55441_Ath_TAIR10_Ath_Chr5_ms49963_Ath_TAIR10_Ath_Chr5_ms35010_Ath_TAIR	down
chr5	2188190	2189121	TE	ms64999_Ath_TAIR10_Ath_Chr5_ms55397_Ath_TAIR10_Ath_Chr5_ms49931_Ath_TAIR10_Ath_Chr5_ms34994_Ath_TAIR	down
chr5	2258635	2262837	TE	ms65006_Ath_TAIR10_Ath_Chr5_ms8488_Ath_TAIR10_Ath_Chr1_ms7843_Ath_TAIR10_Ath_Chr1_ms37215_Ath_TAIR10	down
chr5	2276291	2276396	TE	ms65008_Ath_TAIR10_Ath_Chr5_ms14897_Ath_TAIR10_Ath_Chr1_ms13662_Ath_TAIR10_Ath_Chr1_ms11764_Ath_TAIR	down
chr5	2289420	2289532	TE	ms65047_Ath_TAIR10_Ath_Chr5_ms55443_Ath_TAIR10_Ath_Chr5_ms49965_Ath_TAIR10_Ath_Chr5_ms35012_Ath_TAIR	down
chr5	2347988	2348641	TE	ms65125_Ath_TAIR10_Ath_Chr5_ms55513_Ath_TAIR10_Ath_Chr5_ms50025_Ath_TAIR10_Ath_Chr5_ms35041_Ath_TAIR	down
chr5	2353543	2353653	TE	ms65124_Ath_TAIR10_Ath_Chr5_ms55512_Ath_TAIR10_Ath_Chr5_ms50024_Ath_TAIR10_Ath_Chr5_ms35036_Ath_TAIR	down
chr5	2377047	2377390	TE	ms65078_Ath_TAIR10_Ath_Chr5_ms55468_Ath_TAIR10_Ath_Chr5_ms50004_Ath_TAIR10_Ath_Chr5_ms35032_Ath_TAIR	down
chr5	2442814	2443503	TE	ms65120_Ath_TAIR10_Ath_Chr5_ms55508_Ath_TAIR10_Ath_Chr5_ms50021_Ath_TAIR10_Ath_Chr5_ms35034_Ath_TAIR	down
chr5	2848163	2848215	TE	ms65184_Ath_TAIR10_Ath_Chr5_ms55566_Ath_TAIR10_Ath_Chr5_ms50075_Ath_TAIR10_Ath_Chr5_ms42403_Ath_TAIR	down
chr5	2896042	2896255	TE	ms65205_Ath_TAIR10_Ath_Chr5_ms55598_Ath_TAIR10_Ath_Chr5_ms50090_Ath_TAIR10_Ath_Chr5_ms27101_Ath_TAIR	down
chr5	2957211	2957430	TE	ms65247_Ath_TAIR10_Ath_Chr5_ms55613_Ath_TAIR10_Ath_Chr5_ms50113_Ath_TAIR10_Ath_Chr5_ms35100_Ath_TAIR	down
chr5	3005872	3006142	TE	ms65246_Ath_TAIR10_Ath_Chr5_ms55612_Ath_TAIR10_Ath_Chr5_ms50112_Ath_TAIR10_Ath_Chr5_ms35098_Ath_TAIR	down
chr5	3007380	3007454	TE	ms65246_Ath_TAIR10_Ath_Chr5_ms55612_Ath_TAIR10_Ath_Chr5_ms50112_Ath_TAIR10_Ath_Chr5_ms35098_Ath_TAIR	down
chr5	3079278	3079500	TE	ms65299_Ath_TAIR10_Ath_Chr5_ms55653_Ath_TAIR10_Ath_Chr5_ms50135_Ath_TAIR10_Ath_Chr5_ms8978_Ath_TAIR1	down
chr5	3114410	3114450	TE	ms65268_Ath_TAIR10_Ath_Chr5_ms55632_Ath_TAIR10_Ath_Chr5_ms50124_Ath_TAIR10_Ath_Chr5_ms35121_Ath_TAIR	down
chr5	3116531	3116573	TE	ms65268_Ath_TAIR10_Ath_Chr5_ms55632_Ath_TAIR10_Ath_Chr5_ms50124_Ath_TAIR10_Ath_Chr5_ms35121_Ath_TAIR	down
chr5	3161653	3161757	TE	ms65311_Ath_TAIR10_Ath_Chr5_ms55666_Ath_TAIR10_Ath_Chr5_ms50151_Ath_TAIR10_Ath_Chr5_ms35125_Ath_TAIR	down
chr5	3311060	3311150	TE	ms65332_Ath_TAIR10_Ath_Chr5_ms40584_Ath_TAIR10_Ath_Chr3_ms50135_Ath_TAIR10_Ath_Chr5_ms8978_Ath_TAIR1	down
chr5	3549950	3550076	TE	ms65402_Ath_TAIR10_Ath_Chr5_ms55747_Ath_TAIR10_Ath_Chr5_ms48972_Ath_TAIR10_Ath_Chr4_ms2092_Ath_TAIR1	down
chr5	3566621	3566810	TE	ms65416_Ath_TAIR10_Ath_Chr5_ms55763_Ath_TAIR10_Ath_Chr5_ms50234_Ath_TAIR10_Ath_Chr5_ms35189_Ath_TAIR	down
chr5	3605731	3605815	TE	ms65422_Ath_TAIR10_Ath_Chr5_ms55769_Ath_TAIR10_Ath_Chr5_ms50242_Ath_TAIR10_Ath_Chr5_ms39844_Ath_TAIR	down
chr5	3659581	3659672	TE	ms65477_Ath_TAIR10_Ath_Chr5_ms55822_Ath_TAIR10_Ath_Chr5_ms50286_Ath_TAIR10_Ath_Chr5_ms40046_Ath_TAIR	down
chr5	3738375	3738605	TE	ms65478_Ath_TAIR10_Ath_Chr5_ms55823_Ath_TAIR10_Ath_Chr5_ms50287_Ath_TAIR10_Ath_Chr5_ms42848_Ath_TAIR	down
chr5	3751107	3753681	TE	ms65488_Ath_TAIR10_Ath_Chr5_ms8805_Ath_TAIR10_Ath_Chr1_ms42876_Ath_TAIR10_Ath_Chr4_ms14587_Ath_TAIR1	down
chr5	3793372	3793475	TE	ms65476_Ath_TAIR10_Ath_Chr5_ms55821_Ath_TAIR10_Ath_Chr5_ms50284_Ath_TAIR10_Ath_Chr5_ms35224_Ath_TAIR	down
chr5	3895971	3896020	TE	ms65525_Ath_TAIR10_Ath_Chr5_ms55861_Ath_TAIR10_Ath_Chr5_ms50317_Ath_TAIR10_Ath_Chr5_ms35234_Ath_TAIR	down
chr5	3903120	3903158	TE	ms65524_Ath_TAIR10_Ath_Chr5_ms55860_Ath_TAIR10_Ath_Chr5_ms50316_Ath_TAIR10_Ath_Chr5_ms35228_Ath_TAIR	down
chr5	3906919	3907068	TE	ms65530_Ath_TAIR10_Ath_Chr5_ms55866_Ath_TAIR10_Ath_Chr5_ms50322_Ath_TAIR10_Ath_Chr5_ms35242_Ath_TAIR	down
chr5	3908092	3908282	TE	ms65530_Ath_TAIR10_Ath_Chr5_ms55866_Ath_TAIR10_Ath_Chr5_ms50322_Ath_TAIR10_Ath_Chr5_ms35242_Ath_TAIR	down
chr5	3945070	3945311	TE	ms65531_Ath_TAIR10_Ath_Chr5_ms55867_Ath_TAIR10_Ath_Chr5_ms50323_Ath_TAIR10_Ath_Chr5_ms35245_Ath_TAIR	down
chr5	3946705	3946744	TE	ms65531_Ath_TAIR10_Ath_Chr5_ms55867_Ath_TAIR10_Ath_Chr5_ms50323_Ath_TAIR10_Ath_Chr5_ms35245_Ath_TAIR	down
chr5	3965957	3966000	TE	ms65519_Ath_TAIR10_Ath_Chr5_ms55855_Ath_TAIR10_Ath_Chr5_ms50299_Ath_TAIR10_Ath_Chr5_ms12076_Ath_TAIR	down
chr5	4076722	4076984	TE	ms65585_Ath_TAIR10_Ath_Chr5_ms55913_Ath_TAIR10_Ath_Chr5_ms50368_Ath_TAIR10_Ath_Chr5_ms16446_Ath_TAIR	down
chr5	4165639	4166214	TE	ms65572_Ath_TAIR10_Ath_Chr5_ms55896_Ath_TAIR10_Ath_Chr5_ms40952_Ath_TAIR10_Ath_Chr4_ms44256_Ath_TAIR	down
chr5	4282618	4282777	TE	ms65608_Ath_TAIR10_Ath_Chr5_ms46408_Ath_TAIR10_Ath_Chr4_ms42315_Ath_TAIR10_Ath_Chr4_ms29766_Ath_TAIR	down
chr5	4641662	4641747	TE	ms65709_Ath_TAIR10_Ath_Chr5_ms56025_Ath_TAIR10_Ath_Chr5_ms50438_Ath_TAIR10_Ath_Chr5_ms19645_Ath_TAIR	down
chr5	4937097	4937287	TE	ms65788_Ath_TAIR10_Ath_Chr5_ms56099_Ath_TAIR10_Ath_Chr5_ms50498_Ath_TAIR10_Ath_Chr5_ms11483_Ath_TAIR	down
chr5	4970283	4970347	TE	ms65823_Ath_TAIR10_Ath_Chr5_ms56137_Ath_TAIR10_Ath_Chr5_ms50547_Ath_TAIR10_Ath_Chr5_ms35410_Ath_TAIR	down
chr5	5217312	5218073	TE	ms65910_Ath_TAIR10_Ath_Chr5_ms56222_Ath_TAIR10_Ath_Chr5_ms50617_Ath_TAIR10_Ath_Chr5_ms22214_Ath_TAIR	down
chr5	5288525	5288567	TE	ms65908_Ath_TAIR10_Ath_Chr5_ms56220_Ath_TAIR10_Ath_Chr5_ms50612_Ath_TAIR10_Ath_Chr5_ms35449_Ath_TAIR	down
chr5	5352234	5352335	TE	ms65951_Ath_TAIR10_Ath_Chr5_ms56256_Ath_TAIR10_Ath_Chr5_ms50629_Ath_TAIR10_Ath_Chr5_ms10296_Ath_TAIR	down
chr5	5429097	5429148	TE	ms65952_Ath_TAIR10_Ath_Chr5_ms56257_Ath_TAIR10_Ath_Chr5_ms50630_Ath_TAIR10_Ath_Chr5_ms10304_Ath_TAIR	down
chr5	5513171	5513344	TE	ms65934_Ath_TAIR10_Ath_Chr5_ms37554_Ath_TAIR10_Ath_Chr3_ms34191_Ath_TAIR10_Ath_Chr3_ms23831_Ath_TAIR	down
chr5	5592929	5592997	TE	ms66013_Ath_TAIR10_Ath_Chr5_ms56313_Ath_TAIR10_Ath_Chr5_ms50696_Ath_TAIR10_Ath_Chr5_ms35474_Ath_TAIR	down
chr5	5625448	5625503	TE	ms65992_Ath_TAIR10_Ath_Chr5_ms56325_Ath_TAIR10_Ath_Chr5_ms52884_Ath_TAIR10_Ath_Chr5_ms44513_Ath_TAIR	down
chr5	5644122	5644164	TE	ms65996_Ath_TAIR10_Ath_Chr5_ms11317_Ath_TAIR10_Ath_Chr1_ms10432_Ath_TAIR10_Ath_Chr1_ms7374_Ath_TAIR1	down
chr5	5645216	5645259	TE	ms66022_Ath_TAIR10_Ath_Chr5_ms56323_Ath_TAIR10_Ath_Chr5_ms50707_Ath_TAIR10_Ath_Chr5_ms35499_Ath_TAIR	down
chr5	5646453	5646533	TE	ms66022_Ath_TAIR10_Ath_Chr5_ms56323_Ath_TAIR10_Ath_Chr5_ms50707_Ath_TAIR10_Ath_Chr5_ms35499_Ath_TAIR	down
chr5	5701382	5703065	TE	ms66018_Ath_TAIR10_Ath_Chr5_ms56318_Ath_TAIR10_Ath_Chr5_ms50702_Ath_TAIR10_Ath_Chr5_ms35492_Ath_TAIR	down
chr5	5785147	5786409	TE	ms66101_Ath_TAIR10_Ath_Chr5_ms56386_Ath_TAIR10_Ath_Chr5_ms50759_Ath_TAIR10_Ath_Chr5_ms35530_Ath_TAIR	down
chr5	5801529	5802105	TE	ms66090_Ath_TAIR10_Ath_Chr5_ms56375_Ath_TAIR10_Ath_Chr5_ms50738_Ath_TAIR10_Ath_Chr5_ms44401_Ath_TAIR	down
chr5	5845320	5845386	TE	ms66058_Ath_TAIR10_Ath_Chr5_ms63853_Ath_TAIR10_Ath_Chr5_ms57601_Ath_TAIR10_Ath_Chr5_ms7071_Ath_TAIR1	down
chr5	6073643	6073702	TE	ms66139_Ath_TAIR10_Ath_Chr5_ms56454_Ath_TAIR10_Ath_Chr5_ms50791_Ath_TAIR10_Ath_Chr5_ms31785_Ath_TAIR	down
chr5	6109993	6110072	TE	ms66285_Ath_TAIR10_Ath_Chr5_ms56557_Ath_TAIR10_Ath_Chr5_ms50896_Ath_TAIR10_Ath_Chr5_ms35608_Ath_TAIR	down
chr5	6159744	6159891	TE	ms66275_Ath_TAIR10_Ath_Chr5_ms56546_Ath_TAIR10_Ath_Chr5_ms50876_Ath_TAIR10_Ath_Chr5_ms39825_Ath_TAIR	down
chr5	6207417	6207462	TE	ms66291_Ath_TAIR10_Ath_Chr5_ms56564_Ath_TAIR10_Ath_Chr5_ms50903_Ath_TAIR10_Ath_Chr5_ms35620_Ath_TAIR	down
chr5	6253125	6254219	TE	ms66288_Ath_TAIR10_Ath_Chr5_ms56561_Ath_TAIR10_Ath_Chr5_ms50900_Ath_TAIR10_Ath_Chr5_ms35612_Ath_TAIR	down
chr5	6295901	6295995	TE	ms66341_Ath_TAIR10_Ath_Chr5_ms56591_Ath_TAIR10_Ath_Chr5_ms22433_Ath_TAIR10_Ath_Chr2_ms15834_Ath_TAIR	down
chr5	6319654	6319712	TE	ms66370_Ath_TAIR10_Ath_Chr5_ms56634_Ath_TAIR10_Ath_Chr5_ms50961_Ath_TAIR10_Ath_Chr5_ms35634_Ath_TAIR	down
chr5	6324956	6325001	TE	ms66323_Ath_TAIR10_Ath_Chr5_ms28617_Ath_TAIR10_Ath_Chr2_ms26235_Ath_TAIR10_Ath_Chr2_ms35677_Ath_TAIR	down
chr5	6341764	6342136	TE	ms66404_Ath_TAIR10_Ath_Chr5_ms58225_Ath_TAIR10_Ath_Chr5_ms52421_Ath_TAIR10_Ath_Chr5_ms36577_Ath_TAIR	down
chr5	6349891	6351657	TE	ms66390_Ath_TAIR10_Ath_Chr5_ms56656_Ath_TAIR10_Ath_Chr5_ms50986_Ath_TAIR10_Ath_Chr5_ms35676_Ath_TAIR	down
chr5	6361322	6361455	TE	ms66402_Ath_TAIR10_Ath_Chr5_ms57671_Ath_TAIR10_Ath_Chr5_ms51926_Ath_TAIR10_Ath_Chr5_ms43522_Ath_TAIR	down
chr5	6384363	6384495	TE	ms66350_Ath_TAIR10_Ath_Chr5_ms56612_Ath_TAIR10_Ath_Chr5_ms50797_Ath_TAIR10_Ath_Chr5_ms42123_Ath_TAIR	down
chr5	6398307	6398416	TE	ms66345_Ath_TAIR10_Ath_Chr5_ms56602_Ath_TAIR10_Ath_Chr5_ms31421_Ath_TAIR10_Ath_Chr3_ms36660_Ath_TAIR	down
chr5	6403494	6406581	TE	ms66379_Ath_TAIR10_Ath_Chr5_ms56644_Ath_TAIR10_Ath_Chr5_ms50970_Ath_TAIR10_Ath_Chr5_ms35649_Ath_TAIR	down
chr5	6407700	6407895	TE	ms66379_Ath_TAIR10_Ath_Chr5_ms56644_Ath_TAIR10_Ath_Chr5_ms50970_Ath_TAIR10_Ath_Chr5_ms35649_Ath_TAIR	down
chr5	6433767	6434637	TE	ms66381_Ath_TAIR10_Ath_Chr5_ms56646_Ath_TAIR10_Ath_Chr5_ms50972_Ath_TAIR10_Ath_Chr5_ms35651_Ath_TAIR	down
chr5	6438362	6441557	TE	ms66401_Ath_TAIR10_Ath_Chr5_ms56676_Ath_TAIR10_Ath_Chr5_ms38131_Ath_TAIR10_Ath_Chr3_ms26994_Ath_TAIR	down
chr5	6460904	6461300	TE	ms66340_Ath_TAIR10_Ath_Chr5_ms56588_Ath_TAIR10_Ath_Chr5_ms16148_Ath_TAIR10_Ath_Chr2_ms5159_Ath_TAIR1	down
chr5	6539372	6539449	TE	ms66447_Ath_TAIR10_Ath_Chr5_ms56704_Ath_TAIR10_Ath_Chr5_ms51018_Ath_TAIR10_Ath_Chr5_ms20480_Ath_TAIR	down
chr5	6702339	6702391	TE	ms66482_Ath_TAIR10_Ath_Chr5_ms56740_Ath_TAIR10_Ath_Chr5_ms51069_Ath_TAIR10_Ath_Chr5_ms35715_Ath_TAIR	down
chr5	6751351	6751572	TE	ms66507_Ath_TAIR10_Ath_Chr5_ms56756_Ath_TAIR10_Ath_Chr5_ms51082_Ath_TAIR10_Ath_Chr5_ms25523_Ath_TAIR	down
chr5	6789364	6789447	TE	ms66501_Ath_TAIR10_Ath_Chr5_ms56750_Ath_TAIR10_Ath_Chr5_ms23579_Ath_TAIR10_Ath_Chr2_ms25870_Ath_TAIR	down
chr5	6869544	6869642	TE	ms66543_Ath_TAIR10_Ath_Chr5_ms159_Ath_TAIR10_Ath_Chr1_ms134_Ath_TAIR10_Ath_Chr1_ms108_Ath_TAIR10_Ath	down
chr5	6873189	6873325	TE	ms66574_Ath_TAIR10_Ath_Chr5_ms56815_Ath_TAIR10_Ath_Chr5_ms51131_Ath_TAIR10_Ath_Chr5_ms16436_Ath_TAIR	down
chr5	6906629	6906858	TE	ms66589_Ath_TAIR10_Ath_Chr5_ms56833_Ath_TAIR10_Ath_Chr5_ms51157_Ath_TAIR10_Ath_Chr5_ms40817_Ath_TAIR	down
chr5	6915758	6915802	TE	ms83931_Ath_TAIR10_Ath_Chr5_ms18354_Ath_TAIR10_Ath_Chr2_ms16770_Ath_TAIR10_Ath_Chr2_ms25889_Ath_TAIR	down
chr5	6982151	6983208	TE	ms66585_Ath_TAIR10_Ath_Chr5_ms56829_Ath_TAIR10_Ath_Chr5_ms51153_Ath_TAIR10_Ath_Chr5_ms35763_Ath_TAIR	down
chr5	6994898	6995214	TE	ms66569_Ath_TAIR10_Ath_Chr5_ms56810_Ath_TAIR10_Ath_Chr5_ms51114_Ath_TAIR10_Ath_Chr5_ms14424_Ath_TAIR	down
chr5	7036883	7039255	TE	ms66560_Ath_TAIR10_Ath_Chr5_ms54715_Ath_TAIR10_Ath_Chr5_ms49340_Ath_TAIR10_Ath_Chr5_ms33046_Ath_TAIR	down
chr5	7041152	7042942	TE	ms66675_Ath_TAIR10_Ath_Chr5_ms56905_Ath_TAIR10_Ath_Chr5_ms51219_Ath_TAIR10_Ath_Chr5_ms35813_Ath_TAIR	down
chr5	7056871	7057432	TE	ms66674_Ath_TAIR10_Ath_Chr5_ms56904_Ath_TAIR10_Ath_Chr5_ms51218_Ath_TAIR10_Ath_Chr5_ms35812_Ath_TAIR	down
chr5	7070019	7070060	TE	ms66620_Ath_TAIR10_Ath_Chr5_ms56856_Ath_TAIR10_Ath_Chr5_ms52820_Ath_TAIR10_Ath_Chr5_ms7071_Ath_TAIR1	down
chr5	7134225	7134302	TE	ms66619_Ath_TAIR10_Ath_Chr5_ms56855_Ath_TAIR10_Ath_Chr5_ms51174_Ath_TAIR10_Ath_Chr5_ms26994_Ath_TAIR	down
chr5	7154421	7154547	TE	ms66621_Ath_TAIR10_Ath_Chr5_ms56860_Ath_TAIR10_Ath_Chr5_ms51184_Ath_TAIR10_Ath_Chr5_ms35784_Ath_TAIR	down
chr5	7168845	7168923	TE	ms66647_Ath_TAIR10_Ath_Chr5_ms34332_Ath_TAIR10_Ath_Chr3_ms31118_Ath_TAIR10_Ath_Chr3_ms21171_Ath_TAIR	down
chr5	7190197	7190508	TE	ms66643_Ath_TAIR10_Ath_Chr5_ms22789_Ath_TAIR10_Ath_Chr2_ms39824_Ath_TAIR10_Ath_Chr4_ms28679_Ath_TAIR	down
chr5	7261207	7261402	TE	ms66719_Ath_TAIR10_Ath_Chr5_ms56925_Ath_TAIR10_Ath_Chr5_ms11145_Ath_TAIR10_Ath_Chr1_ms37072_Ath_TAIR	down
chr5	7272606	7272731	TE	ms66721_Ath_TAIR10_Ath_Chr5_ms56934_Ath_TAIR10_Ath_Chr5_ms35386_Ath_TAIR10_Ath_Chr3_ms35606_Ath_TAIR	down
chr5	7352057	7352742	TE	ms66742_Ath_TAIR10_Ath_Chr5_ms56961_Ath_TAIR10_Ath_Chr5_ms51269_Ath_TAIR10_Ath_Chr5_ms36955_Ath_TAIR	down
chr5	7412781	7413294	TE	ms66739_Ath_TAIR10_Ath_Chr5_ms56958_Ath_TAIR10_Ath_Chr5_ms51264_Ath_TAIR10_Ath_Chr5_ms35841_Ath_TAIR	down
chr5	7415735	7416089	TE	ms66738_Ath_TAIR10_Ath_Chr5_ms56957_Ath_TAIR10_Ath_Chr5_ms51263_Ath_TAIR10_Ath_Chr5_ms35840_Ath_TAIR	down
chr5	7457490	7457556	TE	ms66871_Ath_TAIR10_Ath_Chr5_ms57079_Ath_TAIR10_Ath_Chr5_ms51372_Ath_TAIR10_Ath_Chr5_ms36308_Ath_TAIR	down
chr5	7473139	7473210	TE	ms66782_Ath_TAIR10_Ath_Chr5_ms56984_Ath_TAIR10_Ath_Chr5_ms3913_Ath_TAIR10_Ath_Chr1_ms10296_Ath_TAIR1	down
chr5	7478471	7478665	TE	ms66802_Ath_TAIR10_Ath_Chr5_ms39190_Ath_TAIR10_Ath_Chr3_ms6017_Ath_TAIR10_Ath_Chr1_ms40821_Ath_TAIR1	down
chr5	7490959	7491098	TE	ms66789_Ath_TAIR10_Ath_Chr5_ms6471_Ath_TAIR10_Ath_Chr1_ms6017_Ath_TAIR10_Ath_Chr1_ms40821_Ath_TAIR10	down
chr5	7504278	7504525	TE	ms66812_Ath_TAIR10_Ath_Chr5_ms48928_Ath_TAIR10_Ath_Chr4_ms44686_Ath_TAIR10_Ath_Chr4_ms31660_Ath_TAIR	down
chr5	7506563	7506673	TE	ms66823_Ath_TAIR10_Ath_Chr5_ms57014_Ath_TAIR10_Ath_Chr5_ms22863_Ath_TAIR10_Ath_Chr2_ms16124_Ath_TAIR	down
chr5	7605945	7606055	TE	ms66929_Ath_TAIR10_Ath_Chr5_ms58459_Ath_TAIR10_Ath_Chr5_ms52667_Ath_TAIR10_Ath_Chr5_ms36779_Ath_TAIR	down
chr5	7644704	7644952	TE	ms66988_Ath_TAIR10_Ath_Chr5_ms57191_Ath_TAIR10_Ath_Chr5_ms51468_Ath_TAIR10_Ath_Chr5_ms19226_Ath_TAIR	down
chr5	7648230	7649540	TE	ms66953_Ath_TAIR10_Ath_Chr5_ms57161_Ath_TAIR10_Ath_Chr5_ms51436_Ath_TAIR10_Ath_Chr5_ms5774_Ath_TAIR1	down
chr5	7713051	7713095	TE	ms66955_Ath_TAIR10_Ath_Chr5_ms57163_Ath_TAIR10_Ath_Chr5_ms51459_Ath_TAIR10_Ath_Chr5_ms35972_Ath_TAIR	down
chr5	7714603	7714761	TE	ms66954_Ath_TAIR10_Ath_Chr5_ms57162_Ath_TAIR10_Ath_Chr5_ms51458_Ath_TAIR10_Ath_Chr5_ms35944_Ath_TAIR	down
chr5	7752976	7753076	TE	ms66971_Ath_TAIR10_Ath_Chr5_ms57135_Ath_TAIR10_Ath_Chr5_ms39786_Ath_TAIR10_Ath_Chr4_ms19645_Ath_TAIR	down
chr5	7755762	7755966	TE	ms67006_Ath_TAIR10_Ath_Chr5_ms57212_Ath_TAIR10_Ath_Chr5_ms51497_Ath_TAIR10_Ath_Chr5_ms35986_Ath_TAIR	down
chr5	7777178	7777757	TE	ms67025_Ath_TAIR10_Ath_Chr5_ms3136_Ath_TAIR10_Ath_Chr1_ms2772_Ath_TAIR10_Ath_Chr1_ms32361_Ath_TAIR10	down
chr5	7797082	7797128	TE	ms66944_Ath_TAIR10_Ath_Chr5_ms48094_Ath_TAIR10_Ath_Chr4_ms43893_Ath_TAIR10_Ath_Chr4_ms25889_Ath_TAIR	down
chr5	7800645	7800925	TE	ms67072_Ath_TAIR10_Ath_Chr5_ms57259_Ath_TAIR10_Ath_Chr5_ms9879_Ath_TAIR10_Ath_Chr1_ms25078_Ath_TAIR1	down
chr5	7818026	7819030	TE	ms67097_Ath_TAIR10_Ath_Chr5_ms57294_Ath_TAIR10_Ath_Chr5_ms51575_Ath_TAIR10_Ath_Chr5_ms36013_Ath_TAIR	down
chr5	7824555	7824764	TE	ms67109_Ath_TAIR10_Ath_Chr5_ms57308_Ath_TAIR10_Ath_Chr5_ms51590_Ath_TAIR10_Ath_Chr5_ms21555_Ath_TAIR	down
chr5	7829128	7829428	TE	ms67103_Ath_TAIR10_Ath_Chr5_ms57302_Ath_TAIR10_Ath_Chr5_ms51583_Ath_TAIR10_Ath_Chr5_ms36038_Ath_TAIR	down
chr5	7910275	7911249	TE	ms67085_Ath_TAIR10_Ath_Chr5_ms57281_Ath_TAIR10_Ath_Chr5_ms51539_Ath_TAIR10_Ath_Chr5_ms11187_Ath_TAIR	down
chr5	7934835	7935098	TE	ms67073_Ath_TAIR10_Ath_Chr5_ms57266_Ath_TAIR10_Ath_Chr5_ms37214_Ath_TAIR10_Ath_Chr3_ms15244_Ath_TAIR	down
chr5	7968747	7968967	TE	ms67092_Ath_TAIR10_Ath_Chr5_ms57288_Ath_TAIR10_Ath_Chr5_ms51567_Ath_TAIR10_Ath_Chr5_ms35996_Ath_TAIR	down
chr5	7991251	7992202	TE	ms67208_Ath_TAIR10_Ath_Chr5_ms57396_Ath_TAIR10_Ath_Chr5_ms52984_Ath_TAIR10_Ath_Chr5_ms6757_Ath_TAIR1	down
chr5	8037319	8037495	TE	ms67173_Ath_TAIR10_Ath_Chr5_ms57356_Ath_TAIR10_Ath_Chr5_ms45139_Ath_TAIR10_Ath_Chr4_ms2442_Ath_TAIR1	down
chr5	8133531	8133855	TE	ms67199_Ath_TAIR10_Ath_Chr5_ms57385_Ath_TAIR10_Ath_Chr5_ms51666_Ath_TAIR10_Ath_Chr5_ms36096_Ath_TAIR	down
chr5	8160883	8160972	TE	ms67194_Ath_TAIR10_Ath_Chr5_ms57378_Ath_TAIR10_Ath_Chr5_ms51659_Ath_TAIR10_Ath_Chr5_ms36062_Ath_TAIR	down
chr5	8215067	8216134	TE	ms67360_Ath_TAIR10_Ath_Chr5_ms62288_Ath_TAIR10_Ath_Chr5_ms57428_Ath_TAIR10_Ath_Chr5_ms7071_Ath_TAIR1	down
chr5	8223936	8224113	TE	ms67335_Ath_TAIR10_Ath_Chr5_ms57509_Ath_TAIR10_Ath_Chr5_ms51779_Ath_TAIR10_Ath_Chr5_ms36151_Ath_TAIR	down
chr5	8226734	8226993	TE	ms67238_Ath_TAIR10_Ath_Chr5_ms16776_Ath_TAIR10_Ath_Chr2_ms15305_Ath_TAIR10_Ath_Chr2_ms36125_Ath_TAIR	down
chr5	8241331	8241606	TE	ms67310_Ath_TAIR10_Ath_Chr5_ms57482_Ath_TAIR10_Ath_Chr5_ms51738_Ath_TAIR10_Ath_Chr5_ms25523_Ath_TAIR	down
chr5	8262944	8263135	TE	ms67321_Ath_TAIR10_Ath_Chr5_ms57495_Ath_TAIR10_Ath_Chr5_ms51763_Ath_TAIR10_Ath_Chr5_ms36119_Ath_TAIR	down
chr5	8272780	8272929	TE	ms67356_Ath_TAIR10_Ath_Chr5_ms57989_Ath_TAIR10_Ath_Chr5_ms40878_Ath_TAIR10_Ath_Chr4_ms15223_Ath_TAIR	down
chr5	8281338	8281383	TE	ms67324_Ath_TAIR10_Ath_Chr5_ms57498_Ath_TAIR10_Ath_Chr5_ms51766_Ath_TAIR10_Ath_Chr5_ms36125_Ath_TAIR	down
chr5	8290635	8290812	TE	ms67270_Ath_TAIR10_Ath_Chr5_ms41556_Ath_TAIR10_Ath_Chr3_ms21007_Ath_TAIR10_Ath_Chr2_ms11483_Ath_TAIR	down
chr5	8314143	8314253	TE	ms67328_Ath_TAIR10_Ath_Chr5_ms57502_Ath_TAIR10_Ath_Chr5_ms51772_Ath_TAIR10_Ath_Chr5_ms36135_Ath_TAIR	down
chr5	8322504	8322671	TE	ms67237_Ath_TAIR10_Ath_Chr5_ms15998_Ath_TAIR10_Ath_Chr1_ms14604_Ath_TAIR10_Ath_Chr1_ms7145_Ath_TAIR1	down
chr5	8344884	8345006	TE	ms67373_Ath_TAIR10_Ath_Chr5_ms65906_Ath_TAIR10_Ath_Chr5_ms59521_Ath_TAIR10_Ath_Chr5_ms42045_Ath_TAIR	down
chr5	8362021	8362517	TE	ms67415_Ath_TAIR10_Ath_Chr5_ms57587_Ath_TAIR10_Ath_Chr5_ms51853_Ath_TAIR10_Ath_Chr5_ms36126_Ath_TAIR	down
chr5	8374669	8374735	TE	ms67505_Ath_TAIR10_Ath_Chr5_ms57662_Ath_TAIR10_Ath_Chr5_ms51917_Ath_TAIR10_Ath_Chr5_ms36254_Ath_TAIR	down
chr5	8405013	8405102	TE	ms67486_Ath_TAIR10_Ath_Chr5_ms57643_Ath_TAIR10_Ath_Chr5_ms51894_Ath_TAIR10_Ath_Chr5_ms31979_Ath_TAIR	down
chr5	8439960	8440094	TE	ms67446_Ath_TAIR10_Ath_Chr5_ms39406_Ath_TAIR10_Ath_Chr3_ms51926_Ath_TAIR10_Ath_Chr5_ms43522_Ath_TAIR	down
chr5	8502832	8503346	TE	ms67448_Ath_TAIR10_Ath_Chr5_ms42675_Ath_TAIR10_Ath_Chr3_ms42989_Ath_TAIR10_Ath_Chr4_ms15585_Ath_TAIR	down
chr5	8511089	8511257	TE	ms67458_Ath_TAIR10_Ath_Chr5_ms57599_Ath_TAIR10_Ath_Chr5_ms6017_Ath_TAIR10_Ath_Chr1_ms40821_Ath_TAIR1	down
chr5	8560183	8560273	TE	ms67513_Ath_TAIR10_Ath_Chr5_ms57673_Ath_TAIR10_Ath_Chr5_ms52019_Ath_TAIR10_Ath_Chr5_ms14455_Ath_TAIR	down
chr5	8565877	8566141	TE	ms67624_Ath_TAIR10_Ath_Chr5_ms57753_Ath_TAIR10_Ath_Chr5_ms37214_Ath_TAIR10_Ath_Chr3_ms15244_Ath_TAIR	down
chr5	8575203	8575419	TE	ms67655_Ath_TAIR10_Ath_Chr5_ms57791_Ath_TAIR10_Ath_Chr5_ms52024_Ath_TAIR10_Ath_Chr5_ms23284_Ath_TAIR	down
chr5	8583517	8583588	TE	ms67651_Ath_TAIR10_Ath_Chr5_ms57786_Ath_TAIR10_Ath_Chr5_ms51991_Ath_TAIR10_Ath_Chr5_ms36705_Ath_TAIR	down
chr5	8588941	8589042	TE	ms67626_Ath_TAIR10_Ath_Chr5_ms57760_Ath_TAIR10_Ath_Chr5_ms47411_Ath_TAIR10_Ath_Chr4_ms1834_Ath_TAIR1	down
chr5	8594186	8594367	TE	ms67574_Ath_TAIR10_Ath_Chr5_ms23356_Ath_TAIR10_Ath_Chr2_ms21007_Ath_TAIR10_Ath_Chr2_ms11483_Ath_TAIR	down
chr5	8611560	8611813	TE	ms67555_Ath_TAIR10_Ath_Chr5_ms57701_Ath_TAIR10_Ath_Chr5_ms26230_Ath_TAIR10_Ath_Chr2_ms18279_Ath_TAIR	down
chr5	8666627	8667411	TE	ms67617_Ath_TAIR10_Ath_Chr5_ms44081_Ath_TAIR10_Ath_Chr4_ms884_Ath_TAIR10_Ath_Chr1_ms15041_Ath_TAIR10	down
chr5	8701304	8703691	TE	ms67590_Ath_TAIR10_Ath_Chr5_ms63444_Ath_TAIR10_Ath_Chr5_ms6017_Ath_TAIR10_Ath_Chr1_ms40821_Ath_TAIR1	down
chr5	8716023	8716125	TE	ms67679_Ath_TAIR10_Ath_Chr5_ms57816_Ath_TAIR10_Ath_Chr5_ms52065_Ath_TAIR10_Ath_Chr5_ms36354_Ath_TAIR	down
chr5	8719929	8719965	TE	ms67654_Ath_TAIR10_Ath_Chr5_ms57790_Ath_TAIR10_Ath_Chr5_ms52012_Ath_TAIR10_Ath_Chr5_ms10318_Ath_TAIR	down
chr5	8733880	8734063	TE	ms67605_Ath_TAIR10_Ath_Chr5_ms22789_Ath_TAIR10_Ath_Chr2_ms39824_Ath_TAIR10_Ath_Chr4_ms28679_Ath_TAIR	down
chr5	8748943	8749000	TE	ms67565_Ath_TAIR10_Ath_Chr5_ms57827_Ath_TAIR10_Ath_Chr5_ms52123_Ath_TAIR10_Ath_Chr5_ms35462_Ath_TAIR	down
chr5	8771283	8771357	TE	ms67771_Ath_TAIR10_Ath_Chr5_ms35204_Ath_TAIR10_Ath_Chr3_ms5468_Ath_TAIR10_Ath_Chr1_ms30970_Ath_TAIR1	down
chr5	8772949	8773045	TE	ms67814_Ath_TAIR10_Ath_Chr5_ms57947_Ath_TAIR10_Ath_Chr5_ms52172_Ath_TAIR10_Ath_Chr5_ms36395_Ath_TAIR	down
chr5	8783320	8783786	TE	ms67819_Ath_TAIR10_Ath_Chr5_ms57953_Ath_TAIR10_Ath_Chr5_ms52179_Ath_TAIR10_Ath_Chr5_ms36430_Ath_TAIR	down
chr5	8802890	8802988	TE	ms67764_Ath_TAIR10_Ath_Chr5_ms57907_Ath_TAIR10_Ath_Chr5_ms52087_Ath_TAIR10_Ath_Chr5_ms3688_Ath_TAIR1	down
chr5	8804820	8804878	TE	ms67831_Ath_TAIR10_Ath_Chr5_ms16528_Ath_TAIR10_Ath_Chr2_ms15082_Ath_TAIR10_Ath_Chr2_ms10237_Ath_TAIR	down
chr5	8805912	8806075	TE	ms67769_Ath_TAIR10_Ath_Chr5_ms12845_Ath_TAIR10_Ath_Chr1_ms11823_Ath_TAIR10_Ath_Chr1_ms15460_Ath_TAIR	down
chr5	8809102	8809147	TE	ms67715_Ath_TAIR10_Ath_Chr5_ms11220_Ath_TAIR10_Ath_Chr1_ms31664_Ath_TAIR10_Ath_Chr3_ms7071_Ath_TAIR1	down
chr5	8810375	8813621	TE	ms67787_Ath_TAIR10_Ath_Chr5_ms57910_Ath_TAIR10_Ath_Chr5_ms52093_Ath_TAIR10_Ath_Chr5_ms7967_Ath_TAIR1	down
chr5	8846502	8846550	TE	ms67820_Ath_TAIR10_Ath_Chr5_ms57954_Ath_TAIR10_Ath_Chr5_ms52180_Ath_TAIR10_Ath_Chr5_ms36439_Ath_TAIR	down
chr5	8860747	8860987	TE	ms67774_Ath_TAIR10_Ath_Chr5_ms41408_Ath_TAIR10_Ath_Chr3_ms57030_Ath_TAIR10_Ath_Chr5_ms25078_Ath_TAIR	down
chr5	8873699	8873791	TE	ms67821_Ath_TAIR10_Ath_Chr5_ms57955_Ath_TAIR10_Ath_Chr5_ms52181_Ath_TAIR10_Ath_Chr5_ms36440_Ath_TAIR	down
chr5	8896178	8896258	TE	ms67807_Ath_TAIR10_Ath_Chr5_ms57939_Ath_TAIR10_Ath_Chr5_ms52159_Ath_TAIR10_Ath_Chr5_ms7506_Ath_TAIR1	down
chr5	8897594	8897676	TE	ms67749_Ath_TAIR10_Ath_Chr5_ms57925_Ath_TAIR10_Ath_Chr5_ms52134_Ath_TAIR10_Ath_Chr5_ms36433_Ath_TAIR	down
chr5	8911282	8911466	TE	ms67802_Ath_TAIR10_Ath_Chr5_ms57933_Ath_TAIR10_Ath_Chr5_ms52150_Ath_TAIR10_Ath_Chr5_ms25078_Ath_TAIR	down
chr5	8956372	8956625	TE	ms67890_Ath_TAIR10_Ath_Chr5_ms58015_Ath_TAIR10_Ath_Chr5_ms52256_Ath_TAIR10_Ath_Chr5_ms36508_Ath_TAIR	down
chr5	9008270	9008391	TE	ms67905_Ath_TAIR10_Ath_Chr5_ms58027_Ath_TAIR10_Ath_Chr5_ms52241_Ath_TAIR10_Ath_Chr5_ms36797_Ath_TAIR	down
chr5	9013434	9013768	TE	ms67876_Ath_TAIR10_Ath_Chr5_ms58020_Ath_TAIR10_Ath_Chr5_ms52263_Ath_TAIR10_Ath_Chr5_ms36477_Ath_TAIR	down
chr5	9020393	9020454	TE	ms67959_Ath_TAIR10_Ath_Chr5_ms58080_Ath_TAIR10_Ath_Chr5_ms52301_Ath_TAIR10_Ath_Chr5_ms36515_Ath_TAIR	down
chr5	9035372	9035555	TE	ms67889_Ath_TAIR10_Ath_Chr5_ms58014_Ath_TAIR10_Ath_Chr5_ms52255_Ath_TAIR10_Ath_Chr5_ms36483_Ath_TAIR	down
chr5	9042017	9042866	TE	ms67958_Ath_TAIR10_Ath_Chr5_ms58079_Ath_TAIR10_Ath_Chr5_ms52299_Ath_TAIR10_Ath_Chr5_ms36502_Ath_TAIR	down
chr5	9048853	9049269	TE	ms67971_Ath_TAIR10_Ath_Chr5_ms58092_Ath_TAIR10_Ath_Chr5_ms52314_Ath_TAIR10_Ath_Chr5_ms36541_Ath_TAIR	down
chr5	9056641	9056740	TE	ms67858_Ath_TAIR10_Ath_Chr5_ms43622_Ath_TAIR10_Ath_Chr4_ms39682_Ath_TAIR10_Ath_Chr4_ms27702_Ath_TAIR	down
chr5	9090685	9091597	TE	ms67975_Ath_TAIR10_Ath_Chr5_ms58096_Ath_TAIR10_Ath_Chr5_ms52320_Ath_TAIR10_Ath_Chr5_ms36609_Ath_TAIR	down
chr5	9095348	9096152	TE	ms67920_Ath_TAIR10_Ath_Chr5_ms69197_Ath_TAIR10_Ath_Chr5_ms62430_Ath_TAIR10_Ath_Chr5_ms15223_Ath_TAIR	down
chr5	9113586	9115296	TE	ms67877_Ath_TAIR10_Ath_Chr5_ms58461_Ath_TAIR10_Ath_Chr5_ms52669_Ath_TAIR10_Ath_Chr5_ms36797_Ath_TAIR	down
chr5	9129139	9129218	TE	ms68005_Ath_TAIR10_Ath_Chr5_ms45756_Ath_TAIR10_Ath_Chr4_ms6017_Ath_TAIR10_Ath_Chr1_ms40821_Ath_TAIR1	down
chr5	9155846	9156426	TE	ms68149_Ath_TAIR10_Ath_Chr5_ms25823_Ath_TAIR10_Ath_Chr2_ms21007_Ath_TAIR10_Ath_Chr2_ms11483_Ath_TAIR	down
chr5	9169278	9169520	TE	ms68078_Ath_TAIR10_Ath_Chr5_ms58194_Ath_TAIR10_Ath_Chr5_ms52380_Ath_TAIR10_Ath_Chr5_ms19645_Ath_TAIR	down
chr5	9176021	9176192	TE	ms68067_Ath_TAIR10_Ath_Chr5_ms58180_Ath_TAIR10_Ath_Chr5_ms52363_Ath_TAIR10_Ath_Chr5_ms7071_Ath_TAIR1	down
chr5	9178513	9179541	TE	ms68114_Ath_TAIR10_Ath_Chr5_ms58230_Ath_TAIR10_Ath_Chr5_ms52426_Ath_TAIR10_Ath_Chr5_ms36591_Ath_TAIR	down
chr5	9184237	9184311	TE	ms68119_Ath_TAIR10_Ath_Chr5_ms58235_Ath_TAIR10_Ath_Chr5_ms52432_Ath_TAIR10_Ath_Chr5_ms36598_Ath_TAIR	down
chr5	9189200	9189286	TE	ms68119_Ath_TAIR10_Ath_Chr5_ms58235_Ath_TAIR10_Ath_Chr5_ms52432_Ath_TAIR10_Ath_Chr5_ms36598_Ath_TAIR	down
chr5	9203195	9203355	TE	ms68151_Ath_TAIR10_Ath_Chr5_ms6171_Ath_TAIR10_Ath_Chr1_ms5627_Ath_TAIR10_Ath_Chr1_ms3728_Ath_TAIR10_	down
chr5	9220251	9220557	TE	ms68120_Ath_TAIR10_Ath_Chr5_ms58236_Ath_TAIR10_Ath_Chr5_ms52433_Ath_TAIR10_Ath_Chr5_ms36599_Ath_TAIR	down
chr5	9222889	9223919	TE	ms68124_Ath_TAIR10_Ath_Chr5_ms58241_Ath_TAIR10_Ath_Chr5_ms52441_Ath_TAIR10_Ath_Chr5_ms36621_Ath_TAIR	down
chr5	9226790	9226940	TE	ms68152_Ath_TAIR10_Ath_Chr5_ms66871_Ath_TAIR10_Ath_Chr5_ms60388_Ath_TAIR10_Ath_Chr5_ms42636_Ath_TAIR	down
chr5	9237458	9237502	TE	ms68138_Ath_TAIR10_Ath_Chr5_ms58256_Ath_TAIR10_Ath_Chr5_ms52455_Ath_TAIR10_Ath_Chr5_ms37072_Ath_TAIR	down
chr5	9238881	9239001	TE	ms68097_Ath_TAIR10_Ath_Chr5_ms58211_Ath_TAIR10_Ath_Chr5_ms52394_Ath_TAIR10_Ath_Chr5_ms25889_Ath_TAIR	down
chr5	9248847	9249767	TE	ms68049_Ath_TAIR10_Ath_Chr5_ms55804_Ath_TAIR10_Ath_Chr5_ms50259_Ath_TAIR10_Ath_Chr5_ms6604_Ath_TAIR1	down
chr5	9259299	9259376	TE	ms68132_Ath_TAIR10_Ath_Chr5_ms58250_Ath_TAIR10_Ath_Chr5_ms52450_Ath_TAIR10_Ath_Chr5_ms36635_Ath_TAIR	down
chr5	9275487	9275810	TE	ms68116_Ath_TAIR10_Ath_Chr5_ms58232_Ath_TAIR10_Ath_Chr5_ms52428_Ath_TAIR10_Ath_Chr5_ms36594_Ath_TAIR	down
chr5	9280437	9282298	TE	ms68122_Ath_TAIR10_Ath_Chr5_ms58238_Ath_TAIR10_Ath_Chr5_ms52437_Ath_TAIR10_Ath_Chr5_ms36609_Ath_TAIR	down
chr5	9283817	9284423	TE	ms68029_Ath_TAIR10_Ath_Chr5_ms35704_Ath_TAIR10_Ath_Chr3_ms32411_Ath_TAIR10_Ath_Chr3_ms22296_Ath_TAIR	down
chr5	9289409	9290769	TE	ms68098_Ath_TAIR10_Ath_Chr5_ms58212_Ath_TAIR10_Ath_Chr5_ms52395_Ath_TAIR10_Ath_Chr5_ms25981_Ath_TAIR	down
chr5	9297940	9298054	TE	ms68107_Ath_TAIR10_Ath_Chr5_ms58223_Ath_TAIR10_Ath_Chr5_ms52419_Ath_TAIR10_Ath_Chr5_ms36573_Ath_TAIR	down
chr5	9302804	9302904	TE	ms68064_Ath_TAIR10_Ath_Chr5_ms58177_Ath_TAIR10_Ath_Chr5_ms52348_Ath_TAIR10_Ath_Chr5_ms2927_Ath_TAIR1	down
chr5	9316941	9317133	TE	ms68035_Ath_TAIR10_Ath_Chr5_ms32029_Ath_TAIR10_Ath_Chr3_ms15305_Ath_TAIR10_Ath_Chr2_ms36125_Ath_TAIR	down
chr5	9321454	9324745	TE	ms68205_Ath_TAIR10_Ath_Chr5_ms58322_Ath_TAIR10_Ath_Chr5_ms52520_Ath_TAIR10_Ath_Chr5_ms36609_Ath_TAIR	down
chr5	9341016	9341493	TE	ms68220_Ath_TAIR10_Ath_Chr5_ms2550_Ath_TAIR10_Ath_Chr1_ms2231_Ath_TAIR10_Ath_Chr1_ms17603_Ath_TAIR10	down
chr5	9374623	9374742	TE	ms68258_Ath_TAIR10_Ath_Chr5_ms58370_Ath_TAIR10_Ath_Chr5_ms52506_Ath_TAIR10_Ath_Chr5_ms25889_Ath_TAIR	down
chr5	9394643	9394755	TE	ms68241_Ath_TAIR10_Ath_Chr5_ms58291_Ath_TAIR10_Ath_Chr5_ms5532_Ath_TAIR10_Ath_Chr1_ms3646_Ath_TAIR10	down
chr5	9395870	9396539	TE	ms68199_Ath_TAIR10_Ath_Chr5_ms58306_Ath_TAIR10_Ath_Chr5_ms31525_Ath_TAIR10_Ath_Chr3_ms40404_Ath_TAIR	down
chr5	9402795	9402913	TE	ms68184_Ath_TAIR10_Ath_Chr5_ms33632_Ath_TAIR10_Ath_Chr3_ms3850_Ath_TAIR10_Ath_Chr1_ms30971_Ath_TAIR1	down
chr5	9407549	9407682	TE	ms68214_Ath_TAIR10_Ath_Chr5_ms58368_Ath_TAIR10_Ath_Chr5_ms52501_Ath_TAIR10_Ath_Chr5_ms20393_Ath_TAIR	down
chr5	9410942	9411653	TE	ms68271_Ath_TAIR10_Ath_Chr5_ms58384_Ath_TAIR10_Ath_Chr5_ms52564_Ath_TAIR10_Ath_Chr5_ms28354_Ath_TAIR	down
chr5	9413040	9413401	TE	ms68293_Ath_TAIR10_Ath_Chr5_ms58410_Ath_TAIR10_Ath_Chr5_ms52601_Ath_TAIR10_Ath_Chr5_ms39759_Ath_TAIR	down
chr5	9422418	9422649	TE	ms68314_Ath_TAIR10_Ath_Chr5_ms40584_Ath_TAIR10_Ath_Chr3_ms50135_Ath_TAIR10_Ath_Chr5_ms8978_Ath_TAIR1	down
chr5	9444403	9444799	TE	ms83781_Ath_TAIR10_Ath_Chr5_ms5229_Ath_TAIR10_Ath_Chr1_ms4719_Ath_TAIR10_Ath_Chr1_ms3074_Ath_TAIR10_	down
chr5	9463254	9463445	TE	ms68291_Ath_TAIR10_Ath_Chr5_ms58407_Ath_TAIR10_Ath_Chr5_ms52598_Ath_TAIR10_Ath_Chr5_ms36739_Ath_TAIR	down
chr5	9472634	9472721	TE	ms68203_Ath_TAIR10_Ath_Chr5_ms58320_Ath_TAIR10_Ath_Chr5_ms52504_Ath_TAIR10_Ath_Chr5_ms22384_Ath_TAIR	down
chr5	9497114	9497224	TE	ms68240_Ath_TAIR10_Ath_Chr5_ms58289_Ath_TAIR10_Ath_Chr5_ms3005_Ath_TAIR10_Ath_Chr1_ms3932_Ath_TAIR10	down
chr5	9527256	9527319	TE	ms68351_Ath_TAIR10_Ath_Chr5_ms58459_Ath_TAIR10_Ath_Chr5_ms52667_Ath_TAIR10_Ath_Chr5_ms36779_Ath_TAIR	down
chr5	9552605	9552835	TE	ms68344_Ath_TAIR10_Ath_Chr5_ms58452_Ath_TAIR10_Ath_Chr5_ms52623_Ath_TAIR10_Ath_Chr5_ms3304_Ath_TAIR1	down
chr5	9561185	9561781	TE	ms68326_Ath_TAIR10_Ath_Chr5_ms22941_Ath_TAIR10_Ath_Chr2_ms36516_Ath_TAIR10_Ath_Chr3_ms23274_Ath_TAIR	down
chr5	9566339	9566454	TE	ms68508_Ath_TAIR10_Ath_Chr5_ms58628_Ath_TAIR10_Ath_Chr5_ms52806_Ath_TAIR10_Ath_Chr5_ms18140_Ath_TAIR	down
chr5	9591314	9591406	TE	ms68352_Ath_TAIR10_Ath_Chr5_ms58461_Ath_TAIR10_Ath_Chr5_ms52669_Ath_TAIR10_Ath_Chr5_ms36797_Ath_TAIR	down
chr5	9592560	9592653	TE	ms68353_Ath_TAIR10_Ath_Chr5_ms58462_Ath_TAIR10_Ath_Chr5_ms52670_Ath_TAIR10_Ath_Chr5_ms36798_Ath_TAIR	down
chr5	9612161	9612491	TE	ms68345_Ath_TAIR10_Ath_Chr5_ms58453_Ath_TAIR10_Ath_Chr5_ms52628_Ath_TAIR10_Ath_Chr5_ms7071_Ath_TAIR1	down
chr5	9617181	9617299	TE	ms68347_Ath_TAIR10_Ath_Chr5_ms58455_Ath_TAIR10_Ath_Chr5_ms52657_Ath_TAIR10_Ath_Chr5_ms31381_Ath_TAIR	down
chr5	9632190	9632331	TE	ms68432_Ath_TAIR10_Ath_Chr5_ms58549_Ath_TAIR10_Ath_Chr5_ms52715_Ath_TAIR10_Ath_Chr5_ms36802_Ath_TAIR	down
chr5	9647486	9648531	TE	ms68422_Ath_TAIR10_Ath_Chr5_ms58536_Ath_TAIR10_Ath_Chr5_ms52693_Ath_TAIR10_Ath_Chr5_ms3313_Ath_TAIR1	down
chr5	9661978	9662053	TE	ms68416_Ath_TAIR10_Ath_Chr5_ms58530_Ath_TAIR10_Ath_Chr5_ms52675_Ath_TAIR10_Ath_Chr5_ms40830_Ath_TAIR	down
chr5	9665049	9665088	TE	ms68348_Ath_TAIR10_Ath_Chr5_ms58456_Ath_TAIR10_Ath_Chr5_ms52663_Ath_TAIR10_Ath_Chr5_ms36769_Ath_TAIR	down
chr5	9686243	9686504	TE	ms68408_Ath_TAIR10_Ath_Chr5_ms58520_Ath_TAIR10_Ath_Chr5_ms52651_Ath_TAIR10_Ath_Chr5_ms32916_Ath_TAIR	down
chr5	9698016	9698236	TE	ms68402_Ath_TAIR10_Ath_Chr5_ms58514_Ath_TAIR10_Ath_Chr5_ms52642_Ath_TAIR10_Ath_Chr5_ms20954_Ath_TAIR	down
chr5	9705028	9705593	TE	ms68696_Ath_TAIR10_Ath_Chr5_ms59479_Ath_TAIR10_Ath_Chr5_ms51926_Ath_TAIR10_Ath_Chr5_ms43522_Ath_TAIR	down
chr5	9709684	9709712	TE	ms68681_Ath_TAIR10_Ath_Chr5_ms58782_Ath_TAIR10_Ath_Chr5_ms52937_Ath_TAIR10_Ath_Chr5_ms37014_Ath_TAIR	down
chr5	9712600	9712685	TE	ms68687_Ath_TAIR10_Ath_Chr5_ms58788_Ath_TAIR10_Ath_Chr5_ms52944_Ath_TAIR10_Ath_Chr5_ms37033_Ath_TAIR	down
chr5	9718933	9719174	TE	ms68628_Ath_TAIR10_Ath_Chr5_ms25021_Ath_TAIR10_Ath_Chr2_ms30375_Ath_TAIR10_Ath_Chr3_ms20801_Ath_TAIR	down
chr5	9721383	9722174	TE	ms68570_Ath_TAIR10_Ath_Chr5_ms58680_Ath_TAIR10_Ath_Chr5_ms52859_Ath_TAIR10_Ath_Chr5_ms36930_Ath_TAIR	down
chr5	9738746	9738911	TE	ms68699_Ath_TAIR10_Ath_Chr5_ms64825_Ath_TAIR10_Ath_Chr5_ms58520_Ath_TAIR10_Ath_Chr5_ms41394_Ath_TAIR	down
chr5	9755388	9757513	TE	ms68581_Ath_TAIR10_Ath_Chr5_ms59968_Ath_TAIR10_Ath_Chr5_ms54020_Ath_TAIR10_Ath_Chr5_ms7071_Ath_TAIR1	down
chr5	9759344	9759406	TE	ms68566_Ath_TAIR10_Ath_Chr5_ms58676_Ath_TAIR10_Ath_Chr5_ms52827_Ath_TAIR10_Ath_Chr5_ms11865_Ath_TAIR	down
chr5	9770238	9771050	TE	ms68625_Ath_TAIR10_Ath_Chr5_ms5768_Ath_TAIR10_Ath_Chr1_ms5226_Ath_TAIR10_Ath_Chr1_ms3345_Ath_TAIR10_	down
chr5	9800120	9801716	TE	ms68567_Ath_TAIR10_Ath_Chr5_ms58677_Ath_TAIR10_Ath_Chr5_ms52852_Ath_TAIR10_Ath_Chr5_ms30626_Ath_TAIR	down
chr5	9809463	9809521	TE	ms83900_Ath_TAIR10_Ath_Chr5_ms34488_Ath_TAIR10_Ath_Chr3_ms31277_Ath_TAIR10_Ath_Chr3_ms22759_Ath_TAIR	down
chr5	9811239	9812408	TE	ms68539_Ath_TAIR10_Ath_Chr5_ms21993_Ath_TAIR10_Ath_Chr2_ms20227_Ath_TAIR10_Ath_Chr2_ms14244_Ath_TAIR	down
chr5	9818471	9819146	TE	ms68619_Ath_TAIR10_Ath_Chr5_ms2135_Ath_TAIR10_Ath_Chr1_ms1854_Ath_TAIR10_Ath_Chr1_ms27445_Ath_TAIR10	down
chr5	9827480	9827586	TE	ms68561_Ath_TAIR10_Ath_Chr5_ms58671_Ath_TAIR10_Ath_Chr5_ms52811_Ath_TAIR10_Ath_Chr5_ms2352_Ath_TAIR1	down
chr5	9847088	9847368	TE	ms68569_Ath_TAIR10_Ath_Chr5_ms58679_Ath_TAIR10_Ath_Chr5_ms52856_Ath_TAIR10_Ath_Chr5_ms36609_Ath_TAIR	down
chr5	9849328	9849443	TE	ms68575_Ath_TAIR10_Ath_Chr5_ms58688_Ath_TAIR10_Ath_Chr5_ms52869_Ath_TAIR10_Ath_Chr5_ms36992_Ath_TAIR	down
chr5	9871556	9872899	TE	ms68659_Ath_TAIR10_Ath_Chr5_ms58755_Ath_TAIR10_Ath_Chr5_ms52850_Ath_TAIR10_Ath_Chr5_ms33248_Ath_TAIR	down
chr5	9876647	9877959	TE	ms68686_Ath_TAIR10_Ath_Chr5_ms58787_Ath_TAIR10_Ath_Chr5_ms52943_Ath_TAIR10_Ath_Chr5_ms37026_Ath_TAIR	down
chr5	9880289	9880422	TE	ms68821_Ath_TAIR10_Ath_Chr5_ms58758_Ath_TAIR10_Ath_Chr5_ms52871_Ath_TAIR10_Ath_Chr5_ms37202_Ath_TAIR	down
chr5	9883538	9883673	TE	ms68556_Ath_TAIR10_Ath_Chr5_ms66446_Ath_TAIR10_Ath_Chr5_ms60015_Ath_TAIR10_Ath_Chr5_ms42346_Ath_TAIR	down
chr5	9888904	9889071	TE	ms68612_Ath_TAIR10_Ath_Chr5_ms58656_Ath_TAIR10_Ath_Chr5_ms36699_Ath_TAIR10_Ath_Chr3_ms15223_Ath_TAIR	down
chr5	9890304	9890377	TE	ms68759_Ath_TAIR10_Ath_Chr5_ms58865_Ath_TAIR10_Ath_Chr5_ms53031_Ath_TAIR10_Ath_Chr5_ms37079_Ath_TAIR	down
chr5	9901901	9902227	TE	ms68915_Ath_TAIR10_Ath_Chr5_ms59000_Ath_TAIR10_Ath_Chr5_ms53141_Ath_TAIR10_Ath_Chr5_ms37139_Ath_TAIR	down
chr5	9909666	9910052	TE	ms68879_Ath_TAIR10_Ath_Chr5_ms58949_Ath_TAIR10_Ath_Chr5_ms33622_Ath_TAIR10_Ath_Chr3_ms23317_Ath_TAIR	down
chr5	9918307	9918634	TE	ms68791_Ath_TAIR10_Ath_Chr5_ms58896_Ath_TAIR10_Ath_Chr5_ms53008_Ath_TAIR10_Ath_Chr5_ms25710_Ath_TAIR	down
chr5	9927949	9928218	TE	ms68797_Ath_TAIR10_Ath_Chr5_ms58903_Ath_TAIR10_Ath_Chr5_ms53068_Ath_TAIR10_Ath_Chr5_ms37112_Ath_TAIR	down
chr5	9939509	9940180	TE	ms68833_Ath_TAIR10_Ath_Chr5_ms5631_Ath_TAIR10_Ath_Chr1_ms5468_Ath_TAIR10_Ath_Chr1_ms30970_Ath_TAIR10	down
chr5	9956055	9957019	TE	ms68907_Ath_TAIR10_Ath_Chr5_ms58991_Ath_TAIR10_Ath_Chr5_ms53131_Ath_TAIR10_Ath_Chr5_ms37084_Ath_TAIR	down
chr5	9963195	9964074	TE	ms68761_Ath_TAIR10_Ath_Chr5_ms58867_Ath_TAIR10_Ath_Chr5_ms53047_Ath_TAIR10_Ath_Chr5_ms42805_Ath_TAIR	down
chr5	9970595	9970734	TE	ms68898_Ath_TAIR10_Ath_Chr5_ms58981_Ath_TAIR10_Ath_Chr5_ms53110_Ath_TAIR10_Ath_Chr5_ms15244_Ath_TAIR	down
chr5	9972113	9973297	TE	ms68737_Ath_TAIR10_Ath_Chr5_ms46326_Ath_TAIR10_Ath_Chr4_ms42233_Ath_TAIR10_Ath_Chr4_ms29672_Ath_TAIR	down
chr5	9978703	9983329	TE	ms68914_Ath_TAIR10_Ath_Chr5_ms58999_Ath_TAIR10_Ath_Chr5_ms53140_Ath_TAIR10_Ath_Chr5_ms37138_Ath_TAIR	down
chr5	10000152	10000230	TE	ms68826_Ath_TAIR10_Ath_Chr5_ms58936_Ath_TAIR10_Ath_Chr5_ms53089_Ath_TAIR10_Ath_Chr5_ms37131_Ath_TAIR	down
chr5	10001885	10003603	TE	ms68767_Ath_TAIR10_Ath_Chr5_ms61288_Ath_TAIR10_Ath_Chr5_ms55337_Ath_TAIR10_Ath_Chr5_ms1268_Ath_TAIR1	down
chr5	10018962	10019655	TE	ms68948_Ath_TAIR10_Ath_Chr5_ms7702_Ath_TAIR10_Ath_Chr1_ms7080_Ath_TAIR10_Ath_Chr1_ms11638_Ath_TAIR10	down
chr5	10025620	10025971	TE	ms68873_Ath_TAIR10_Ath_Chr5_ms58846_Ath_TAIR10_Ath_Chr5_ms31943_Ath_TAIR10_Ath_Chr3_ms30587_Ath_TAIR	down
chr5	10029429	10029482	TE	ms68807_Ath_TAIR10_Ath_Chr5_ms58856_Ath_TAIR10_Ath_Chr5_ms52623_Ath_TAIR10_Ath_Chr5_ms3304_Ath_TAIR1	down
chr5	10039620	10039745	TE	ms68808_Ath_TAIR10_Ath_Chr5_ms58914_Ath_TAIR10_Ath_Chr5_ms53001_Ath_TAIR10_Ath_Chr5_ms18342_Ath_TAIR	down
chr5	10041082	10041408	TE	ms68882_Ath_TAIR10_Ath_Chr5_ms58961_Ath_TAIR10_Ath_Chr5_ms52984_Ath_TAIR10_Ath_Chr5_ms6757_Ath_TAIR1	down
chr5	10043630	10043702	TE	ms68911_Ath_TAIR10_Ath_Chr5_ms58996_Ath_TAIR10_Ath_Chr5_ms53136_Ath_TAIR10_Ath_Chr5_ms37103_Ath_TAIR	down
chr5	10049763	10050046	TE	ms68933_Ath_TAIR10_Ath_Chr5_ms59172_Ath_TAIR10_Ath_Chr5_ms53270_Ath_TAIR10_Ath_Chr5_ms34291_Ath_TAIR	down
chr5	10056391	10056519	TE	ms68830_Ath_TAIR10_Ath_Chr5_ms2991_Ath_TAIR10_Ath_Chr1_ms35840_Ath_TAIR10_Ath_Chr3_ms22242_Ath_TAIR1	down
chr5	10058446	10058507	TE	ms68922_Ath_TAIR10_Ath_Chr5_ms59012_Ath_TAIR10_Ath_Chr5_ms53154_Ath_TAIR10_Ath_Chr5_ms37148_Ath_TAIR	down
chr5	10062930	10063091	TE	ms68924_Ath_TAIR10_Ath_Chr5_ms59014_Ath_TAIR10_Ath_Chr5_ms53156_Ath_TAIR10_Ath_Chr5_ms37152_Ath_TAIR	down
chr5	10064839	10065730	TE	ms68836_Ath_TAIR10_Ath_Chr5_ms20411_Ath_TAIR10_Ath_Chr2_ms55151_Ath_TAIR10_Ath_Chr5_ms38824_Ath_TAIR	down
chr5	10067417	10068318	TE	ms68880_Ath_TAIR10_Ath_Chr5_ms58958_Ath_TAIR10_Ath_Chr5_ms46337_Ath_TAIR10_Ath_Chr4_ms34869_Ath_TAIR	down
chr5	10072881	10076434	TE	ms68847_Ath_TAIR10_Ath_Chr5_ms38534_Ath_TAIR10_Ath_Chr3_ms35120_Ath_TAIR10_Ath_Chr3_ms24607_Ath_TAIR	down
chr5	10085319	10085498	TE	ms69147_Ath_TAIR10_Ath_Chr5_ms59239_Ath_TAIR10_Ath_Chr5_ms53406_Ath_TAIR10_Ath_Chr5_ms43612_Ath_TAIR	down
chr5	10117497	10117589	TE	ms69003_Ath_TAIR10_Ath_Chr5_ms36564_Ath_TAIR10_Ath_Chr3_ms33198_Ath_TAIR10_Ath_Chr3_ms22892_Ath_TAIR	down
chr5	10122660	10124679	TE	ms69014_Ath_TAIR10_Ath_Chr5_ms39841_Ath_TAIR10_Ath_Chr3_ms36345_Ath_TAIR10_Ath_Chr3_ms25599_Ath_TAIR	down
chr5	10125753	10125829	TE	ms69110_Ath_TAIR10_Ath_Chr5_ms59196_Ath_TAIR10_Ath_Chr5_ms53328_Ath_TAIR10_Ath_Chr5_ms37231_Ath_TAIR	down
chr5	10172346	10175636	TE	ms69190_Ath_TAIR10_Ath_Chr5_ms18990_Ath_TAIR10_Ath_Chr2_ms17355_Ath_TAIR10_Ath_Chr2_ms11948_Ath_TAIR	down
chr5	10177097	10178329	TE	ms69065_Ath_TAIR10_Ath_Chr5_ms59141_Ath_TAIR10_Ath_Chr5_ms53200_Ath_TAIR10_Ath_Chr5_ms2418_Ath_TAIR1	down
chr5	10212910	10212982	TE	ms69141_Ath_TAIR10_Ath_Chr5_ms59231_Ath_TAIR10_Ath_Chr5_ms53380_Ath_TAIR10_Ath_Chr5_ms37324_Ath_TAIR	down
chr5	10214438	10214636	TE	ms69185_Ath_TAIR10_Ath_Chr5_ms48928_Ath_TAIR10_Ath_Chr4_ms44686_Ath_TAIR10_Ath_Chr4_ms31660_Ath_TAIR	down
chr5	10236688	10237031	TE	ms69160_Ath_TAIR10_Ath_Chr5_ms59772_Ath_TAIR10_Ath_Chr5_ms53888_Ath_TAIR10_Ath_Chr5_ms37668_Ath_TAIR	down
chr5	10260639	10260688	TE	ms69226_Ath_TAIR10_Ath_Chr5_ms72045_Ath_TAIR10_Ath_Chr5_ms21462_Ath_TAIR10_Ath_Chr2_ms15196_Ath_TAIR	down
chr5	10267807	10267860	TE	ms69114_Ath_TAIR10_Ath_Chr5_ms59200_Ath_TAIR10_Ath_Chr5_ms53334_Ath_TAIR10_Ath_Chr5_ms37244_Ath_TAIR	down
chr5	10272345	10272491	TE	ms69319_Ath_TAIR10_Ath_Chr5_ms59400_Ath_TAIR10_Ath_Chr5_ms53466_Ath_TAIR10_Ath_Chr5_ms28760_Ath_TAIR	down
chr5	10275042	10275247	TE	ms69310_Ath_TAIR10_Ath_Chr5_ms59385_Ath_TAIR10_Ath_Chr5_ms47591_Ath_TAIR10_Ath_Chr4_ms11137_Ath_TAIR	down
chr5	10283720	10284246	TE	ms69264_Ath_TAIR10_Ath_Chr5_ms8886_Ath_TAIR10_Ath_Chr1_ms8191_Ath_TAIR10_Ath_Chr1_ms5778_Ath_TAIR10_	down
chr5	10290342	10292029	TE	ms69386_Ath_TAIR10_Ath_Chr5_ms63591_Ath_TAIR10_Ath_Chr5_ms57375_Ath_TAIR10_Ath_Chr5_ms40571_Ath_TAIR	down
chr5	10350643	10351701	TE	ms69273_Ath_TAIR10_Ath_Chr5_ms21399_Ath_TAIR10_Ath_Chr2_ms19711_Ath_TAIR10_Ath_Chr2_ms39759_Ath_TAIR	down
chr5	10353906	10354097	TE	ms69344_Ath_TAIR10_Ath_Chr5_ms59433_Ath_TAIR10_Ath_Chr5_ms53558_Ath_TAIR10_Ath_Chr5_ms37431_Ath_TAIR	down
chr5	10368169	10368463	TE	ms69241_Ath_TAIR10_Ath_Chr5_ms59331_Ath_TAIR10_Ath_Chr5_ms53486_Ath_TAIR10_Ath_Chr5_ms37379_Ath_TAIR	down
chr5	10385086	10385411	TE	ms69213_Ath_TAIR10_Ath_Chr5_ms33509_Ath_TAIR10_Ath_Chr3_ms30368_Ath_TAIR10_Ath_Chr3_ms20714_Ath_TAIR	down
chr5	10405817	10405858	TE	ms69336_Ath_TAIR10_Ath_Chr5_ms59423_Ath_TAIR10_Ath_Chr5_ms53546_Ath_TAIR10_Ath_Chr5_ms37377_Ath_TAIR	down
chr5	10417223	10420458	TE	ms69210_Ath_TAIR10_Ath_Chr5_ms22329_Ath_TAIR10_Ath_Chr2_ms20540_Ath_TAIR10_Ath_Chr2_ms14495_Ath_TAIR	down
chr5	10447216	10447268	TE	ms69299_Ath_TAIR10_Ath_Chr5_ms59307_Ath_TAIR10_Ath_Chr5_ms36103_Ath_TAIR10_Ath_Chr3_ms25352_Ath_TAIR	down
chr5	10474276	10476687	TE	ms83862_Ath_TAIR10_Ath_Chr5_ms8613_Ath_TAIR10_Ath_Chr1_ms7945_Ath_TAIR10_Ath_Chr1_ms5647_Ath_TAIR10_	down
chr5	10479905	10480588	TE	ms69539_Ath_TAIR10_Ath_Chr5_ms59609_Ath_TAIR10_Ath_Chr5_ms22352_Ath_TAIR10_Ath_Chr2_ms15223_Ath_TAIR	down
chr5	10527568	10530975	TE	ms69447_Ath_TAIR10_Ath_Chr5_ms59507_Ath_TAIR10_Ath_Chr5_ms16007_Ath_TAIR10_Ath_Chr2_ms40531_Ath_TAIR	down
chr5	10533765	10535851	TE	ms69486_Ath_TAIR10_Ath_Chr5_ms51027_Ath_TAIR10_Ath_Chr4_ms46649_Ath_TAIR10_Ath_Chr4_ms32992_Ath_TAIR	down
chr5	10536862	10538385	TE	ms69532_Ath_TAIR10_Ath_Chr5_ms59531_Ath_TAIR10_Ath_Chr5_ms29127_Ath_TAIR10_Ath_Chr3_ms19935_Ath_TAIR	down
chr5	10546708	10547382	TE	ms69556_Ath_TAIR10_Ath_Chr5_ms59642_Ath_TAIR10_Ath_Chr5_ms53707_Ath_TAIR10_Ath_Chr5_ms41343_Ath_TAIR	down
chr5	10555858	10557077	TE	ms69629_Ath_TAIR10_Ath_Chr5_ms34827_Ath_TAIR10_Ath_Chr3_ms31474_Ath_TAIR10_Ath_Chr3_ms15851_Ath_TAIR	down
chr5	10561258	10562524	TE	ms69407_Ath_TAIR10_Ath_Chr5_ms14286_Ath_TAIR10_Ath_Chr1_ms13088_Ath_TAIR10_Ath_Chr1_ms8990_Ath_TAIR1	down
chr5	10564061	10564626	TE	ms69514_Ath_TAIR10_Ath_Chr5_ms36149_Ath_TAIR10_Ath_Chr3_ms32851_Ath_TAIR10_Ath_Chr3_ms22630_Ath_TAIR	down
chr5	10570427	10573233	TE	ms69604_Ath_TAIR10_Ath_Chr5_ms59698_Ath_TAIR10_Ath_Chr5_ms53805_Ath_TAIR10_Ath_Chr5_ms37634_Ath_TAIR	down
chr5	10633190	10635303	TE	ms69502_Ath_TAIR10_Ath_Chr5_ms14481_Ath_TAIR10_Ath_Chr1_ms13286_Ath_TAIR10_Ath_Chr1_ms31081_Ath_TAIR	down
chr5	10644153	10644437	TE	ms69465_Ath_TAIR10_Ath_Chr5_ms59561_Ath_TAIR10_Ath_Chr5_ms53691_Ath_TAIR10_Ath_Chr5_ms37578_Ath_TAIR	down
chr5	10655568	10655707	TE	ms69713_Ath_TAIR10_Ath_Chr5_ms43898_Ath_TAIR10_Ath_Chr4_ms39930_Ath_TAIR10_Ath_Chr4_ms27902_Ath_TAIR	down
chr5	10661310	10661479	TE	ms69794_Ath_TAIR10_Ath_Chr5_ms59868_Ath_TAIR10_Ath_Chr5_ms53930_Ath_TAIR10_Ath_Chr5_ms16125_Ath_TAIR	down
chr5	10665673	10665804	TE	ms69679_Ath_TAIR10_Ath_Chr5_ms59766_Ath_TAIR10_Ath_Chr5_ms53840_Ath_TAIR10_Ath_Chr5_ms4887_Ath_TAIR1	down
chr5	10684535	10684772	TE	ms69660_Ath_TAIR10_Ath_Chr5_ms45136_Ath_TAIR10_Ath_Chr4_ms57030_Ath_TAIR10_Ath_Chr5_ms25078_Ath_TAIR	down
chr5	10740270	10740335	TE	ms69682_Ath_TAIR10_Ath_Chr5_ms59770_Ath_TAIR10_Ath_Chr5_ms53876_Ath_TAIR10_Ath_Chr5_ms30461_Ath_TAIR	down
chr5	10759601	10762721	TE	ms69769_Ath_TAIR10_Ath_Chr5_ms59798_Ath_TAIR10_Ath_Chr5_ms33770_Ath_TAIR10_Ath_Chr3_ms42123_Ath_TAIR	down
chr5	10772990	10773120	TE	ms69787_Ath_TAIR10_Ath_Chr5_ms59859_Ath_TAIR10_Ath_Chr5_ms53875_Ath_TAIR10_Ath_Chr5_ms30090_Ath_TAIR	down
chr5	10774500	10775076	TE	ms69817_Ath_TAIR10_Ath_Chr5_ms59895_Ath_TAIR10_Ath_Chr5_ms53986_Ath_TAIR10_Ath_Chr5_ms37763_Ath_TAIR	down
chr5	10790202	10790830	TE	ms69780_Ath_TAIR10_Ath_Chr5_ms59848_Ath_TAIR10_Ath_Chr5_ms53841_Ath_TAIR10_Ath_Chr5_ms5377_Ath_TAIR1	down
chr5	10793965	10794051	TE	ms83982_Ath_TAIR10_Ath_Chr5_ms8185_Ath_TAIR10_Ath_Chr1_ms7533_Ath_TAIR10_Ath_Chr1_ms5377_Ath_TAIR10_	down
chr5	10800893	10802077	TE	ms69742_Ath_TAIR10_Ath_Chr5_ms33351_Ath_TAIR10_Ath_Chr3_ms30214_Ath_TAIR10_Ath_Chr3_ms20605_Ath_TAIR	down
chr5	10805795	10806019	TE	ms69798_Ath_TAIR10_Ath_Chr5_ms59872_Ath_TAIR10_Ath_Chr5_ms53949_Ath_TAIR10_Ath_Chr5_ms22500_Ath_TAIR	down
chr5	10854920	10855878	TE	ms69894_Ath_TAIR10_Ath_Chr5_ms59968_Ath_TAIR10_Ath_Chr5_ms54020_Ath_TAIR10_Ath_Chr5_ms7071_Ath_TAIR1	down
chr5	10868870	10868932	TE	ms69861_Ath_TAIR10_Ath_Chr5_ms34738_Ath_TAIR10_Ath_Chr3_ms31525_Ath_TAIR10_Ath_Chr3_ms40404_Ath_TAIR	down
chr5	10886556	10886605	TE	ms70015_Ath_TAIR10_Ath_Chr5_ms60083_Ath_TAIR10_Ath_Chr5_ms54176_Ath_TAIR10_Ath_Chr5_ms37912_Ath_TAIR	down
chr5	10913490	10913717	TE	ms69925_Ath_TAIR10_Ath_Chr5_ms60001_Ath_TAIR10_Ath_Chr5_ms54100_Ath_TAIR10_Ath_Chr5_ms37884_Ath_TAIR	down
chr5	10915648	10915881	TE	ms69897_Ath_TAIR10_Ath_Chr5_ms59972_Ath_TAIR10_Ath_Chr5_ms54041_Ath_TAIR10_Ath_Chr5_ms21571_Ath_TAIR	down
chr5	10920985	10921166	TE	ms69933_Ath_TAIR10_Ath_Chr5_ms21470_Ath_TAIR10_Ath_Chr2_ms19704_Ath_TAIR10_Ath_Chr2_ms36204_Ath_TAIR	down
chr5	10938469	10938530	TE	ms69904_Ath_TAIR10_Ath_Chr5_ms59980_Ath_TAIR10_Ath_Chr5_ms54076_Ath_TAIR10_Ath_Chr5_ms37819_Ath_TAIR	down
chr5	10944134	10944210	TE	ms70017_Ath_TAIR10_Ath_Chr5_ms60085_Ath_TAIR10_Ath_Chr5_ms54178_Ath_TAIR10_Ath_Chr5_ms37918_Ath_TAIR	down
chr5	11000417	11000474	TE	ms70010_Ath_TAIR10_Ath_Chr5_ms60078_Ath_TAIR10_Ath_Chr5_ms54171_Ath_TAIR10_Ath_Chr5_ms37896_Ath_TAIR	down
chr5	11267231	11267340	TE	ms70291_Ath_TAIR10_Ath_Chr5_ms61458_Ath_TAIR10_Ath_Chr5_ms55534_Ath_TAIR10_Ath_Chr5_ms39136_Ath_TAIR	down
chr5	11401088	11402655	TE	ms70478_Ath_TAIR10_Ath_Chr5_ms60792_Ath_TAIR10_Ath_Chr5_ms32611_Ath_TAIR10_Ath_Chr3_ms30464_Ath_TAIR	down
chr5	11556006	11556065	TE	ms70462_Ath_TAIR10_Ath_Chr5_ms60494_Ath_TAIR10_Ath_Chr5_ms54578_Ath_TAIR10_Ath_Chr5_ms38329_Ath_TAIR	down
chr5	11639300	11640660	TE	ms70608_Ath_TAIR10_Ath_Chr5_ms11069_Ath_TAIR10_Ath_Chr1_ms10208_Ath_TAIR10_Ath_Chr1_ms7071_Ath_TAIR1	down
chr5	11707943	11707969	TE	ms70612_Ath_TAIR10_Ath_Chr5_ms46128_Ath_TAIR10_Ath_Chr4_ms42045_Ath_TAIR10_Ath_Chr4_ms29479_Ath_TAIR	down
chr5	11710080	11710121	TE	ms70612_Ath_TAIR10_Ath_Chr5_ms46128_Ath_TAIR10_Ath_Chr4_ms42045_Ath_TAIR10_Ath_Chr4_ms29479_Ath_TAIR	down
chr5	11727729	11727781	TE	ms70631_Ath_TAIR10_Ath_Chr5_ms60736_Ath_TAIR10_Ath_Chr5_ms54840_Ath_TAIR10_Ath_Chr5_ms38510_Ath_TAIR	down
chr5	11732339	11733272	TE	ms70627_Ath_TAIR10_Ath_Chr5_ms60645_Ath_TAIR10_Ath_Chr5_ms54749_Ath_TAIR10_Ath_Chr5_ms38442_Ath_TAIR	down
chr5	11755870	11755898	TE	ms83953_Ath_TAIR10_Ath_Chr5_ms60645_Ath_TAIR10_Ath_Chr5_ms54749_Ath_TAIR10_Ath_Chr5_ms38442_Ath_TAIR	down
chr5	11767903	11768294	TE	ms70558_Ath_TAIR10_Ath_Chr5_ms8338_Ath_TAIR10_Ath_Chr1_ms7669_Ath_TAIR10_Ath_Chr1_ms5465_Ath_TAIR10_	down
chr5	11802471	11802745	TE	ms70686_Ath_TAIR10_Ath_Chr5_ms60709_Ath_TAIR10_Ath_Chr5_ms54805_Ath_TAIR10_Ath_Chr5_ms30464_Ath_TAIR	down
chr5	11810107	11810220	TE	ms70694_Ath_TAIR10_Ath_Chr5_ms60717_Ath_TAIR10_Ath_Chr5_ms54818_Ath_TAIR10_Ath_Chr5_ms38483_Ath_TAIR	down
chr5	11975783	11975815	TE	ms70687_Ath_TAIR10_Ath_Chr5_ms60710_Ath_TAIR10_Ath_Chr5_ms54808_Ath_TAIR10_Ath_Chr5_ms38470_Ath_TAIR	down
chr5	12012595	12012913	TE	ms70814_Ath_TAIR10_Ath_Chr5_ms60792_Ath_TAIR10_Ath_Chr5_ms32611_Ath_TAIR10_Ath_Chr3_ms30464_Ath_TAIR	down
chr5	12013993	12014082	TE	ms70814_Ath_TAIR10_Ath_Chr5_ms60792_Ath_TAIR10_Ath_Chr5_ms32611_Ath_TAIR10_Ath_Chr3_ms30464_Ath_TAIR	down
chr5	12020422	12021726	TE	ms70739_Ath_TAIR10_Ath_Chr5_ms18843_Ath_TAIR10_Ath_Chr2_ms17229_Ath_TAIR10_Ath_Chr2_ms4543_Ath_TAIR1	down
chr5	12062841	12062879	TE	ms70827_Ath_TAIR10_Ath_Chr5_ms60844_Ath_TAIR10_Ath_Chr5_ms54931_Ath_TAIR10_Ath_Chr5_ms38543_Ath_TAIR	down
chr5	12069421	12069449	TE	ms70836_Ath_TAIR10_Ath_Chr5_ms60853_Ath_TAIR10_Ath_Chr5_ms54949_Ath_TAIR10_Ath_Chr5_ms38618_Ath_TAIR	down
chr5	12076022	12076733	TE	ms70825_Ath_TAIR10_Ath_Chr5_ms60833_Ath_TAIR10_Ath_Chr5_ms54894_Ath_TAIR10_Ath_Chr5_ms33428_Ath_TAIR	down
chr5	12084642	12084815	TE	ms70838_Ath_TAIR10_Ath_Chr5_ms60855_Ath_TAIR10_Ath_Chr5_ms54953_Ath_TAIR10_Ath_Chr5_ms38635_Ath_TAIR	down
chr5	12103778	12104233	TE	ms70749_Ath_TAIR10_Ath_Chr5_ms35932_Ath_TAIR10_Ath_Chr3_ms32611_Ath_TAIR10_Ath_Chr3_ms30464_Ath_TAIR	down
chr5	12109566	12109600	TE	ms70837_Ath_TAIR10_Ath_Chr5_ms60854_Ath_TAIR10_Ath_Chr5_ms54951_Ath_TAIR10_Ath_Chr5_ms38622_Ath_TAIR	down
chr5	12132512	12134948	TE	ms70817_Ath_TAIR10_Ath_Chr5_ms60795_Ath_TAIR10_Ath_Chr5_ms32611_Ath_TAIR10_Ath_Chr3_ms30464_Ath_TAIR	down
chr5	12139551	12139608	TE	ms84014_Ath_TAIR10_Ath_Chr5_ms47262_Ath_TAIR10_Ath_Chr4_ms43145_Ath_TAIR10_Ath_Chr4_ms30464_Ath_TAIR	down
chr5	12143427	12145307	TE	ms70830_Ath_TAIR10_Ath_Chr5_ms60847_Ath_TAIR10_Ath_Chr5_ms54935_Ath_TAIR10_Ath_Chr5_ms38559_Ath_TAIR	down
chr5	12150304	12150347	TE	ms70830_Ath_TAIR10_Ath_Chr5_ms60847_Ath_TAIR10_Ath_Chr5_ms54935_Ath_TAIR10_Ath_Chr5_ms38559_Ath_TAIR	down
chr5	12283673	12283834	TE	ms70878_Ath_TAIR10_Ath_Chr5_ms60900_Ath_TAIR10_Ath_Chr5_ms54994_Ath_TAIR10_Ath_Chr5_ms38658_Ath_TAIR	down
chr5	12285084	12285201	TE	ms70878_Ath_TAIR10_Ath_Chr5_ms60900_Ath_TAIR10_Ath_Chr5_ms54994_Ath_TAIR10_Ath_Chr5_ms38658_Ath_TAIR	down
chr5	12291818	12292765	TE	ms70872_Ath_TAIR10_Ath_Chr5_ms60892_Ath_TAIR10_Ath_Chr5_ms54973_Ath_TAIR10_Ath_Chr5_ms12563_Ath_TAIR	down
chr5	12417328	12417363	TE	ms70998_Ath_TAIR10_Ath_Chr5_ms35919_Ath_TAIR10_Ath_Chr3_ms32570_Ath_TAIR10_Ath_Chr3_ms22437_Ath_TAIR	down
chr5	12421271	12421526	TE	ms71139_Ath_TAIR10_Ath_Chr5_ms61159_Ath_TAIR10_Ath_Chr5_ms55229_Ath_TAIR10_Ath_Chr5_ms38864_Ath_TAIR	down
chr5	12510078	12510139	TE	ms71095_Ath_TAIR10_Ath_Chr5_ms38653_Ath_TAIR10_Ath_Chr3_ms35222_Ath_TAIR10_Ath_Chr3_ms24638_Ath_TAIR	down
chr5	12522600	12523372	TE	ms71046_Ath_TAIR10_Ath_Chr5_ms61068_Ath_TAIR10_Ath_Chr5_ms55148_Ath_TAIR10_Ath_Chr5_ms38790_Ath_TAIR	down
chr5	12547966	12548203	TE	ms71121_Ath_TAIR10_Ath_Chr5_ms61136_Ath_TAIR10_Ath_Chr5_ms55169_Ath_TAIR10_Ath_Chr5_ms29672_Ath_TAIR	down
chr5	12553160	12553210	TE	ms71363_Ath_TAIR10_Ath_Chr5_ms61354_Ath_TAIR10_Ath_Chr5_ms55405_Ath_TAIR10_Ath_Chr5_ms14259_Ath_TAIR	down
chr5	12554910	12554971	TE	ms71293_Ath_TAIR10_Ath_Chr5_ms61287_Ath_TAIR10_Ath_Chr5_ms55273_Ath_TAIR10_Ath_Chr5_ms5065_Ath_TAIR1	down
chr5	12566157	12566832	TE	ms71211_Ath_TAIR10_Ath_Chr5_ms61224_Ath_TAIR10_Ath_Chr5_ms55293_Ath_TAIR10_Ath_Chr5_ms23552_Ath_TAIR	down
chr5	12569033	12569195	TE	ms71194_Ath_TAIR10_Ath_Chr5_ms51122_Ath_TAIR10_Ath_Chr4_ms46733_Ath_TAIR10_Ath_Chr4_ms33055_Ath_TAIR	down
chr5	12584133	12584234	TE	ms71264_Ath_TAIR10_Ath_Chr5_ms61261_Ath_TAIR10_Ath_Chr5_ms55358_Ath_TAIR10_Ath_Chr5_ms39006_Ath_TAIR	down
chr5	12588097	12588208	TE	ms71265_Ath_TAIR10_Ath_Chr5_ms61343_Ath_TAIR10_Ath_Chr5_ms55345_Ath_TAIR10_Ath_Chr5_ms22075_Ath_TAIR	down
chr5	12598333	12598484	TE	ms71337_Ath_TAIR10_Ath_Chr5_ms61315_Ath_TAIR10_Ath_Chr5_ms38834_Ath_TAIR10_Ath_Chr3_ms15585_Ath_TAIR	down
chr5	12602265	12602420	TE	ms71296_Ath_TAIR10_Ath_Chr5_ms61290_Ath_TAIR10_Ath_Chr5_ms55388_Ath_TAIR10_Ath_Chr5_ms39039_Ath_TAIR	down
chr5	12608937	12609022	TE	ms71239_Ath_TAIR10_Ath_Chr5_ms61719_Ath_TAIR10_Ath_Chr5_ms55856_Ath_TAIR10_Ath_Chr5_ms39394_Ath_TAIR	down
chr5	12703959	12704046	TE	ms71398_Ath_TAIR10_Ath_Chr5_ms61399_Ath_TAIR10_Ath_Chr5_ms55475_Ath_TAIR10_Ath_Chr5_ms39088_Ath_TAIR	down
chr5	12736323	12736552	TE	ms71344_Ath_TAIR10_Ath_Chr5_ms61327_Ath_TAIR10_Ath_Chr5_ms53498_Ath_TAIR10_Ath_Chr5_ms40826_Ath_TAIR	down
chr5	12745705	12745995	TE	ms71559_Ath_TAIR10_Ath_Chr5_ms61551_Ath_TAIR10_Ath_Chr5_ms55618_Ath_TAIR10_Ath_Chr5_ms39221_Ath_TAIR	down
chr5	12960342	12960472	TE	ms71693_Ath_TAIR10_Ath_Chr5_ms61669_Ath_TAIR10_Ath_Chr5_ms55715_Ath_TAIR10_Ath_Chr5_ms39233_Ath_TAIR	down
chr5	13017416	13018582	TE	ms71594_Ath_TAIR10_Ath_Chr5_ms20215_Ath_TAIR10_Ath_Chr2_ms18562_Ath_TAIR10_Ath_Chr2_ms12855_Ath_TAIR	down
chr5	13019988	13021625	TE	ms71642_Ath_TAIR10_Ath_Chr5_ms61133_Ath_TAIR10_Ath_Chr5_ms55160_Ath_TAIR10_Ath_Chr5_ms4761_Ath_TAIR1	down
chr5	13053806	13057152	TE	ms71726_Ath_TAIR10_Ath_Chr5_ms61704_Ath_TAIR10_Ath_Chr5_ms55766_Ath_TAIR10_Ath_Chr5_ms39347_Ath_TAIR	down
chr5	13058262	13058882	TE	ms71589_Ath_TAIR10_Ath_Chr5_ms17752_Ath_TAIR10_Ath_Chr2_ms16233_Ath_TAIR10_Ath_Chr2_ms11064_Ath_TAIR	down
chr5	13076898	13076935	TE	ms84049_Ath_TAIR10_Ath_Chr5_ms6142_Ath_TAIR10_Ath_Chr1_ms5538_Ath_TAIR10_Ath_Chr1_ms3668_Ath_TAIR10_	down
chr5	13096729	13098131	TE	ms71665_Ath_TAIR10_Ath_Chr5_ms61591_Ath_TAIR10_Ath_Chr5_ms21865_Ath_TAIR10_Ath_Chr2_ms24306_Ath_TAIR	down
chr5	13232413	13232771	TE	ms71906_Ath_TAIR10_Ath_Chr5_ms61875_Ath_TAIR10_Ath_Chr5_ms55940_Ath_TAIR10_Ath_Chr5_ms39464_Ath_TAIR	down
chr5	13240692	13240865	TE	ms71874_Ath_TAIR10_Ath_Chr5_ms61814_Ath_TAIR10_Ath_Chr5_ms8227_Ath_TAIR10_Ath_Chr1_ms34319_Ath_TAIR1	down
chr5	13287568	13287613	TE	ms71919_Ath_TAIR10_Ath_Chr5_ms61888_Ath_TAIR10_Ath_Chr5_ms55954_Ath_TAIR10_Ath_Chr5_ms39507_Ath_TAIR	down
chr5	13323593	13323645	TE	ms71981_Ath_TAIR10_Ath_Chr5_ms61935_Ath_TAIR10_Ath_Chr5_ms42890_Ath_TAIR10_Ath_Chr4_ms27981_Ath_TAIR	down
chr5	13337486	13337747	TE	ms72147_Ath_TAIR10_Ath_Chr5_ms62192_Ath_TAIR10_Ath_Chr5_ms56118_Ath_TAIR10_Ath_Chr5_ms39635_Ath_TAIR	down
chr5	13357386	13357530	TE	ms72122_Ath_TAIR10_Ath_Chr5_ms62090_Ath_TAIR10_Ath_Chr5_ms56058_Ath_TAIR10_Ath_Chr5_ms14420_Ath_TAIR	down
chr5	13400119	13400682	TE	ms71951_Ath_TAIR10_Ath_Chr5_ms18843_Ath_TAIR10_Ath_Chr2_ms17229_Ath_TAIR10_Ath_Chr2_ms4543_Ath_TAIR1	down
chr5	13472714	13472758	TE	ms71992_Ath_TAIR10_Ath_Chr5_ms61955_Ath_TAIR10_Ath_Chr5_ms56029_Ath_TAIR10_Ath_Chr5_ms40531_Ath_TAIR	down
chr5	13483112	13483818	TE	ms71960_Ath_TAIR10_Ath_Chr5_ms34513_Ath_TAIR10_Ath_Chr3_ms31324_Ath_TAIR10_Ath_Chr3_ms42545_Ath_TAIR	down
chr5	13488406	13488492	TE	ms71973_Ath_TAIR10_Ath_Chr5_ms57704_Ath_TAIR10_Ath_Chr5_ms28281_Ath_TAIR10_Ath_Chr3_ms7071_Ath_TAIR1	down
chr5	13494882	13495014	TE	ms71972_Ath_TAIR10_Ath_Chr5_ms57537_Ath_TAIR10_Ath_Chr5_ms60633_Ath_TAIR10_Ath_Chr5_ms42805_Ath_TAIR	down
chr5	13511911	13511969	TE	ms72257_Ath_TAIR10_Ath_Chr5_ms62287_Ath_TAIR10_Ath_Chr5_ms56209_Ath_TAIR10_Ath_Chr5_ms39739_Ath_TAIR	down
chr5	13513331	13513396	TE	ms72227_Ath_TAIR10_Ath_Chr5_ms62255_Ath_TAIR10_Ath_Chr5_ms56142_Ath_TAIR10_Ath_Chr5_ms7071_Ath_TAIR1	down
chr5	13516081	13516703	TE	ms72329_Ath_TAIR10_Ath_Chr5_ms62351_Ath_TAIR10_Ath_Chr5_ms56192_Ath_TAIR10_Ath_Chr5_ms8173_Ath_TAIR1	down
chr5	13526364	13526460	TE	ms72281_Ath_TAIR10_Ath_Chr5_ms62317_Ath_TAIR10_Ath_Chr5_ms56238_Ath_TAIR10_Ath_Chr5_ms39759_Ath_TAIR	down
chr5	13534385	13535625	TE	ms72352_Ath_TAIR10_Ath_Chr5_ms62380_Ath_TAIR10_Ath_Chr5_ms56289_Ath_TAIR10_Ath_Chr5_ms39715_Ath_TAIR	down
chr5	13550625	13550704	TE	ms72288_Ath_TAIR10_Ath_Chr5_ms17401_Ath_TAIR10_Ath_Chr2_ms15901_Ath_TAIR10_Ath_Chr2_ms36026_Ath_TAIR	down
chr5	13570088	13570219	TE	ms72235_Ath_TAIR10_Ath_Chr5_ms62269_Ath_TAIR10_Ath_Chr5_ms56185_Ath_TAIR10_Ath_Chr5_ms39732_Ath_TAIR	down
chr5	13571502	13572326	TE	ms72213_Ath_TAIR10_Ath_Chr5_ms66062_Ath_TAIR10_Ath_Chr5_ms59675_Ath_TAIR10_Ath_Chr5_ms42169_Ath_TAIR	down
chr5	13602575	13603487	TE	ms72239_Ath_TAIR10_Ath_Chr5_ms62310_Ath_TAIR10_Ath_Chr5_ms56171_Ath_TAIR10_Ath_Chr5_ms30626_Ath_TAIR	down
chr5	13613773	13615617	TE	ms72277_Ath_TAIR10_Ath_Chr5_ms62311_Ath_TAIR10_Ath_Chr5_ms56187_Ath_TAIR10_Ath_Chr5_ms40633_Ath_TAIR	down
chr5	13621482	13621524	TE	ms72234_Ath_TAIR10_Ath_Chr5_ms62268_Ath_TAIR10_Ath_Chr5_ms56184_Ath_TAIR10_Ath_Chr5_ms39719_Ath_TAIR	down
chr5	13639199	13639301	TE	ms72276_Ath_TAIR10_Ath_Chr5_ms62299_Ath_TAIR10_Ath_Chr5_ms34384_Ath_TAIR10_Ath_Chr3_ms39759_Ath_TAIR	down
chr5	13651857	13651904	TE	ms72363_Ath_TAIR10_Ath_Chr5_ms62392_Ath_TAIR10_Ath_Chr5_ms56305_Ath_TAIR10_Ath_Chr5_ms39780_Ath_TAIR	down
chr5	13656520	13657797	TE	ms72339_Ath_TAIR10_Ath_Chr5_ms62365_Ath_TAIR10_Ath_Chr5_ms56244_Ath_TAIR10_Ath_Chr5_ms1633_Ath_TAIR1	down
chr5	13660367	13660614	TE	ms72344_Ath_TAIR10_Ath_Chr5_ms62372_Ath_TAIR10_Ath_Chr5_ms56277_Ath_TAIR10_Ath_Chr5_ms37273_Ath_TAIR	down
chr5	13671559	13671647	TE	ms72287_Ath_TAIR10_Ath_Chr5_ms17111_Ath_TAIR10_Ath_Chr2_ms51956_Ath_TAIR10_Ath_Chr5_ms15277_Ath_TAIR	down
chr5	13686123	13686235	TE	ms72326_Ath_TAIR10_Ath_Chr5_ms62346_Ath_TAIR10_Ath_Chr5_ms55343_Ath_TAIR10_Ath_Chr5_ms14705_Ath_TAIR	down
chr5	13687309	13687974	TE	ms72343_Ath_TAIR10_Ath_Chr5_ms62370_Ath_TAIR10_Ath_Chr5_ms56262_Ath_TAIR10_Ath_Chr5_ms24399_Ath_TAIR	down
chr5	13703311	13703380	TE	ms72565_Ath_TAIR10_Ath_Chr5_ms62595_Ath_TAIR10_Ath_Chr5_ms56478_Ath_TAIR10_Ath_Chr5_ms15223_Ath_TAIR	down
chr5	13716348	13716994	TE	ms72483_Ath_TAIR10_Ath_Chr5_ms62513_Ath_TAIR10_Ath_Chr5_ms56426_Ath_TAIR10_Ath_Chr5_ms1269_Ath_TAIR1	down
chr5	13720316	13720370	TE	ms72468_Ath_TAIR10_Ath_Chr5_ms62500_Ath_TAIR10_Ath_Chr5_ms56422_Ath_TAIR10_Ath_Chr5_ms39901_Ath_TAIR	down
chr5	13724084	13724208	TE	ms72456_Ath_TAIR10_Ath_Chr5_ms62491_Ath_TAIR10_Ath_Chr5_ms3816_Ath_TAIR10_Ath_Chr1_ms2603_Ath_TAIR10	down
chr5	13735291	13736981	TE	ms72469_Ath_TAIR10_Ath_Chr5_ms62502_Ath_TAIR10_Ath_Chr5_ms56424_Ath_TAIR10_Ath_Chr5_ms39903_Ath_TAIR	down
chr5	13740728	13740943	TE	ms72470_Ath_TAIR10_Ath_Chr5_ms62502_Ath_TAIR10_Ath_Chr5_ms56424_Ath_TAIR10_Ath_Chr5_ms39903_Ath_TAIR	down
chr5	13761087	13761203	TE	ms72536_Ath_TAIR10_Ath_Chr5_ms62453_Ath_TAIR10_Ath_Chr5_ms27792_Ath_TAIR10_Ath_Chr3_ms28681_Ath_TAIR	down
chr5	13764451	13764528	TE	ms72552_Ath_TAIR10_Ath_Chr5_ms62582_Ath_TAIR10_Ath_Chr5_ms56411_Ath_TAIR10_Ath_Chr5_ms833_Ath_TAIR10	down
chr5	13773750	13775537	TE	ms72430_Ath_TAIR10_Ath_Chr5_ms56031_Ath_TAIR10_Ath_Chr5_ms50458_Ath_TAIR10_Ath_Chr5_ms35320_Ath_TAIR	down
chr5	13786557	13786609	TE	ms72586_Ath_TAIR10_Ath_Chr5_ms62617_Ath_TAIR10_Ath_Chr5_ms56518_Ath_TAIR10_Ath_Chr5_ms39939_Ath_TAIR	down
chr5	13803415	13804909	TE	ms72463_Ath_TAIR10_Ath_Chr5_ms49750_Ath_TAIR10_Ath_Chr4_ms45467_Ath_TAIR10_Ath_Chr4_ms32271_Ath_TAIR	down
chr5	13811623	13812246	TE	ms72421_Ath_TAIR10_Ath_Chr5_ms43033_Ath_TAIR10_Ath_Chr4_ms5931_Ath_TAIR10_Ath_Chr1_ms7071_Ath_TAIR10	down
chr5	13813380	13814485	TE	ms72444_Ath_TAIR10_Ath_Chr5_ms62475_Ath_TAIR10_Ath_Chr5_ms56375_Ath_TAIR10_Ath_Chr5_ms30971_Ath_TAIR	down
chr5	13821864	13821970	TE	ms72559_Ath_TAIR10_Ath_Chr5_ms62589_Ath_TAIR10_Ath_Chr5_ms56449_Ath_TAIR10_Ath_Chr5_ms16125_Ath_TAIR	down
chr5	13826988	13827258	TE	ms72451_Ath_TAIR10_Ath_Chr5_ms62483_Ath_TAIR10_Ath_Chr5_ms56401_Ath_TAIR10_Ath_Chr5_ms39877_Ath_TAIR	down
chr5	13828514	13828924	TE	ms72431_Ath_TAIR10_Ath_Chr5_ms57704_Ath_TAIR10_Ath_Chr5_ms28281_Ath_TAIR10_Ath_Chr3_ms7071_Ath_TAIR1	down
chr5	13855139	13855475	TE	ms72564_Ath_TAIR10_Ath_Chr5_ms62594_Ath_TAIR10_Ath_Chr5_ms56477_Ath_TAIR10_Ath_Chr5_ms14438_Ath_TAIR	down
chr5	13859119	13859368	TE	ms72541_Ath_TAIR10_Ath_Chr5_ms62542_Ath_TAIR10_Ath_Chr5_ms59725_Ath_TAIR10_Ath_Chr5_ms35784_Ath_TAIR	down
chr5	13860794	13863199	TE	ms72589_Ath_TAIR10_Ath_Chr5_ms62624_Ath_TAIR10_Ath_Chr5_ms44810_Ath_TAIR10_Ath_Chr4_ms25690_Ath_TAIR	down
chr5	13869407	13869641	TE	ms72585_Ath_TAIR10_Ath_Chr5_ms62616_Ath_TAIR10_Ath_Chr5_ms56517_Ath_TAIR10_Ath_Chr5_ms39938_Ath_TAIR	down
chr5	13878089	13879014	TE	ms72531_Ath_TAIR10_Ath_Chr5_ms69861_Ath_TAIR10_Ath_Chr5_ms63032_Ath_TAIR10_Ath_Chr5_ms44379_Ath_TAIR	down
chr5	13884275	13884425	TE	ms72772_Ath_TAIR10_Ath_Chr5_ms62784_Ath_TAIR10_Ath_Chr5_ms56654_Ath_TAIR10_Ath_Chr5_ms39993_Ath_TAIR	down
chr5	13888650	13888796	TE	ms72770_Ath_TAIR10_Ath_Chr5_ms62782_Ath_TAIR10_Ath_Chr5_ms56652_Ath_TAIR10_Ath_Chr5_ms39991_Ath_TAIR	down
chr5	13890272	13890386	TE	ms72770_Ath_TAIR10_Ath_Chr5_ms62782_Ath_TAIR10_Ath_Chr5_ms56652_Ath_TAIR10_Ath_Chr5_ms39991_Ath_TAIR	down
chr5	13897120	13897370	TE	ms72807_Ath_TAIR10_Ath_Chr5_ms62819_Ath_TAIR10_Ath_Chr5_ms56732_Ath_TAIR10_Ath_Chr5_ms40667_Ath_TAIR	down
chr5	13903302	13903377	TE	ms72784_Ath_TAIR10_Ath_Chr5_ms62796_Ath_TAIR10_Ath_Chr5_ms56672_Ath_TAIR10_Ath_Chr5_ms40039_Ath_TAIR	down
chr5	13907387	13907857	TE	ms72618_Ath_TAIR10_Ath_Chr5_ms9872_Ath_TAIR10_Ath_Chr1_ms9105_Ath_TAIR10_Ath_Chr1_ms6472_Ath_TAIR10_	down
chr5	13917468	13917514	TE	ms72721_Ath_TAIR10_Ath_Chr5_ms62710_Ath_TAIR10_Ath_Chr5_ms49824_Ath_TAIR10_Ath_Chr5_ms29672_Ath_TAIR	down
chr5	13926032	13926106	TE	ms72680_Ath_TAIR10_Ath_Chr5_ms47966_Ath_TAIR10_Ath_Chr4_ms43826_Ath_TAIR10_Ath_Chr4_ms31037_Ath_TAIR	down
chr5	13930995	13931104	TE	ms72774_Ath_TAIR10_Ath_Chr5_ms62786_Ath_TAIR10_Ath_Chr5_ms56656_Ath_TAIR10_Ath_Chr5_ms40000_Ath_TAIR	down
chr5	13975309	13976554	TE	ms72650_Ath_TAIR10_Ath_Chr5_ms35055_Ath_TAIR10_Ath_Chr3_ms31838_Ath_TAIR10_Ath_Chr3_ms42059_Ath_TAIR	down
chr5	13977667	13979883	TE	ms72605_Ath_TAIR10_Ath_Chr5_ms366_Ath_TAIR10_Ath_Chr1_ms42917_Ath_TAIR10_Ath_Chr4_ms37831_Ath_TAIR10	down
chr5	13983870	13983978	TE	ms83961_Ath_TAIR10_Ath_Chr5_ms17481_Ath_TAIR10_Ath_Chr2_ms15959_Ath_TAIR10_Ath_Chr2_ms10842_Ath_TAIR	down
chr5	13989027	13989762	TE	ms72769_Ath_TAIR10_Ath_Chr5_ms62781_Ath_TAIR10_Ath_Chr5_ms56651_Ath_TAIR10_Ath_Chr5_ms39990_Ath_TAIR	down
chr5	13991391	13991500	TE	ms72753_Ath_TAIR10_Ath_Chr5_ms62759_Ath_TAIR10_Ath_Chr5_ms56617_Ath_TAIR10_Ath_Chr5_ms36705_Ath_TAIR	down
chr5	14002845	14002904	TE	ms72701_Ath_TAIR10_Ath_Chr5_ms62288_Ath_TAIR10_Ath_Chr5_ms57428_Ath_TAIR10_Ath_Chr5_ms7071_Ath_TAIR1	down
chr5	14023362	14023558	TE	ms72792_Ath_TAIR10_Ath_Chr5_ms62804_Ath_TAIR10_Ath_Chr5_ms56684_Ath_TAIR10_Ath_Chr5_ms40061_Ath_TAIR	down
chr5	14054688	14056840	TE	ms72806_Ath_TAIR10_Ath_Chr5_ms62818_Ath_TAIR10_Ath_Chr5_ms56704_Ath_TAIR10_Ath_Chr5_ms40104_Ath_TAIR	down
chr5	14059076	14060093	TE	ms72779_Ath_TAIR10_Ath_Chr5_ms62791_Ath_TAIR10_Ath_Chr5_ms56662_Ath_TAIR10_Ath_Chr5_ms40007_Ath_TAIR	down
chr5	14066299	14066432	TE	ms72809_Ath_TAIR10_Ath_Chr5_ms62821_Ath_TAIR10_Ath_Chr5_ms56734_Ath_TAIR10_Ath_Chr5_ms41138_Ath_TAIR	down
chr5	14075696	14076260	TE	ms72970_Ath_TAIR10_Ath_Chr5_ms62879_Ath_TAIR10_Ath_Chr5_ms35270_Ath_TAIR10_Ath_Chr3_ms33250_Ath_TAIR	down
chr5	14081847	14081921	TE	ms72905_Ath_TAIR10_Ath_Chr5_ms62914_Ath_TAIR10_Ath_Chr5_ms56811_Ath_TAIR10_Ath_Chr5_ms30971_Ath_TAIR	down
chr5	14086537	14086702	TE	ms72915_Ath_TAIR10_Ath_Chr5_ms63001_Ath_TAIR10_Ath_Chr5_ms56818_Ath_TAIR10_Ath_Chr5_ms35651_Ath_TAIR	down
chr5	14107804	14107950	TE	ms72926_Ath_TAIR10_Ath_Chr5_ms16905_Ath_TAIR10_Ath_Chr2_ms20889_Ath_TAIR10_Ath_Chr2_ms42686_Ath_TAIR	down
chr5	14117948	14118357	TE	ms72911_Ath_TAIR10_Ath_Chr5_ms62921_Ath_TAIR10_Ath_Chr5_ms56834_Ath_TAIR10_Ath_Chr5_ms40154_Ath_TAIR	down
chr5	14143572	14143676	TE	ms72899_Ath_TAIR10_Ath_Chr5_ms62889_Ath_TAIR10_Ath_Chr5_ms31451_Ath_TAIR10_Ath_Chr3_ms7071_Ath_TAIR1	down
chr5	14150301	14150345	TE	ms72847_Ath_TAIR10_Ath_Chr5_ms10813_Ath_TAIR10_Ath_Chr1_ms9970_Ath_TAIR10_Ath_Chr1_ms7071_Ath_TAIR10	down
chr5	14151706	14152146	TE	ms72849_Ath_TAIR10_Ath_Chr5_ms17129_Ath_TAIR10_Ath_Chr2_ms15588_Ath_TAIR10_Ath_Chr2_ms7071_Ath_TAIR1	down
chr5	14158072	14158192	TE	ms73008_Ath_TAIR10_Ath_Chr5_ms63012_Ath_TAIR10_Ath_Chr5_ms56862_Ath_TAIR10_Ath_Chr5_ms10400_Ath_TAIR	down
chr5	14185862	14187261	TE	ms72884_Ath_TAIR10_Ath_Chr5_ms53970_Ath_TAIR10_Ath_Chr4_ms48687_Ath_TAIR10_Ath_Chr4_ms34204_Ath_TAIR	down
chr5	14199888	14199962	TE	ms73025_Ath_TAIR10_Ath_Chr5_ms63033_Ath_TAIR10_Ath_Chr5_ms56908_Ath_TAIR10_Ath_Chr5_ms40210_Ath_TAIR	down
chr5	14203209	14203609	TE	ms73031_Ath_TAIR10_Ath_Chr5_ms63039_Ath_TAIR10_Ath_Chr5_ms56916_Ath_TAIR10_Ath_Chr5_ms40224_Ath_TAIR	down
chr5	14212059	14212145	TE	ms72862_Ath_TAIR10_Ath_Chr5_ms34955_Ath_TAIR10_Ath_Chr3_ms31664_Ath_TAIR10_Ath_Chr3_ms7071_Ath_TAIR1	down
chr5	14240142	14240257	TE	ms72964_Ath_TAIR10_Ath_Chr5_ms56602_Ath_TAIR10_Ath_Chr5_ms31421_Ath_TAIR10_Ath_Chr3_ms36660_Ath_TAIR	down
chr5	14246755	14246929	TE	ms72908_Ath_TAIR10_Ath_Chr5_ms62917_Ath_TAIR10_Ath_Chr5_ms56826_Ath_TAIR10_Ath_Chr5_ms40128_Ath_TAIR	down
chr5	14253346	14253689	TE	ms73030_Ath_TAIR10_Ath_Chr5_ms63038_Ath_TAIR10_Ath_Chr5_ms56914_Ath_TAIR10_Ath_Chr5_ms40220_Ath_TAIR	down
chr5	14268870	14270015	TE	ms73143_Ath_TAIR10_Ath_Chr5_ms63143_Ath_TAIR10_Ath_Chr5_ms56948_Ath_TAIR10_Ath_Chr5_ms6342_Ath_TAIR1	down
chr5	14280182	14281738	TE	ms73077_Ath_TAIR10_Ath_Chr5_ms63095_Ath_TAIR10_Ath_Chr5_ms56971_Ath_TAIR10_Ath_Chr5_ms30768_Ath_TAIR	down
chr5	14288724	14288885	TE	ms73184_Ath_TAIR10_Ath_Chr5_ms65590_Ath_TAIR10_Ath_Chr5_ms21007_Ath_TAIR10_Ath_Chr2_ms11483_Ath_TAIR	down
chr5	14298800	14299109	TE	ms73109_Ath_TAIR10_Ath_Chr5_ms63128_Ath_TAIR10_Ath_Chr5_ms57606_Ath_TAIR10_Ath_Chr5_ms10304_Ath_TAIR	down
chr5	14300934	14302020	TE	ms73085_Ath_TAIR10_Ath_Chr5_ms63103_Ath_TAIR10_Ath_Chr5_ms56997_Ath_TAIR10_Ath_Chr5_ms40308_Ath_TAIR	down
chr5	14311809	14312087	TE	ms73080_Ath_TAIR10_Ath_Chr5_ms63098_Ath_TAIR10_Ath_Chr5_ms56988_Ath_TAIR10_Ath_Chr5_ms40272_Ath_TAIR	down
chr5	14314078	14317654	TE	ms73226_Ath_TAIR10_Ath_Chr5_ms63203_Ath_TAIR10_Ath_Chr5_ms57062_Ath_TAIR10_Ath_Chr5_ms40343_Ath_TAIR	down
chr5	14546648	14546931	TE	ms73476_Ath_TAIR10_Ath_Chr5_ms63399_Ath_TAIR10_Ath_Chr5_ms57107_Ath_TAIR10_Ath_Chr5_ms20239_Ath_TAIR	down
chr5	14553200	14553542	TE	ms73342_Ath_TAIR10_Ath_Chr5_ms63288_Ath_TAIR10_Ath_Chr5_ms57129_Ath_TAIR10_Ath_Chr5_ms35281_Ath_TAIR	down
chr5	14560945	14561201	TE	ms73380_Ath_TAIR10_Ath_Chr5_ms63310_Ath_TAIR10_Ath_Chr5_ms34839_Ath_TAIR10_Ath_Chr3_ms36204_Ath_TAIR	down
chr5	14566700	14566819	TE	ms73467_Ath_TAIR10_Ath_Chr5_ms63376_Ath_TAIR10_Ath_Chr5_ms1242_Ath_TAIR10_Ath_Chr1_ms43522_Ath_TAIR1	down
chr5	14573296	14574587	TE	ms73289_Ath_TAIR10_Ath_Chr5_ms47648_Ath_TAIR10_Ath_Chr4_ms43529_Ath_TAIR10_Ath_Chr4_ms35281_Ath_TAIR	down
chr5	14586936	14587249	TE	ms73506_Ath_TAIR10_Ath_Chr5_ms63432_Ath_TAIR10_Ath_Chr5_ms57233_Ath_TAIR10_Ath_Chr5_ms40465_Ath_TAIR	down
chr5	14589657	14590086	TE	ms73457_Ath_TAIR10_Ath_Chr5_ms44398_Ath_TAIR10_Ath_Chr4_ms16407_Ath_TAIR10_Ath_Chr2_ms11233_Ath_TAIR	down
chr5	14594500	14594794	TE	ms73483_Ath_TAIR10_Ath_Chr5_ms63407_Ath_TAIR10_Ath_Chr5_ms57166_Ath_TAIR10_Ath_Chr5_ms27808_Ath_TAIR	down
chr5	14606496	14606633	TE	ms73277_Ath_TAIR10_Ath_Chr5_ms19376_Ath_TAIR10_Ath_Chr2_ms9970_Ath_TAIR10_Ath_Chr1_ms7071_Ath_TAIR10	down
chr5	14609088	14609200	TE	ms73498_Ath_TAIR10_Ath_Chr5_ms63424_Ath_TAIR10_Ath_Chr5_ms57224_Ath_TAIR10_Ath_Chr5_ms40424_Ath_TAIR	down
chr5	14627226	14627302	TE	ms73333_Ath_TAIR10_Ath_Chr5_ms63280_Ath_TAIR10_Ath_Chr5_ms57079_Ath_TAIR10_Ath_Chr5_ms1962_Ath_TAIR1	down
chr5	14628516	14628797	TE	ms73473_Ath_TAIR10_Ath_Chr5_ms63395_Ath_TAIR10_Ath_Chr5_ms50646_Ath_TAIR10_Ath_Chr5_ms35290_Ath_TAIR	down
chr5	14646658	14647297	TE	ms73555_Ath_TAIR10_Ath_Chr5_ms63467_Ath_TAIR10_Ath_Chr5_ms57259_Ath_TAIR10_Ath_Chr5_ms11865_Ath_TAIR	down
chr5	14648858	14649491	TE	ms73682_Ath_TAIR10_Ath_Chr5_ms63591_Ath_TAIR10_Ath_Chr5_ms57375_Ath_TAIR10_Ath_Chr5_ms40571_Ath_TAIR	down
chr5	14654800	14656254	TE	ms73705_Ath_TAIR10_Ath_Chr5_ms24264_Ath_TAIR10_Ath_Chr2_ms22362_Ath_TAIR10_Ath_Chr2_ms15762_Ath_TAIR	down
chr5	14676608	14676803	TE	ms73566_Ath_TAIR10_Ath_Chr5_ms63480_Ath_TAIR10_Ath_Chr5_ms57297_Ath_TAIR10_Ath_Chr5_ms40538_Ath_TAIR	down
chr5	14680996	14681212	TE	ms73697_Ath_TAIR10_Ath_Chr5_ms63608_Ath_TAIR10_Ath_Chr5_ms57392_Ath_TAIR10_Ath_Chr5_ms40596_Ath_TAIR	down
chr5	14687503	14687547	TE	ms73597_Ath_TAIR10_Ath_Chr5_ms6555_Ath_TAIR10_Ath_Chr1_ms6023_Ath_TAIR10_Ath_Chr1_ms4042_Ath_TAIR10_	down
chr5	14688590	14688618	TE	ms73672_Ath_TAIR10_Ath_Chr5_ms63581_Ath_TAIR10_Ath_Chr5_ms57364_Ath_TAIR10_Ath_Chr5_ms40532_Ath_TAIR	down
chr5	14694074	14694167	TE	ms83877_Ath_TAIR10_Ath_Chr5_ms70546_Ath_TAIR10_Ath_Chr2_ms17362_Ath_TAIR10_Ath_Chr2_ms10709_Ath_TAIR	down
chr5	14711448	14712261	TE	ms73654_Ath_TAIR10_Ath_Chr5_ms63558_Ath_TAIR10_Ath_Chr5_ms57307_Ath_TAIR10_Ath_Chr5_ms42196_Ath_TAIR	down
chr5	14733494	14733651	TE	ms73627_Ath_TAIR10_Ath_Chr5_ms63469_Ath_TAIR10_Ath_Chr5_ms57269_Ath_TAIR10_Ath_Chr5_ms20417_Ath_TAIR	down
chr5	14745626	14746882	TE	ms73574_Ath_TAIR10_Ath_Chr5_ms63489_Ath_TAIR10_Ath_Chr5_ms57274_Ath_TAIR10_Ath_Chr5_ms25116_Ath_TAIR	down
chr5	14748335	14749272	TE	ms73593_Ath_TAIR10_Ath_Chr5_ms3260_Ath_TAIR10_Ath_Chr1_ms57603_Ath_TAIR10_Ath_Chr5_ms7273_Ath_TAIR10	down
chr5	14754298	14754534	TE	ms73576_Ath_TAIR10_Ath_Chr5_ms63491_Ath_TAIR10_Ath_Chr5_ms57305_Ath_TAIR10_Ath_Chr5_ms40826_Ath_TAIR	down
chr5	14759901	14760126	TE	ms73557_Ath_TAIR10_Ath_Chr5_ms63470_Ath_TAIR10_Ath_Chr5_ms57269_Ath_TAIR10_Ath_Chr5_ms20417_Ath_TAIR	down
chr5	14770949	14771625	TE	ms73570_Ath_TAIR10_Ath_Chr5_ms65063_Ath_TAIR10_Ath_Chr5_ms58747_Ath_TAIR10_Ath_Chr5_ms39970_Ath_TAIR	down
chr5	14780755	14780899	TE	ms73679_Ath_TAIR10_Ath_Chr5_ms63587_Ath_TAIR10_Ath_Chr5_ms57370_Ath_TAIR10_Ath_Chr5_ms40556_Ath_TAIR	down
chr5	14800020	14800095	TE	ms73674_Ath_TAIR10_Ath_Chr5_ms63583_Ath_TAIR10_Ath_Chr5_ms57366_Ath_TAIR10_Ath_Chr5_ms40536_Ath_TAIR	down
chr5	14811181	14811467	TE	ms73699_Ath_TAIR10_Ath_Chr5_ms63609_Ath_TAIR10_Ath_Chr5_ms57393_Ath_TAIR10_Ath_Chr5_ms40597_Ath_TAIR	down
chr5	14829953	14830031	TE	ms73569_Ath_TAIR10_Ath_Chr5_ms63483_Ath_TAIR10_Ath_Chr5_ms57538_Ath_TAIR10_Ath_Chr5_ms40704_Ath_TAIR	down
chr5	14834127	14834183	TE	ms73866_Ath_TAIR10_Ath_Chr5_ms63772_Ath_TAIR10_Ath_Chr5_ms57550_Ath_TAIR10_Ath_Chr5_ms40707_Ath_TAIR	down
chr5	14847558	14847673	TE	ms73796_Ath_TAIR10_Ath_Chr5_ms63698_Ath_TAIR10_Ath_Chr5_ms57428_Ath_TAIR10_Ath_Chr5_ms7071_Ath_TAIR1	down
chr5	14848858	14850782	TE	ms73778_Ath_TAIR10_Ath_Chr5_ms63627_Ath_TAIR10_Ath_Chr5_ms1498_Ath_TAIR10_Ath_Chr1_ms2853_Ath_TAIR10	down
chr5	14864541	14864941	TE	ms73711_Ath_TAIR10_Ath_Chr5_ms160_Ath_TAIR10_Ath_Chr1_ms155_Ath_TAIR10_Ath_Chr1_ms36955_Ath_TAIR10_A	down
chr5	14872316	14872926	TE	ms73787_Ath_TAIR10_Ath_Chr5_ms63679_Ath_TAIR10_Ath_Chr5_ms52508_Ath_TAIR10_Ath_Chr5_ms26829_Ath_TAIR	down
chr5	14894138	14894168	TE	ms73871_Ath_TAIR10_Ath_Chr5_ms63777_Ath_TAIR10_Ath_Chr5_ms57571_Ath_TAIR10_Ath_Chr5_ms1834_Ath_TAIR1	down
chr5	14896444	14896695	TE	ms73780_Ath_TAIR10_Ath_Chr5_ms63634_Ath_TAIR10_Ath_Chr5_ms8239_Ath_TAIR10_Ath_Chr1_ms1834_Ath_TAIR10	down
chr5	14905505	14905568	TE	ms73823_Ath_TAIR10_Ath_Chr5_ms63727_Ath_TAIR10_Ath_Chr5_ms57492_Ath_TAIR10_Ath_Chr5_ms40398_Ath_TAIR	down
chr5	14926417	14926746	TE	ms73779_Ath_TAIR10_Ath_Chr5_ms63632_Ath_TAIR10_Ath_Chr5_ms6165_Ath_TAIR10_Ath_Chr1_ms5035_Ath_TAIR10	down
chr5	14941015	14941056	TE	ms73843_Ath_TAIR10_Ath_Chr5_ms63748_Ath_TAIR10_Ath_Chr5_ms57524_Ath_TAIR10_Ath_Chr5_ms40668_Ath_TAIR	down
chr5	14946651	14947194	TE	ms73785_Ath_TAIR10_Ath_Chr5_ms63677_Ath_TAIR10_Ath_Chr5_ms51637_Ath_TAIR10_Ath_Chr5_ms32601_Ath_TAIR	down
chr5	14956293	14956350	TE	ms73833_Ath_TAIR10_Ath_Chr5_ms63738_Ath_TAIR10_Ath_Chr5_ms57511_Ath_TAIR10_Ath_Chr5_ms40632_Ath_TAIR	down
chr5	14962079	14962307	TE	ms73836_Ath_TAIR10_Ath_Chr5_ms63741_Ath_TAIR10_Ath_Chr5_ms57514_Ath_TAIR10_Ath_Chr5_ms40640_Ath_TAIR	down
chr5	14971487	14971779	TE	ms73810_Ath_TAIR10_Ath_Chr5_ms63712_Ath_TAIR10_Ath_Chr5_ms57458_Ath_TAIR10_Ath_Chr5_ms22241_Ath_TAIR	down
chr5	14973246	14973369	TE	ms73820_Ath_TAIR10_Ath_Chr5_ms63724_Ath_TAIR10_Ath_Chr5_ms57489_Ath_TAIR10_Ath_Chr5_ms38294_Ath_TAIR	down
chr5	14994813	14994911	TE	ms73830_Ath_TAIR10_Ath_Chr5_ms63735_Ath_TAIR10_Ath_Chr5_ms57506_Ath_TAIR10_Ath_Chr5_ms40622_Ath_TAIR	down
chr5	15001459	15001535	TE	ms73734_Ath_TAIR10_Ath_Chr5_ms32976_Ath_TAIR10_Ath_Chr3_ms29875_Ath_TAIR10_Ath_Chr3_ms25889_Ath_TAIR	down
chr5	15003494	15003965	TE	ms73712_Ath_TAIR10_Ath_Chr5_ms2978_Ath_TAIR10_Ath_Chr1_ms2618_Ath_TAIR10_Ath_Chr1_ms21057_Ath_TAIR10	down
chr5	15006573	15006712	TE	ms73873_Ath_TAIR10_Ath_Chr5_ms63788_Ath_TAIR10_Ath_Chr5_ms64942_Ath_TAIR10_Ath_Chr5_ms11187_Ath_TAIR	down
chr5	15012301	15012427	TE	ms73949_Ath_TAIR10_Ath_Chr5_ms63778_Ath_TAIR10_Ath_Chr5_ms57609_Ath_TAIR10_Ath_Chr5_ms10886_Ath_TAIR	down
chr5	15017850	15018003	TE	ms73855_Ath_TAIR10_Ath_Chr5_ms63760_Ath_TAIR10_Ath_Chr5_ms57536_Ath_TAIR10_Ath_Chr5_ms40694_Ath_TAIR	down
chr5	15021653	15021769	TE	ms73957_Ath_TAIR10_Ath_Chr5_ms63854_Ath_TAIR10_Ath_Chr5_ms57603_Ath_TAIR10_Ath_Chr5_ms7273_Ath_TAIR1	down
chr5	15040129	15041627	TE	ms74037_Ath_TAIR10_Ath_Chr5_ms63930_Ath_TAIR10_Ath_Chr5_ms57637_Ath_TAIR10_Ath_Chr5_ms33250_Ath_TAIR	down
chr5	15048211	15048379	TE	ms73995_Ath_TAIR10_Ath_Chr5_ms42111_Ath_TAIR10_Ath_Chr3_ms38367_Ath_TAIR10_Ath_Chr3_ms26880_Ath_TAIR	down
chr5	15052773	15053695	TE	ms74002_Ath_TAIR10_Ath_Chr5_ms58386_Ath_TAIR10_Ath_Chr5_ms52567_Ath_TAIR10_Ath_Chr5_ms36660_Ath_TAIR	down
chr5	15055635	15055776	TE	ms74105_Ath_TAIR10_Ath_Chr5_ms64016_Ath_TAIR10_Ath_Chr5_ms52339_Ath_TAIR10_Ath_Chr5_ms2816_Ath_TAIR1	down
chr5	15061303	15061679	TE	ms74117_Ath_TAIR10_Ath_Chr5_ms19620_Ath_TAIR10_Ath_Chr2_ms17965_Ath_TAIR10_Ath_Chr2_ms12387_Ath_TAIR	down
chr5	15072853	15072899	TE	ms73914_Ath_TAIR10_Ath_Chr5_ms28540_Ath_TAIR10_Ath_Chr2_ms26168_Ath_TAIR10_Ath_Chr2_ms18244_Ath_TAIR	down
chr5	15087433	15087626	TE	ms73958_Ath_TAIR10_Ath_Chr5_ms63855_Ath_TAIR10_Ath_Chr5_ms57606_Ath_TAIR10_Ath_Chr5_ms10304_Ath_TAIR	down
chr5	15088675	15088821	TE	ms73963_Ath_TAIR10_Ath_Chr5_ms63861_Ath_TAIR10_Ath_Chr5_ms57633_Ath_TAIR10_Ath_Chr5_ms25981_Ath_TAIR	down
chr5	15106891	15107051	TE	ms73961_Ath_TAIR10_Ath_Chr5_ms63859_Ath_TAIR10_Ath_Chr5_ms57621_Ath_TAIR10_Ath_Chr5_ms21571_Ath_TAIR	down
chr5	15119753	15119805	TE	ms73951_Ath_TAIR10_Ath_Chr5_ms63830_Ath_TAIR10_Ath_Chr5_ms37026_Ath_TAIR10_Ath_Chr3_ms1962_Ath_TAIR1	down
chr5	15124892	15124953	TE	ms74013_Ath_TAIR10_Ath_Chr5_ms63891_Ath_TAIR10_Ath_Chr5_ms20861_Ath_TAIR10_Ath_Chr2_ms25889_Ath_TAIR	down
chr5	15127745	15128248	TE	ms74057_Ath_TAIR10_Ath_Chr5_ms63949_Ath_TAIR10_Ath_Chr5_ms57677_Ath_TAIR10_Ath_Chr5_ms1201_Ath_TAIR1	down
chr5	15129501	15129648	TE	ms73960_Ath_TAIR10_Ath_Chr5_ms63858_Ath_TAIR10_Ath_Chr5_ms57617_Ath_TAIR10_Ath_Chr5_ms19419_Ath_TAIR	down
chr5	15137930	15138117	TE	ms73905_Ath_TAIR10_Ath_Chr5_ms9206_Ath_TAIR10_Ath_Chr1_ms8548_Ath_TAIR10_Ath_Chr1_ms35281_Ath_TAIR10	down
chr5	15140474	15141411	TE	ms73937_Ath_TAIR10_Ath_Chr5_ms69489_Ath_TAIR10_Ath_Chr5_ms62709_Ath_TAIR10_Ath_Chr5_ms44175_Ath_TAIR	down
chr5	15197987	15198031	TE	ms73988_Ath_TAIR10_Ath_Chr5_ms25234_Ath_TAIR10_Ath_Chr2_ms9866_Ath_TAIR10_Ath_Chr1_ms7000_Ath_TAIR10	down
chr5	15205524	15205619	TE	ms73959_Ath_TAIR10_Ath_Chr5_ms63857_Ath_TAIR10_Ath_Chr5_ms57613_Ath_TAIR10_Ath_Chr5_ms15041_Ath_TAIR	down
chr5	15213124	15213193	TE	ms74152_Ath_TAIR10_Ath_Chr5_ms64053_Ath_TAIR10_Ath_Chr5_ms57795_Ath_TAIR10_Ath_Chr5_ms5914_Ath_TAIR1	down
chr5	15226688	15226756	TE	ms74225_Ath_TAIR10_Ath_Chr5_ms64103_Ath_TAIR10_Ath_Chr5_ms57794_Ath_TAIR10_Ath_Chr5_ms5063_Ath_TAIR1	down
chr5	15231279	15231331	TE	ms74154_Ath_TAIR10_Ath_Chr5_ms64056_Ath_TAIR10_Ath_Chr5_ms57830_Ath_TAIR10_Ath_Chr5_ms40985_Ath_TAIR	down
chr5	15238354	15238421	TE	ms74274_Ath_TAIR10_Ath_Chr5_ms64163_Ath_TAIR10_Ath_Chr5_ms57916_Ath_TAIR10_Ath_Chr5_ms41010_Ath_TAIR	down
chr5	15253194	15253588	TE	ms74216_Ath_TAIR10_Ath_Chr5_ms64084_Ath_TAIR10_Ath_Chr5_ms33100_Ath_TAIR10_Ath_Chr3_ms1816_Ath_TAIR1	down
chr5	15268142	15268204	TE	ms74153_Ath_TAIR10_Ath_Chr5_ms64055_Ath_TAIR10_Ath_Chr5_ms57827_Ath_TAIR10_Ath_Chr5_ms40950_Ath_TAIR	down
chr5	15286202	15287627	TE	ms74249_Ath_TAIR10_Ath_Chr5_ms64130_Ath_TAIR10_Ath_Chr5_ms57863_Ath_TAIR10_Ath_Chr5_ms11984_Ath_TAIR	down
chr5	15292571	15292778	TE	ms74250_Ath_TAIR10_Ath_Chr5_ms64131_Ath_TAIR10_Ath_Chr5_ms57866_Ath_TAIR10_Ath_Chr5_ms16201_Ath_TAIR	down
chr5	15297987	15298760	TE	ms74270_Ath_TAIR10_Ath_Chr5_ms64159_Ath_TAIR10_Ath_Chr5_ms57912_Ath_TAIR10_Ath_Chr5_ms41004_Ath_TAIR	down
chr5	15300474	15300690	TE	ms74148_Ath_TAIR10_Ath_Chr5_ms64036_Ath_TAIR10_Ath_Chr5_ms26611_Ath_TAIR10_Ath_Chr2_ms41638_Ath_TAIR	down
chr5	15327585	15328201	TE	ms74162_Ath_TAIR10_Ath_Chr5_ms60904_Ath_TAIR10_Ath_Chr5_ms54998_Ath_TAIR10_Ath_Chr5_ms38679_Ath_TAIR	down
chr5	15336665	15336992	TE	ms74269_Ath_TAIR10_Ath_Chr5_ms64158_Ath_TAIR10_Ath_Chr5_ms57911_Ath_TAIR10_Ath_Chr5_ms41003_Ath_TAIR	down
chr5	15345125	15345173	TE	ms74201_Ath_TAIR10_Ath_Chr5_ms63347_Ath_TAIR10_Ath_Chr5_ms56983_Ath_TAIR10_Ath_Chr5_ms40128_Ath_TAIR	down
chr5	15350128	15350272	TE	ms74277_Ath_TAIR10_Ath_Chr5_ms64166_Ath_TAIR10_Ath_Chr5_ms57919_Ath_TAIR10_Ath_Chr5_ms41019_Ath_TAIR	down
chr5	15357788	15359861	TE	ms74178_Ath_TAIR10_Ath_Chr5_ms64074_Ath_TAIR10_Ath_Chr5_ms57892_Ath_TAIR10_Ath_Chr5_ms40958_Ath_TAIR	down
chr5	15401495	15401758	TE	ms74412_Ath_TAIR10_Ath_Chr5_ms64291_Ath_TAIR10_Ath_Chr5_ms57992_Ath_TAIR10_Ath_Chr5_ms34828_Ath_TAIR	down
chr5	15403983	15404062	TE	ms74346_Ath_TAIR10_Ath_Chr5_ms64231_Ath_TAIR10_Ath_Chr5_ms58006_Ath_TAIR10_Ath_Chr5_ms39444_Ath_TAIR	down
chr5	15408236	15408581	TE	ms74327_Ath_TAIR10_Ath_Chr5_ms55012_Ath_TAIR10_Ath_Chr5_ms49603_Ath_TAIR10_Ath_Chr5_ms34799_Ath_TAIR	down
chr5	15429428	15430062	TE	ms74344_Ath_TAIR10_Ath_Chr5_ms64229_Ath_TAIR10_Ath_Chr5_ms57986_Ath_TAIR10_Ath_Chr5_ms27452_Ath_TAIR	down
chr5	15431821	15432679	TE	ms74437_Ath_TAIR10_Ath_Chr5_ms64318_Ath_TAIR10_Ath_Chr5_ms58073_Ath_TAIR10_Ath_Chr5_ms41092_Ath_TAIR	down
chr5	15437212	15437331	TE	ms74349_Ath_TAIR10_Ath_Chr5_ms64234_Ath_TAIR10_Ath_Chr5_ms58036_Ath_TAIR10_Ath_Chr5_ms25654_Ath_TAIR	down
chr5	15447490	15447560	TE	ms74347_Ath_TAIR10_Ath_Chr5_ms64232_Ath_TAIR10_Ath_Chr5_ms58011_Ath_TAIR10_Ath_Chr5_ms41037_Ath_TAIR	down
chr5	15454308	15455006	TE	ms74392_Ath_TAIR10_Ath_Chr5_ms35612_Ath_TAIR10_Ath_Chr3_ms32310_Ath_TAIR10_Ath_Chr3_ms36485_Ath_TAIR	down
chr5	15484115	15485170	TE	ms74348_Ath_TAIR10_Ath_Chr5_ms64233_Ath_TAIR10_Ath_Chr5_ms58012_Ath_TAIR10_Ath_Chr5_ms41067_Ath_TAIR	down
chr5	15505801	15507887	TE	ms74388_Ath_TAIR10_Ath_Chr5_ms18457_Ath_TAIR10_Ath_Chr2_ms16842_Ath_TAIR10_Ath_Chr2_ms11520_Ath_TAIR	down
chr5	15528113	15528173	TE	ms74321_Ath_TAIR10_Ath_Chr5_ms49290_Ath_TAIR10_Ath_Chr4_ms45044_Ath_TAIR10_Ath_Chr4_ms32005_Ath_TAIR	down
chr5	15542357	15542413	TE	ms74452_Ath_TAIR10_Ath_Chr5_ms65431_Ath_TAIR10_Ath_Chr5_ms59075_Ath_TAIR10_Ath_Chr5_ms41764_Ath_TAIR	down
chr5	15549419	15550953	TE	ms74451_Ath_TAIR10_Ath_Chr5_ms64347_Ath_TAIR10_Ath_Chr5_ms45508_Ath_TAIR10_Ath_Chr4_ms13783_Ath_TAIR	down
chr5	15581484	15581524	TE	ms74413_Ath_TAIR10_Ath_Chr5_ms64292_Ath_TAIR10_Ath_Chr5_ms57993_Ath_TAIR10_Ath_Chr5_ms35281_Ath_TAIR	down
chr5	15599785	15601366	TE	ms74498_Ath_TAIR10_Ath_Chr5_ms59860_Ath_TAIR10_Ath_Chr5_ms53877_Ath_TAIR10_Ath_Chr5_ms35281_Ath_TAIR	down
chr5	15605349	15605428	TE	ms74511_Ath_TAIR10_Ath_Chr5_ms64389_Ath_TAIR10_Ath_Chr5_ms58142_Ath_TAIR10_Ath_Chr5_ms41142_Ath_TAIR	down
chr5	15636296	15636338	TE	ms74564_Ath_TAIR10_Ath_Chr5_ms71230_Ath_TAIR10_Ath_Chr3_ms1551_Ath_TAIR10_Ath_Chr1_ms962_Ath_TAIR10_	down
chr5	15640234	15640941	TE	ms74635_Ath_TAIR10_Ath_Chr5_ms64486_Ath_TAIR10_Ath_Chr5_ms58200_Ath_TAIR10_Ath_Chr5_ms39511_Ath_TAIR	down
chr5	15643160	15643302	TE	ms74529_Ath_TAIR10_Ath_Chr5_ms64406_Ath_TAIR10_Ath_Chr5_ms58169_Ath_TAIR10_Ath_Chr5_ms41138_Ath_TAIR	down
chr5	15676172	15676216	TE	ms74513_Ath_TAIR10_Ath_Chr5_ms64391_Ath_TAIR10_Ath_Chr5_ms58144_Ath_TAIR10_Ath_Chr5_ms41150_Ath_TAIR	down
chr5	15699278	15699473	TE	ms74560_Ath_TAIR10_Ath_Chr5_ms25823_Ath_TAIR10_Ath_Chr2_ms21007_Ath_TAIR10_Ath_Chr2_ms11483_Ath_TAIR	down
chr5	15700602	15701218	TE	ms74673_Ath_TAIR10_Ath_Chr5_ms64524_Ath_TAIR10_Ath_Chr5_ms58235_Ath_TAIR10_Ath_Chr5_ms41187_Ath_TAIR	down
chr5	15710265	15711252	TE	ms74561_Ath_TAIR10_Ath_Chr5_ms27203_Ath_TAIR10_Ath_Chr2_ms51590_Ath_TAIR10_Ath_Chr5_ms21555_Ath_TAIR	down
chr5	15716805	15716896	TE	ms74516_Ath_TAIR10_Ath_Chr5_ms64394_Ath_TAIR10_Ath_Chr5_ms58147_Ath_TAIR10_Ath_Chr5_ms41166_Ath_TAIR	down
chr5	15720627	15720879	TE	ms74672_Ath_TAIR10_Ath_Chr5_ms64523_Ath_TAIR10_Ath_Chr5_ms58234_Ath_TAIR10_Ath_Chr5_ms41185_Ath_TAIR	down
chr5	15721974	15722146	TE	ms74633_Ath_TAIR10_Ath_Chr5_ms64483_Ath_TAIR10_Ath_Chr5_ms58197_Ath_TAIR10_Ath_Chr5_ms29192_Ath_TAIR	down
chr5	15735138	15735250	TE	ms74631_Ath_TAIR10_Ath_Chr5_ms64480_Ath_TAIR10_Ath_Chr5_ms58193_Ath_TAIR10_Ath_Chr5_ms14453_Ath_TAIR	down
chr5	15755238	15755321	TE	ms74530_Ath_TAIR10_Ath_Chr5_ms64407_Ath_TAIR10_Ath_Chr5_ms58170_Ath_TAIR10_Ath_Chr5_ms41171_Ath_TAIR	down
chr5	15779064	15779855	TE	ms74519_Ath_TAIR10_Ath_Chr5_ms64409_Ath_TAIR10_Ath_Chr5_ms58271_Ath_TAIR10_Ath_Chr5_ms6162_Ath_TAIR1	down
chr5	15791075	15791560	TE	ms74819_Ath_TAIR10_Ath_Chr5_ms64659_Ath_TAIR10_Ath_Chr5_ms58355_Ath_TAIR10_Ath_Chr5_ms41228_Ath_TAIR	down
chr5	15796013	15796208	TE	ms74749_Ath_TAIR10_Ath_Chr5_ms48356_Ath_TAIR10_Ath_Chr4_ms44185_Ath_TAIR10_Ath_Chr4_ms31293_Ath_TAIR	down
chr5	15800524	15800574	TE	ms74851_Ath_TAIR10_Ath_Chr5_ms64694_Ath_TAIR10_Ath_Chr5_ms58398_Ath_TAIR10_Ath_Chr5_ms35214_Ath_TAIR	down
chr5	15809717	15809820	TE	ms74825_Ath_TAIR10_Ath_Chr5_ms64665_Ath_TAIR10_Ath_Chr5_ms58361_Ath_TAIR10_Ath_Chr5_ms41248_Ath_TAIR	down
chr5	15812703	15812830	TE	ms74832_Ath_TAIR10_Ath_Chr5_ms64674_Ath_TAIR10_Ath_Chr5_ms58370_Ath_TAIR10_Ath_Chr5_ms41269_Ath_TAIR	down
chr5	15813940	15814148	TE	ms74858_Ath_TAIR10_Ath_Chr5_ms64709_Ath_TAIR10_Ath_Chr5_ms59474_Ath_TAIR10_Ath_Chr5_ms5119_Ath_TAIR1	down
chr5	15828202	15829282	TE	ms74720_Ath_TAIR10_Ath_Chr5_ms22717_Ath_TAIR10_Ath_Chr2_ms20813_Ath_TAIR10_Ath_Chr2_ms2092_Ath_TAIR1	down
chr5	15830605	15830713	TE	ms74843_Ath_TAIR10_Ath_Chr5_ms64685_Ath_TAIR10_Ath_Chr5_ms58383_Ath_TAIR10_Ath_Chr5_ms41304_Ath_TAIR	down
chr5	15841046	15841475	TE	ms74791_Ath_TAIR10_Ath_Chr5_ms64630_Ath_TAIR10_Ath_Chr5_ms58291_Ath_TAIR10_Ath_Chr5_ms12129_Ath_TAIR	down
chr5	15855866	15855943	TE	ms74772_Ath_TAIR10_Ath_Chr5_ms64594_Ath_TAIR10_Ath_Chr5_ms31962_Ath_TAIR10_Ath_Chr3_ms40826_Ath_TAIR	down
chr5	15887306	15887799	TE	ms74725_Ath_TAIR10_Ath_Chr5_ms26580_Ath_TAIR10_Ath_Chr2_ms24458_Ath_TAIR10_Ath_Chr2_ms17158_Ath_TAIR	down
chr5	15888847	15888890	TE	ms74841_Ath_TAIR10_Ath_Chr5_ms64683_Ath_TAIR10_Ath_Chr5_ms58381_Ath_TAIR10_Ath_Chr5_ms41291_Ath_TAIR	down
chr5	15913136	15913247	TE	ms74840_Ath_TAIR10_Ath_Chr5_ms64682_Ath_TAIR10_Ath_Chr5_ms58379_Ath_TAIR10_Ath_Chr5_ms41286_Ath_TAIR	down
chr5	15916333	15916392	TE	ms74752_Ath_TAIR10_Ath_Chr5_ms65885_Ath_TAIR10_Ath_Chr5_ms59470_Ath_TAIR10_Ath_Chr5_ms3182_Ath_TAIR1	down
chr5	15918109	15918477	TE	ms74787_Ath_TAIR10_Ath_Chr5_ms64626_Ath_TAIR10_Ath_Chr5_ms58283_Ath_TAIR10_Ath_Chr5_ms11185_Ath_TAIR	down
chr5	15942307	15942613	TE	ms74775_Ath_TAIR10_Ath_Chr5_ms64606_Ath_TAIR10_Ath_Chr5_ms51772_Ath_TAIR10_Ath_Chr5_ms36135_Ath_TAIR	down
chr5	15945998	15946234	TE	ms74829_Ath_TAIR10_Ath_Chr5_ms64671_Ath_TAIR10_Ath_Chr5_ms58367_Ath_TAIR10_Ath_Chr5_ms41265_Ath_TAIR	down
chr5	15956892	15956998	TE	ms74802_Ath_TAIR10_Ath_Chr5_ms64641_Ath_TAIR10_Ath_Chr5_ms58314_Ath_TAIR10_Ath_Chr5_ms24356_Ath_TAIR	down
chr5	15964439	15964520	TE	ms74824_Ath_TAIR10_Ath_Chr5_ms64664_Ath_TAIR10_Ath_Chr5_ms58360_Ath_TAIR10_Ath_Chr5_ms41239_Ath_TAIR	down
chr5	15967233	15967484	TE	ms74735_Ath_TAIR10_Ath_Chr5_ms38474_Ath_TAIR10_Ath_Chr3_ms35076_Ath_TAIR10_Ath_Chr3_ms24542_Ath_TAIR	down
chr5	15973025	15973065	TE	ms75002_Ath_TAIR10_Ath_Chr5_ms64824_Ath_TAIR10_Ath_Chr5_ms58519_Ath_TAIR10_Ath_Chr5_ms41393_Ath_TAIR	down
chr5	15992363	15993236	TE	ms74889_Ath_TAIR10_Ath_Chr5_ms30986_Ath_TAIR10_Ath_Chr3_ms28294_Ath_TAIR10_Ath_Chr3_ms19457_Ath_TAIR	down
chr5	16003363	16003846	TE	ms75013_Ath_TAIR10_Ath_Chr5_ms30161_Ath_TAIR10_Ath_Chr3_ms49682_Ath_TAIR10_Ath_Chr5_ms44097_Ath_TAIR	down
chr5	16007780	16007998	TE	ms74920_Ath_TAIR10_Ath_Chr5_ms64792_Ath_TAIR10_Ath_Chr5_ms58444_Ath_TAIR10_Ath_Chr5_ms40826_Ath_TAIR	down
chr5	16013750	16016313	TE	ms74886_Ath_TAIR10_Ath_Chr5_ms40040_Ath_TAIR10_Ath_Chr3_ms36531_Ath_TAIR10_Ath_Chr3_ms25710_Ath_TAIR	down
chr5	16017642	16018895	TE	ms74933_Ath_TAIR10_Ath_Chr5_ms21429_Ath_TAIR10_Ath_Chr2_ms39861_Ath_TAIR10_Ath_Chr4_ms5810_Ath_TAIR1	down
chr5	16031321	16031361	TE	ms74913_Ath_TAIR10_Ath_Chr5_ms64736_Ath_TAIR10_Ath_Chr5_ms58435_Ath_TAIR10_Ath_Chr5_ms32401_Ath_TAIR	down
chr5	16033690	16034078	TE	ms74915_Ath_TAIR10_Ath_Chr5_ms64738_Ath_TAIR10_Ath_Chr5_ms58447_Ath_TAIR10_Ath_Chr5_ms41283_Ath_TAIR	down
chr5	16048460	16049941	TE	ms75027_Ath_TAIR10_Ath_Chr5_ms39868_Ath_TAIR10_Ath_Chr3_ms60280_Ath_TAIR10_Ath_Chr5_ms21236_Ath_TAIR	down
chr5	16051477	16051596	TE	ms75003_Ath_TAIR10_Ath_Chr5_ms64825_Ath_TAIR10_Ath_Chr5_ms58520_Ath_TAIR10_Ath_Chr5_ms41394_Ath_TAIR	down
chr5	16100873	16100992	TE	ms74982_Ath_TAIR10_Ath_Chr5_ms64801_Ath_TAIR10_Ath_Chr5_ms58485_Ath_TAIR10_Ath_Chr5_ms33957_Ath_TAIR	down
chr5	16108977	16109889	TE	ms74991_Ath_TAIR10_Ath_Chr5_ms64811_Ath_TAIR10_Ath_Chr5_ms58506_Ath_TAIR10_Ath_Chr5_ms41356_Ath_TAIR	down
chr5	16130777	16131101	TE	ms74980_Ath_TAIR10_Ath_Chr5_ms64799_Ath_TAIR10_Ath_Chr5_ms58476_Ath_TAIR10_Ath_Chr5_ms20801_Ath_TAIR	down
chr5	16160637	16160690	TE	ms75054_Ath_TAIR10_Ath_Chr5_ms64869_Ath_TAIR10_Ath_Chr5_ms58547_Ath_TAIR10_Ath_Chr5_ms5774_Ath_TAIR1	down
chr5	16196095	16196259	TE	ms75124_Ath_TAIR10_Ath_Chr5_ms64937_Ath_TAIR10_Ath_Chr5_ms58612_Ath_TAIR10_Ath_Chr5_ms41424_Ath_TAIR	down
chr5	16204233	16204838	TE	ms75057_Ath_TAIR10_Ath_Chr5_ms64872_Ath_TAIR10_Ath_Chr5_ms58573_Ath_TAIR10_Ath_Chr5_ms41439_Ath_TAIR	down
chr5	16257776	16259985	TE	ms75106_Ath_TAIR10_Ath_Chr5_ms64912_Ath_TAIR10_Ath_Chr5_ms58558_Ath_TAIR10_Ath_Chr5_ms26829_Ath_TAIR	down
chr5	16309970	16310243	TE	ms75074_Ath_TAIR10_Ath_Chr5_ms35466_Ath_TAIR10_Ath_Chr3_ms32206_Ath_TAIR10_Ath_Chr3_ms37072_Ath_TAIR	down
chr5	16387798	16387828	TE	ms75198_Ath_TAIR10_Ath_Chr5_ms64997_Ath_TAIR10_Ath_Chr5_ms58646_Ath_TAIR10_Ath_Chr5_ms22384_Ath_TAIR	down
chr5	16393525	16393741	TE	ms75223_Ath_TAIR10_Ath_Chr5_ms65025_Ath_TAIR10_Ath_Chr5_ms58693_Ath_TAIR10_Ath_Chr5_ms22564_Ath_TAIR	down
chr5	16480825	16480983	TE	ms75206_Ath_TAIR10_Ath_Chr5_ms65007_Ath_TAIR10_Ath_Chr5_ms58654_Ath_TAIR10_Ath_Chr5_ms39578_Ath_TAIR	down
chr5	16549933	16550718	TE	ms75362_Ath_TAIR10_Ath_Chr5_ms21906_Ath_TAIR10_Ath_Chr2_ms20187_Ath_TAIR10_Ath_Chr2_ms42676_Ath_TAIR	down
chr5	16556630	16556810	TE	ms75320_Ath_TAIR10_Ath_Chr5_ms65082_Ath_TAIR10_Ath_Chr5_ms17911_Ath_TAIR10_Ath_Chr2_ms36281_Ath_TAIR	down
chr5	16588045	16588158	TE	ms75266_Ath_TAIR10_Ath_Chr5_ms65061_Ath_TAIR10_Ath_Chr5_ms58739_Ath_TAIR10_Ath_Chr5_ms30768_Ath_TAIR	down
chr5	16681334	16682433	TE	ms75357_Ath_TAIR10_Ath_Chr5_ms65146_Ath_TAIR10_Ath_Chr5_ms58811_Ath_TAIR10_Ath_Chr5_ms41592_Ath_TAIR	down
chr5	16702883	16703151	TE	ms75343_Ath_TAIR10_Ath_Chr5_ms65131_Ath_TAIR10_Ath_Chr5_ms58796_Ath_TAIR10_Ath_Chr5_ms39759_Ath_TAIR	down
chr5	16712875	16712936	TE	ms75247_Ath_TAIR10_Ath_Chr5_ms6467_Ath_TAIR10_Ath_Chr1_ms5931_Ath_TAIR10_Ath_Chr1_ms7071_Ath_TAIR10_	down
chr5	16721734	16721954	TE	ms83735_Ath_TAIR10_Ath_Chr5_ms6467_Ath_TAIR10_Ath_Chr1_ms5931_Ath_TAIR10_Ath_Chr1_ms7071_Ath_TAIR10_	down
chr5	16747026	16748519	TE	ms75472_Ath_TAIR10_Ath_Chr5_ms65249_Ath_TAIR10_Ath_Chr5_ms58910_Ath_TAIR10_Ath_Chr5_ms41644_Ath_TAIR	down
chr5	16753836	16753996	TE	ms75411_Ath_TAIR10_Ath_Chr5_ms72057_Ath_TAIR10_Ath_Chr5_ms56642_Ath_TAIR10_Ath_Chr5_ms39968_Ath_TAIR	down
chr5	16826467	16826538	TE	ms75457_Ath_TAIR10_Ath_Chr5_ms65230_Ath_TAIR10_Ath_Chr5_ms58873_Ath_TAIR10_Ath_Chr5_ms32074_Ath_TAIR	down
chr5	16856029	16857279	TE	ms75377_Ath_TAIR10_Ath_Chr5_ms10712_Ath_TAIR10_Ath_Chr1_ms9878_Ath_TAIR10_Ath_Chr1_ms21403_Ath_TAIR1	down
chr5	16864440	16864571	TE	ms75494_Ath_TAIR10_Ath_Chr5_ms22744_Ath_TAIR10_Ath_Chr2_ms20889_Ath_TAIR10_Ath_Chr2_ms42686_Ath_TAIR	down
chr5	16871704	16871828	TE	ms75449_Ath_TAIR10_Ath_Chr5_ms65221_Ath_TAIR10_Ath_Chr5_ms58856_Ath_TAIR10_Ath_Chr5_ms19781_Ath_TAIR	down
chr5	16880265	16880571	TE	ms75382_Ath_TAIR10_Ath_Chr5_ms18703_Ath_TAIR10_Ath_Chr2_ms17082_Ath_TAIR10_Ath_Chr2_ms11704_Ath_TAIR	down
chr5	16908115	16908214	TE	ms75477_Ath_TAIR10_Ath_Chr5_ms65255_Ath_TAIR10_Ath_Chr5_ms58921_Ath_TAIR10_Ath_Chr5_ms41662_Ath_TAIR	down
chr5	16914226	16914778	TE	ms83825_Ath_TAIR10_Ath_Chr5_ms38474_Ath_TAIR10_Ath_Chr3_ms35076_Ath_TAIR10_Ath_Chr3_ms24542_Ath_TAIR	down
chr5	16921934	16922341	TE	ms75543_Ath_TAIR10_Ath_Chr5_ms65314_Ath_TAIR10_Ath_Chr5_ms58958_Ath_TAIR10_Ath_Chr5_ms11483_Ath_TAIR	down
chr5	16963753	16963861	TE	ms75621_Ath_TAIR10_Ath_Chr5_ms65388_Ath_TAIR10_Ath_Chr5_ms59010_Ath_TAIR10_Ath_Chr5_ms13368_Ath_TAIR	down
chr5	16966403	16967036	TE	ms75629_Ath_TAIR10_Ath_Chr5_ms65396_Ath_TAIR10_Ath_Chr5_ms59026_Ath_TAIR10_Ath_Chr5_ms28837_Ath_TAIR	down
chr5	16981463	16981617	TE	ms75652_Ath_TAIR10_Ath_Chr5_ms65422_Ath_TAIR10_Ath_Chr5_ms59065_Ath_TAIR10_Ath_Chr5_ms41732_Ath_TAIR	down
chr5	17028760	17029289	TE	ms75623_Ath_TAIR10_Ath_Chr5_ms65390_Ath_TAIR10_Ath_Chr5_ms59012_Ath_TAIR10_Ath_Chr5_ms14581_Ath_TAIR	down
chr5	17041799	17041835	TE	ms75604_Ath_TAIR10_Ath_Chr5_ms65368_Ath_TAIR10_Ath_Chr5_ms58983_Ath_TAIR10_Ath_Chr5_ms29766_Ath_TAIR	down
chr5	17047369	17047482	TE	ms75646_Ath_TAIR10_Ath_Chr5_ms65415_Ath_TAIR10_Ath_Chr5_ms59058_Ath_TAIR10_Ath_Chr5_ms41717_Ath_TAIR	down
chr5	17058988	17059045	TE	ms75581_Ath_TAIR10_Ath_Chr5_ms59565_Ath_TAIR10_Ath_Chr5_ms53706_Ath_TAIR10_Ath_Chr5_ms41135_Ath_TAIR	down
chr5	17072320	17072394	TE	ms75614_Ath_TAIR10_Ath_Chr5_ms65380_Ath_TAIR10_Ath_Chr5_ms58994_Ath_TAIR10_Ath_Chr5_ms39846_Ath_TAIR	down
chr5	17085544	17085685	TE	ms75665_Ath_TAIR10_Ath_Chr5_ms65435_Ath_TAIR10_Ath_Chr5_ms59080_Ath_TAIR10_Ath_Chr5_ms41770_Ath_TAIR	down
chr5	17086890	17088916	TE	ms75585_Ath_TAIR10_Ath_Chr5_ms63881_Ath_TAIR10_Ath_Chr5_ms8799_Ath_TAIR10_Ath_Chr1_ms7071_Ath_TAIR10	down
chr5	17095234	17095533	TE	ms75655_Ath_TAIR10_Ath_Chr5_ms65425_Ath_TAIR10_Ath_Chr5_ms59069_Ath_TAIR10_Ath_Chr5_ms41749_Ath_TAIR	down
chr5	17106440	17107797	TE	ms75570_Ath_TAIR10_Ath_Chr5_ms47722_Ath_TAIR10_Ath_Chr4_ms42962_Ath_TAIR10_Ath_Chr4_ms30350_Ath_TAIR	down
chr5	17134780	17135357	TE	ms75811_Ath_TAIR10_Ath_Chr5_ms65574_Ath_TAIR10_Ath_Chr5_ms59214_Ath_TAIR10_Ath_Chr5_ms41844_Ath_TAIR	down
chr5	17145924	17145995	TE	ms75752_Ath_TAIR10_Ath_Chr5_ms65511_Ath_TAIR10_Ath_Chr5_ms59228_Ath_TAIR10_Ath_Chr5_ms42001_Ath_TAIR	down
chr5	17173527	17175318	TE	ms75705_Ath_TAIR10_Ath_Chr5_ms40331_Ath_TAIR10_Ath_Chr3_ms36796_Ath_TAIR10_Ath_Chr3_ms30971_Ath_TAIR	down
chr5	17201492	17202052	TE	ms75817_Ath_TAIR10_Ath_Chr5_ms65581_Ath_TAIR10_Ath_Chr5_ms59222_Ath_TAIR10_Ath_Chr5_ms41875_Ath_TAIR	down
chr5	17210485	17210657	TE	ms75814_Ath_TAIR10_Ath_Chr5_ms65578_Ath_TAIR10_Ath_Chr5_ms59219_Ath_TAIR10_Ath_Chr5_ms41868_Ath_TAIR	down
chr5	17222003	17223265	TE	ms75840_Ath_TAIR10_Ath_Chr5_ms42422_Ath_TAIR10_Ath_Chr3_ms38634_Ath_TAIR10_Ath_Chr3_ms27029_Ath_TAIR	down
chr5	17247784	17247846	TE	ms75720_Ath_TAIR10_Ath_Chr5_ms65480_Ath_TAIR10_Ath_Chr5_ms59139_Ath_TAIR10_Ath_Chr5_ms41787_Ath_TAIR	down
chr5	17274805	17275972	TE	ms75718_Ath_TAIR10_Ath_Chr5_ms65478_Ath_TAIR10_Ath_Chr5_ms59103_Ath_TAIR10_Ath_Chr5_ms5065_Ath_TAIR1	down
chr5	17279967	17280169	TE	ms75812_Ath_TAIR10_Ath_Chr5_ms65576_Ath_TAIR10_Ath_Chr5_ms59217_Ath_TAIR10_Ath_Chr5_ms41866_Ath_TAIR	down
chr5	17281977	17282029	TE	ms75704_Ath_TAIR10_Ath_Chr5_ms38477_Ath_TAIR10_Ath_Chr3_ms35270_Ath_TAIR10_Ath_Chr3_ms33250_Ath_TAIR	down
chr5	17283646	17283760	TE	ms75835_Ath_TAIR10_Ath_Chr5_ms44828_Ath_TAIR10_Ath_Chr4_ms40878_Ath_TAIR10_Ath_Chr4_ms15223_Ath_TAIR	down
chr5	17290982	17291675	TE	ms75842_Ath_TAIR10_Ath_Chr5_ms39387_Ath_TAIR10_Ath_Chr3_ms35912_Ath_TAIR10_Ath_Chr3_ms25227_Ath_TAIR	down
chr5	17304112	17304149	TE	ms75863_Ath_TAIR10_Ath_Chr5_ms65630_Ath_TAIR10_Ath_Chr5_ms59287_Ath_TAIR10_Ath_Chr5_ms5935_Ath_TAIR1	down
chr5	17324417	17324520	TE	ms75941_Ath_TAIR10_Ath_Chr5_ms65693_Ath_TAIR10_Ath_Chr5_ms59327_Ath_TAIR10_Ath_Chr5_ms41897_Ath_TAIR	down
chr5	17327291	17327623	TE	ms75879_Ath_TAIR10_Ath_Chr5_ms65655_Ath_TAIR10_Ath_Chr5_ms20861_Ath_TAIR10_Ath_Chr2_ms25889_Ath_TAIR	down
chr5	17347173	17347233	TE	ms75937_Ath_TAIR10_Ath_Chr5_ms65689_Ath_TAIR10_Ath_Chr5_ms59319_Ath_TAIR10_Ath_Chr5_ms30807_Ath_TAIR	down
chr5	17358646	17358853	TE	ms84103_Ath_TAIR10_Ath_Chr5_ms65611_Ath_TAIR10_Ath_Chr5_ms14963_Ath_TAIR10_Ath_Chr2_ms16843_Ath_TAIR	down
chr5	17366841	17366879	TE	ms75860_Ath_TAIR10_Ath_Chr5_ms65626_Ath_TAIR10_Ath_Chr5_ms59269_Ath_TAIR10_Ath_Chr5_ms32448_Ath_TAIR	down
chr5	17432455	17433192	TE	ms75896_Ath_TAIR10_Ath_Chr5_ms17745_Ath_TAIR10_Ath_Chr2_ms6165_Ath_TAIR10_Ath_Chr1_ms5035_Ath_TAIR10	down
chr5	17438494	17438547	TE	ms75939_Ath_TAIR10_Ath_Chr5_ms65691_Ath_TAIR10_Ath_Chr5_ms59325_Ath_TAIR10_Ath_Chr5_ms41895_Ath_TAIR	down
chr5	17444090	17444195	TE	ms75858_Ath_TAIR10_Ath_Chr5_ms65612_Ath_TAIR10_Ath_Chr5_ms20874_Ath_TAIR10_Ath_Chr2_ms34840_Ath_TAIR	down
chr5	17469505	17469755	TE	ms75868_Ath_TAIR10_Ath_Chr5_ms883_Ath_TAIR10_Ath_Chr1_ms769_Ath_TAIR10_Ath_Chr1_ms511_Ath_TAIR10_Ath	down
chr5	17476285	17476415	TE	ms75878_Ath_TAIR10_Ath_Chr5_ms65641_Ath_TAIR10_Ath_Chr5_ms59297_Ath_TAIR10_Ath_Chr5_ms41902_Ath_TAIR	down
chr5	17480625	17480794	TE	ms75915_Ath_TAIR10_Ath_Chr5_ms65666_Ath_TAIR10_Ath_Chr5_ms59246_Ath_TAIR10_Ath_Chr5_ms8327_Ath_TAIR1	down
chr5	17543056	17543519	TE	ms76030_Ath_TAIR10_Ath_Chr5_ms56324_Ath_TAIR10_Ath_Chr5_ms50720_Ath_TAIR10_Ath_Chr5_ms7071_Ath_TAIR1	down
chr5	17575159	17575240	TE	ms76098_Ath_TAIR10_Ath_Chr5_ms11420_Ath_TAIR10_Ath_Chr1_ms10490_Ath_TAIR10_Ath_Chr1_ms9869_Ath_TAIR1	down
chr5	17582954	17583118	TE	ms76061_Ath_TAIR10_Ath_Chr5_ms65804_Ath_TAIR10_Ath_Chr5_ms59394_Ath_TAIR10_Ath_Chr5_ms28975_Ath_TAIR	down
chr5	17598134	17600119	TE	ms76080_Ath_TAIR10_Ath_Chr5_ms65825_Ath_TAIR10_Ath_Chr5_ms59450_Ath_TAIR10_Ath_Chr5_ms42021_Ath_TAIR	down
chr5	17604366	17604644	TE	ms76080_Ath_TAIR10_Ath_Chr5_ms65825_Ath_TAIR10_Ath_Chr5_ms59450_Ath_TAIR10_Ath_Chr5_ms42021_Ath_TAIR	down
chr5	17617466	17617507	TE	ms76033_Ath_TAIR10_Ath_Chr5_ms23390_Ath_TAIR10_Ath_Chr2_ms31664_Ath_TAIR10_Ath_Chr3_ms7071_Ath_TAIR1	down
chr5	17644349	17644642	TE	ms76004_Ath_TAIR10_Ath_Chr5_ms65757_Ath_TAIR10_Ath_Chr5_ms59403_Ath_TAIR10_Ath_Chr5_ms41992_Ath_TAIR	down
chr5	17652560	17652661	TE	ms76088_Ath_TAIR10_Ath_Chr5_ms65833_Ath_TAIR10_Ath_Chr5_ms59458_Ath_TAIR10_Ath_Chr5_ms42031_Ath_TAIR	down
chr5	17670925	17672149	TE	ms76007_Ath_TAIR10_Ath_Chr5_ms56257_Ath_TAIR10_Ath_Chr5_ms50630_Ath_TAIR10_Ath_Chr5_ms10304_Ath_TAIR	down
chr5	17710719	17710791	TE	ms76163_Ath_TAIR10_Ath_Chr5_ms65899_Ath_TAIR10_Ath_Chr5_ms59498_Ath_TAIR10_Ath_Chr5_ms25889_Ath_TAIR	down
chr5	17729070	17729255	TE	ms76124_Ath_TAIR10_Ath_Chr5_ms43624_Ath_TAIR10_Ath_Chr4_ms39684_Ath_TAIR10_Ath_Chr4_ms27716_Ath_TAIR	down
chr5	17740260	17741138	TE	ms76193_Ath_TAIR10_Ath_Chr5_ms68575_Ath_TAIR10_Ath_Chr5_ms61909_Ath_TAIR10_Ath_Chr5_ms43706_Ath_TAIR	down
chr5	17742158	17742465	TE	ms76121_Ath_TAIR10_Ath_Chr5_ms40866_Ath_TAIR10_Ath_Chr3_ms37269_Ath_TAIR10_Ath_Chr3_ms26195_Ath_TAIR	down
chr5	17781640	17781864	TE	ms76206_Ath_TAIR10_Ath_Chr5_ms65126_Ath_TAIR10_Ath_Chr5_ms58786_Ath_TAIR10_Ath_Chr5_ms14725_Ath_TAIR	down
chr5	17804375	17804774	TE	ms76150_Ath_TAIR10_Ath_Chr5_ms65886_Ath_TAIR10_Ath_Chr5_ms59473_Ath_TAIR10_Ath_Chr5_ms3475_Ath_TAIR1	down
chr5	17833521	17833753	TE	ms76211_Ath_TAIR10_Ath_Chr5_ms34873_Ath_TAIR10_Ath_Chr3_ms22467_Ath_TAIR10_Ath_Chr2_ms25889_Ath_TAIR	down
chr5	17850413	17852624	TE	ms76186_Ath_TAIR10_Ath_Chr5_ms65924_Ath_TAIR10_Ath_Chr5_ms59540_Ath_TAIR10_Ath_Chr5_ms42089_Ath_TAIR	down
chr5	17867095	17867417	TE	ms76185_Ath_TAIR10_Ath_Chr5_ms65923_Ath_TAIR10_Ath_Chr5_ms59539_Ath_TAIR10_Ath_Chr5_ms42088_Ath_TAIR	down
chr5	17868898	17869166	TE	ms76185_Ath_TAIR10_Ath_Chr5_ms65923_Ath_TAIR10_Ath_Chr5_ms59539_Ath_TAIR10_Ath_Chr5_ms42088_Ath_TAIR	down
chr5	17870784	17870869	TE	ms76295_Ath_TAIR10_Ath_Chr5_ms66013_Ath_TAIR10_Ath_Chr5_ms59592_Ath_TAIR10_Ath_Chr5_ms26456_Ath_TAIR	down
chr5	17885882	17885993	TE	ms76244_Ath_TAIR10_Ath_Chr5_ms65980_Ath_TAIR10_Ath_Chr5_ms59612_Ath_TAIR10_Ath_Chr5_ms42125_Ath_TAIR	down
chr5	17890189	17890532	TE	ms76308_Ath_TAIR10_Ath_Chr5_ms66028_Ath_TAIR10_Ath_Chr5_ms59630_Ath_TAIR10_Ath_Chr5_ms20487_Ath_TAIR	down
chr5	17897862	17897917	TE	ms76338_Ath_TAIR10_Ath_Chr5_ms66062_Ath_TAIR10_Ath_Chr5_ms59675_Ath_TAIR10_Ath_Chr5_ms42169_Ath_TAIR	down
chr5	17916827	17916976	TE	ms76287_Ath_TAIR10_Ath_Chr5_ms66004_Ath_TAIR10_Ath_Chr5_ms59568_Ath_TAIR10_Ath_Chr5_ms1842_Ath_TAIR1	down
chr5	17936729	17936799	TE	ms76331_Ath_TAIR10_Ath_Chr5_ms66055_Ath_TAIR10_Ath_Chr5_ms59667_Ath_TAIR10_Ath_Chr5_ms42154_Ath_TAIR	down
chr5	17944827	17945206	TE	ms76290_Ath_TAIR10_Ath_Chr5_ms66007_Ath_TAIR10_Ath_Chr5_ms59581_Ath_TAIR10_Ath_Chr5_ms15628_Ath_TAIR	down
chr5	17970333	17970486	TE	ms76368_Ath_TAIR10_Ath_Chr5_ms22301_Ath_TAIR10_Ath_Chr2_ms20444_Ath_TAIR10_Ath_Chr2_ms15223_Ath_TAIR	down
chr5	17995576	17995852	TE	ms76289_Ath_TAIR10_Ath_Chr5_ms66006_Ath_TAIR10_Ath_Chr5_ms59579_Ath_TAIR10_Ath_Chr5_ms15144_Ath_TAIR	down
chr5	18039877	18040464	TE	ms76226_Ath_TAIR10_Ath_Chr5_ms13081_Ath_TAIR10_Ath_Chr1_ms11957_Ath_TAIR10_Ath_Chr1_ms5064_Ath_TAIR1	down
chr5	18052091	18052207	TE	ms76340_Ath_TAIR10_Ath_Chr5_ms66064_Ath_TAIR10_Ath_Chr5_ms59681_Ath_TAIR10_Ath_Chr5_ms42195_Ath_TAIR	down
chr5	18063474	18063826	TE	ms76459_Ath_TAIR10_Ath_Chr5_ms66162_Ath_TAIR10_Ath_Chr5_ms59725_Ath_TAIR10_Ath_Chr5_ms35784_Ath_TAIR	down
chr5	18142256	18142362	TE	ms76502_Ath_TAIR10_Ath_Chr5_ms66212_Ath_TAIR10_Ath_Chr5_ms59815_Ath_TAIR10_Ath_Chr5_ms42247_Ath_TAIR	down
chr5	18146531	18147763	TE	ms76376_Ath_TAIR10_Ath_Chr5_ms6258_Ath_TAIR10_Ath_Chr1_ms5744_Ath_TAIR10_Ath_Chr1_ms25889_Ath_TAIR10	down
chr5	18164896	18165099	TE	ms76513_Ath_TAIR10_Ath_Chr5_ms66223_Ath_TAIR10_Ath_Chr5_ms59860_Ath_TAIR10_Ath_Chr5_ms40826_Ath_TAIR	down
chr5	18171257	18172297	TE	ms76509_Ath_TAIR10_Ath_Chr5_ms66219_Ath_TAIR10_Ath_Chr5_ms59825_Ath_TAIR10_Ath_Chr5_ms42258_Ath_TAIR	down
chr5	18216903	18217053	TE	ms76460_Ath_TAIR10_Ath_Chr5_ms66164_Ath_TAIR10_Ath_Chr5_ms59733_Ath_TAIR10_Ath_Chr5_ms44046_Ath_TAIR	down
chr5	18239263	18239364	TE	ms76466_Ath_TAIR10_Ath_Chr5_ms66171_Ath_TAIR10_Ath_Chr5_ms59757_Ath_TAIR10_Ath_Chr5_ms7632_Ath_TAIR1	down
chr5	18274569	18274628	TE	ms76556_Ath_TAIR10_Ath_Chr5_ms61955_Ath_TAIR10_Ath_Chr5_ms56029_Ath_TAIR10_Ath_Chr5_ms40531_Ath_TAIR	down
chr5	18310026	18310109	TE	ms76662_Ath_TAIR10_Ath_Chr5_ms62788_Ath_TAIR10_Ath_Chr5_ms56659_Ath_TAIR10_Ath_Chr5_ms40005_Ath_TAIR	down
chr5	18381250	18381499	TE	ms76541_Ath_TAIR10_Ath_Chr5_ms25823_Ath_TAIR10_Ath_Chr2_ms21007_Ath_TAIR10_Ath_Chr2_ms11483_Ath_TAIR	down
chr5	18414527	18414969	TE	ms76606_Ath_TAIR10_Ath_Chr5_ms66293_Ath_TAIR10_Ath_Chr5_ms50323_Ath_TAIR10_Ath_Chr5_ms35245_Ath_TAIR	down
chr5	18420999	18421264	TE	ms76651_Ath_TAIR10_Ath_Chr5_ms66345_Ath_TAIR10_Ath_Chr5_ms59935_Ath_TAIR10_Ath_Chr5_ms42329_Ath_TAIR	down
chr5	18444354	18444464	TE	ms76693_Ath_TAIR10_Ath_Chr5_ms66380_Ath_TAIR10_Ath_Chr5_ms59982_Ath_TAIR10_Ath_Chr5_ms42340_Ath_TAIR	down
chr5	18456502	18456697	TE	ms76684_Ath_TAIR10_Ath_Chr5_ms27181_Ath_TAIR10_Ath_Chr2_ms24983_Ath_TAIR10_Ath_Chr2_ms35281_Ath_TAIR	down
chr5	18486516	18487649	TE	ms76716_Ath_TAIR10_Ath_Chr5_ms66399_Ath_TAIR10_Ath_Chr5_ms59998_Ath_TAIR10_Ath_Chr5_ms42398_Ath_TAIR	down
chr5	18500533	18500758	TE	ms76752_Ath_TAIR10_Ath_Chr5_ms66436_Ath_TAIR10_Ath_Chr5_ms59991_Ath_TAIR10_Ath_Chr5_ms25080_Ath_TAIR	down
chr5	18520070	18520911	TE	ms76767_Ath_TAIR10_Ath_Chr5_ms66452_Ath_TAIR10_Ath_Chr5_ms60021_Ath_TAIR10_Ath_Chr5_ms42374_Ath_TAIR	down
chr5	18549668	18549774	TE	ms76746_Ath_TAIR10_Ath_Chr5_ms66430_Ath_TAIR10_Ath_Chr5_ms59975_Ath_TAIR10_Ath_Chr5_ms34853_Ath_TAIR	down
chr5	18624800	18624885	TE	ms76768_Ath_TAIR10_Ath_Chr5_ms66453_Ath_TAIR10_Ath_Chr5_ms60022_Ath_TAIR10_Ath_Chr5_ms42379_Ath_TAIR	down
chr5	18627345	18627662	TE	ms76768_Ath_TAIR10_Ath_Chr5_ms66453_Ath_TAIR10_Ath_Chr5_ms60022_Ath_TAIR10_Ath_Chr5_ms42379_Ath_TAIR	down
chr5	18641965	18642097	TE	ms76807_Ath_TAIR10_Ath_Chr5_ms4673_Ath_TAIR10_Ath_Chr1_ms4202_Ath_TAIR10_Ath_Chr1_ms13525_Ath_TAIR10	down
chr5	18668914	18670013	TE	ms76907_Ath_TAIR10_Ath_Chr5_ms66583_Ath_TAIR10_Ath_Chr5_ms60141_Ath_TAIR10_Ath_Chr5_ms43938_Ath_TAIR	down
chr5	18717655	18717812	TE	ms76861_Ath_TAIR10_Ath_Chr5_ms66516_Ath_TAIR10_Ath_Chr5_ms31078_Ath_TAIR10_Ath_Chr3_ms25889_Ath_TAIR	down
chr5	18726800	18727599	TE	ms76886_Ath_TAIR10_Ath_Chr5_ms66554_Ath_TAIR10_Ath_Chr5_ms60099_Ath_TAIR10_Ath_Chr5_ms39511_Ath_TAIR	down
chr5	18737768	18737871	TE	ms76869_Ath_TAIR10_Ath_Chr5_ms66536_Ath_TAIR10_Ath_Chr5_ms60056_Ath_TAIR10_Ath_Chr5_ms1771_Ath_TAIR1	down
chr5	18800665	18800828	TE	ms76881_Ath_TAIR10_Ath_Chr5_ms66549_Ath_TAIR10_Ath_Chr5_ms60077_Ath_TAIR10_Ath_Chr5_ms19309_Ath_TAIR	down
chr5	18809113	18809298	TE	ms76874_Ath_TAIR10_Ath_Chr5_ms66542_Ath_TAIR10_Ath_Chr5_ms60066_Ath_TAIR10_Ath_Chr5_ms44683_Ath_TAIR	down
chr5	18887318	18887400	TE	ms77027_Ath_TAIR10_Ath_Chr5_ms66690_Ath_TAIR10_Ath_Chr5_ms60205_Ath_TAIR10_Ath_Chr5_ms1982_Ath_TAIR1	down
chr5	18901855	18902342	TE	ms77003_Ath_TAIR10_Ath_Chr5_ms24260_Ath_TAIR10_Ath_Chr2_ms22358_Ath_TAIR10_Ath_Chr2_ms15756_Ath_TAIR	down
chr5	18961465	18961621	TE	ms77031_Ath_TAIR10_Ath_Chr5_ms66694_Ath_TAIR10_Ath_Chr5_ms60213_Ath_TAIR10_Ath_Chr5_ms16818_Ath_TAIR	down
chr5	18980271	18981548	TE	ms77047_Ath_TAIR10_Ath_Chr5_ms66711_Ath_TAIR10_Ath_Chr5_ms60246_Ath_TAIR10_Ath_Chr5_ms42543_Ath_TAIR	down
chr5	18985748	18985922	TE	ms77035_Ath_TAIR10_Ath_Chr5_ms66698_Ath_TAIR10_Ath_Chr5_ms60223_Ath_TAIR10_Ath_Chr5_ms31406_Ath_TAIR	down
chr5	19002249	19002349	TE	ms77053_Ath_TAIR10_Ath_Chr5_ms66717_Ath_TAIR10_Ath_Chr5_ms60252_Ath_TAIR10_Ath_Chr5_ms42552_Ath_TAIR	down
chr5	19014855	19014906	TE	ms77154_Ath_TAIR10_Ath_Chr5_ms66797_Ath_TAIR10_Ath_Chr5_ms7344_Ath_TAIR10_Ath_Chr1_ms25889_Ath_TAIR1	down
chr5	19018974	19019050	TE	ms77214_Ath_TAIR10_Ath_Chr5_ms66873_Ath_TAIR10_Ath_Chr5_ms60390_Ath_TAIR10_Ath_Chr5_ms42638_Ath_TAIR	down
chr5	19024848	19024990	TE	ms77210_Ath_TAIR10_Ath_Chr5_ms66869_Ath_TAIR10_Ath_Chr5_ms60385_Ath_TAIR10_Ath_Chr5_ms42627_Ath_TAIR	down
chr5	19026326	19027792	TE	ms77148_Ath_TAIR10_Ath_Chr5_ms51197_Ath_TAIR10_Ath_Chr4_ms53181_Ath_TAIR10_Ath_Chr5_ms37918_Ath_TAIR	down
chr5	19042812	19043001	TE	ms77153_Ath_TAIR10_Ath_Chr5_ms66795_Ath_TAIR10_Ath_Chr5_ms4641_Ath_TAIR10_Ath_Chr1_ms15223_Ath_TAIR1	down
chr5	19080534	19080611	TE	ms77150_Ath_TAIR10_Ath_Chr5_ms66756_Ath_TAIR10_Ath_Chr5_ms59103_Ath_TAIR10_Ath_Chr5_ms5065_Ath_TAIR1	down
chr5	19139988	19140475	TE	ms77087_Ath_TAIR10_Ath_Chr5_ms35157_Ath_TAIR10_Ath_Chr3_ms31863_Ath_TAIR10_Ath_Chr3_ms5164_Ath_TAIR1	down
chr5	19154251	19154421	TE	ms77099_Ath_TAIR10_Ath_Chr5_ms66761_Ath_TAIR10_Ath_Chr5_ms60287_Ath_TAIR10_Ath_Chr5_ms42618_Ath_TAIR	down
chr5	19175090	19175875	TE	ms77181_Ath_TAIR10_Ath_Chr5_ms66836_Ath_TAIR10_Ath_Chr5_ms60336_Ath_TAIR10_Ath_Chr5_ms16125_Ath_TAIR	down
chr5	19178931	19179093	TE	ms77091_Ath_TAIR10_Ath_Chr5_ms32103_Ath_TAIR10_Ath_Chr3_ms29065_Ath_TAIR10_Ath_Chr3_ms19889_Ath_TAIR	down
chr5	19337504	19337542	TE	ms77234_Ath_TAIR10_Ath_Chr5_ms66890_Ath_TAIR10_Ath_Chr5_ms60408_Ath_TAIR10_Ath_Chr5_ms22384_Ath_TAIR	down
chr5	19361739	19362278	TE	ms77263_Ath_TAIR10_Ath_Chr5_ms66917_Ath_TAIR10_Ath_Chr5_ms60427_Ath_TAIR10_Ath_Chr5_ms42665_Ath_TAIR	down
chr5	19407683	19408100	TE	ms77315_Ath_TAIR10_Ath_Chr5_ms59777_Ath_TAIR10_Ath_Chr5_ms53893_Ath_TAIR10_Ath_Chr5_ms37709_Ath_TAIR	down
chr5	19413184	19413249	TE	ms77310_Ath_TAIR10_Ath_Chr5_ms66961_Ath_TAIR10_Ath_Chr5_ms60496_Ath_TAIR10_Ath_Chr5_ms42732_Ath_TAIR	down
chr5	19419402	19419444	TE	ms77309_Ath_TAIR10_Ath_Chr5_ms66960_Ath_TAIR10_Ath_Chr5_ms60495_Ath_TAIR10_Ath_Chr5_ms42692_Ath_TAIR	down
chr5	19439015	19440072	TE	ms77410_Ath_TAIR10_Ath_Chr5_ms67055_Ath_TAIR10_Ath_Chr5_ms60564_Ath_TAIR10_Ath_Chr5_ms42760_Ath_TAIR	down
chr5	19493838	19494517	TE	ms77336_Ath_TAIR10_Ath_Chr5_ms19031_Ath_TAIR10_Ath_Chr2_ms17454_Ath_TAIR10_Ath_Chr2_ms28373_Ath_TAIR	down
chr5	19498915	19499630	TE	ms77362_Ath_TAIR10_Ath_Chr5_ms67002_Ath_TAIR10_Ath_Chr5_ms60454_Ath_TAIR10_Ath_Chr5_ms2896_Ath_TAIR1	down
chr5	19557781	19558069	TE	ms77286_Ath_TAIR10_Ath_Chr5_ms3179_Ath_TAIR10_Ath_Chr1_ms2805_Ath_TAIR10_Ath_Chr1_ms30970_Ath_TAIR10	down
chr5	19640061	19640275	TE	ms77467_Ath_TAIR10_Ath_Chr5_ms67115_Ath_TAIR10_Ath_Chr5_ms60587_Ath_TAIR10_Ath_Chr5_ms15050_Ath_TAIR	down
chr5	19672445	19672490	TE	ms77484_Ath_TAIR10_Ath_Chr5_ms67133_Ath_TAIR10_Ath_Chr5_ms60626_Ath_TAIR10_Ath_Chr5_ms42789_Ath_TAIR	down
chr5	19675419	19675718	TE	ms77492_Ath_TAIR10_Ath_Chr5_ms67144_Ath_TAIR10_Ath_Chr5_ms60636_Ath_TAIR10_Ath_Chr5_ms42819_Ath_TAIR	down
chr5	19743471	19743573	TE	ms77477_Ath_TAIR10_Ath_Chr5_ms67125_Ath_TAIR10_Ath_Chr5_ms60607_Ath_TAIR10_Ath_Chr5_ms35784_Ath_TAIR	down
chr5	19752190	19752858	TE	ms77447_Ath_TAIR10_Ath_Chr5_ms33059_Ath_TAIR10_Ath_Chr3_ms29958_Ath_TAIR10_Ath_Chr3_ms42799_Ath_TAIR	down
chr5	19809551	19809904	TE	ms77601_Ath_TAIR10_Ath_Chr5_ms67251_Ath_TAIR10_Ath_Chr5_ms60726_Ath_TAIR10_Ath_Chr5_ms42870_Ath_TAIR	down
chr5	19821328	19821494	TE	ms77587_Ath_TAIR10_Ath_Chr5_ms67232_Ath_TAIR10_Ath_Chr5_ms60690_Ath_TAIR10_Ath_Chr5_ms25452_Ath_TAIR	down
chr5	19822948	19823093	TE	ms77571_Ath_TAIR10_Ath_Chr5_ms67192_Ath_TAIR10_Ath_Chr5_ms8315_Ath_TAIR10_Ath_Chr1_ms39729_Ath_TAIR1	down
chr5	19832282	19832712	TE	ms77543_Ath_TAIR10_Ath_Chr5_ms4070_Ath_TAIR10_Ath_Chr1_ms3628_Ath_TAIR10_Ath_Chr1_ms2291_Ath_TAIR10_	down
chr5	19868475	19868518	TE	ms77604_Ath_TAIR10_Ath_Chr5_ms67254_Ath_TAIR10_Ath_Chr5_ms60730_Ath_TAIR10_Ath_Chr5_ms42882_Ath_TAIR	down
chr5	19870779	19870995	TE	ms77582_Ath_TAIR10_Ath_Chr5_ms67227_Ath_TAIR10_Ath_Chr5_ms60664_Ath_TAIR10_Ath_Chr5_ms39578_Ath_TAIR	down
chr5	19910449	19911569	TE	ms77607_Ath_TAIR10_Ath_Chr5_ms67257_Ath_TAIR10_Ath_Chr5_ms60737_Ath_TAIR10_Ath_Chr5_ms43230_Ath_TAIR	down
chr5	19967717	19967958	TE	ms77666_Ath_TAIR10_Ath_Chr5_ms25822_Ath_TAIR10_Ath_Chr2_ms20889_Ath_TAIR10_Ath_Chr2_ms42686_Ath_TAIR	down
chr5	19998259	19998325	TE	ms77679_Ath_TAIR10_Ath_Chr5_ms67315_Ath_TAIR10_Ath_Chr5_ms60758_Ath_TAIR10_Ath_Chr5_ms5064_Ath_TAIR1	down
chr5	20034540	20034664	TE	ms77706_Ath_TAIR10_Ath_Chr5_ms67346_Ath_TAIR10_Ath_Chr5_ms60825_Ath_TAIR10_Ath_Chr5_ms42941_Ath_TAIR	down
chr5	20048389	20048642	TE	ms77688_Ath_TAIR10_Ath_Chr5_ms67328_Ath_TAIR10_Ath_Chr5_ms60800_Ath_TAIR10_Ath_Chr5_ms20801_Ath_TAIR	down
chr5	20059958	20062538	TE	ms77705_Ath_TAIR10_Ath_Chr5_ms67345_Ath_TAIR10_Ath_Chr5_ms60824_Ath_TAIR10_Ath_Chr5_ms42940_Ath_TAIR	down
chr5	20089607	20089780	TE	ms77640_Ath_TAIR10_Ath_Chr5_ms67278_Ath_TAIR10_Ath_Chr5_ms35386_Ath_TAIR10_Ath_Chr3_ms35606_Ath_TAIR	down
chr5	20209022	20209651	TE	ms77788_Ath_TAIR10_Ath_Chr5_ms67420_Ath_TAIR10_Ath_Chr5_ms60886_Ath_TAIR10_Ath_Chr5_ms42986_Ath_TAIR	down
chr5	20233110	20233881	TE	ms77752_Ath_TAIR10_Ath_Chr5_ms67379_Ath_TAIR10_Ath_Chr5_ms12969_Ath_TAIR10_Ath_Chr1_ms37832_Ath_TAIR	down
chr5	20249933	20250180	TE	ms77736_Ath_TAIR10_Ath_Chr5_ms67364_Ath_TAIR10_Ath_Chr5_ms48972_Ath_TAIR10_Ath_Chr4_ms2092_Ath_TAIR1	down
chr5	20275166	20275346	TE	ms77766_Ath_TAIR10_Ath_Chr5_ms22789_Ath_TAIR10_Ath_Chr2_ms39824_Ath_TAIR10_Ath_Chr4_ms28679_Ath_TAIR	down
chr5	20277059	20278191	TE	ms77753_Ath_TAIR10_Ath_Chr5_ms67384_Ath_TAIR10_Ath_Chr5_ms60863_Ath_TAIR10_Ath_Chr5_ms42983_Ath_TAIR	down
chr5	20296517	20296754	TE	ms77767_Ath_TAIR10_Ath_Chr5_ms38958_Ath_TAIR10_Ath_Chr3_ms35840_Ath_TAIR10_Ath_Chr3_ms22242_Ath_TAIR	down
chr5	20313460	20314917	TE	ms77791_Ath_TAIR10_Ath_Chr5_ms67423_Ath_TAIR10_Ath_Chr5_ms60889_Ath_TAIR10_Ath_Chr5_ms42993_Ath_TAIR	down
chr5	20355994	20356065	TE	ms77876_Ath_TAIR10_Ath_Chr5_ms67496_Ath_TAIR10_Ath_Chr5_ms60918_Ath_TAIR10_Ath_Chr5_ms15250_Ath_TAIR	down
chr5	20420190	20420311	TE	ms77839_Ath_TAIR10_Ath_Chr5_ms67512_Ath_TAIR10_Ath_Chr5_ms60973_Ath_TAIR10_Ath_Chr5_ms43012_Ath_TAIR	down
chr5	20440475	20441368	TE	ms77858_Ath_TAIR10_Ath_Chr5_ms67475_Ath_TAIR10_Ath_Chr5_ms60957_Ath_TAIR10_Ath_Chr5_ms43024_Ath_TAIR	down
chr5	20473201	20473765	TE	ms77911_Ath_TAIR10_Ath_Chr5_ms67533_Ath_TAIR10_Ath_Chr5_ms60996_Ath_TAIR10_Ath_Chr5_ms43057_Ath_TAIR	down
chr5	20519832	20519989	TE	ms77910_Ath_TAIR10_Ath_Chr5_ms67532_Ath_TAIR10_Ath_Chr5_ms60995_Ath_TAIR10_Ath_Chr5_ms43056_Ath_TAIR	down
chr5	20526798	20526965	TE	ms77912_Ath_TAIR10_Ath_Chr5_ms67534_Ath_TAIR10_Ath_Chr5_ms60997_Ath_TAIR10_Ath_Chr5_ms43058_Ath_TAIR	down
chr5	20539377	20539495	TE	ms77970_Ath_TAIR10_Ath_Chr5_ms49603_Ath_TAIR10_Ath_Chr4_ms45332_Ath_TAIR10_Ath_Chr4_ms31381_Ath_TAIR	down
chr5	20557494	20557694	TE	ms78097_Ath_TAIR10_Ath_Chr5_ms63015_Ath_TAIR10_Ath_Chr5_ms56887_Ath_TAIR10_Ath_Chr5_ms37392_Ath_TAIR	down
chr5	20639166	20639282	TE	ms77990_Ath_TAIR10_Ath_Chr5_ms67579_Ath_TAIR10_Ath_Chr5_ms43912_Ath_TAIR10_Ath_Chr4_ms40404_Ath_TAIR	down
chr5	20660106	20660208	TE	ms78104_Ath_TAIR10_Ath_Chr5_ms10614_Ath_TAIR10_Ath_Chr1_ms9816_Ath_TAIR10_Ath_Chr1_ms32995_Ath_TAIR1	down
chr5	20669870	20670117	TE	ms77984_Ath_TAIR10_Ath_Chr5_ms67568_Ath_TAIR10_Ath_Chr5_ms34839_Ath_TAIR10_Ath_Chr3_ms36204_Ath_TAIR	down
chr5	20674349	20674417	TE	ms77991_Ath_TAIR10_Ath_Chr5_ms67581_Ath_TAIR10_Ath_Chr5_ms45184_Ath_TAIR10_Ath_Chr4_ms32081_Ath_TAIR	down
chr5	20676975	20677104	TE	ms78099_Ath_TAIR10_Ath_Chr5_ms24220_Ath_TAIR10_Ath_Chr2_ms22352_Ath_TAIR10_Ath_Chr2_ms15223_Ath_TAIR	down
chr5	20701701	20701789	TE	ms77965_Ath_TAIR10_Ath_Chr5_ms44880_Ath_TAIR10_Ath_Chr4_ms40813_Ath_TAIR10_Ath_Chr4_ms26321_Ath_TAIR	down
chr5	20743675	20743952	TE	ms78133_Ath_TAIR10_Ath_Chr5_ms31324_Ath_TAIR10_Ath_Chr3_ms28588_Ath_TAIR10_Ath_Chr3_ms19655_Ath_TAIR	down
chr5	20756729	20756841	TE	ms78112_Ath_TAIR10_Ath_Chr5_ms32961_Ath_TAIR10_Ath_Chr3_ms29873_Ath_TAIR10_Ath_Chr3_ms20480_Ath_TAIR	down
chr5	20855610	20856834	TE	ms78158_Ath_TAIR10_Ath_Chr5_ms67722_Ath_TAIR10_Ath_Chr5_ms61148_Ath_TAIR10_Ath_Chr5_ms43230_Ath_TAIR	down
chr5	20960229	20960375	TE	ms78199_Ath_TAIR10_Ath_Chr5_ms61070_Ath_TAIR10_Ath_Chr5_ms55151_Ath_TAIR10_Ath_Chr5_ms38824_Ath_TAIR	down
chr5	21014047	21016093	TE	ms78228_Ath_TAIR10_Ath_Chr5_ms67787_Ath_TAIR10_Ath_Chr5_ms61179_Ath_TAIR10_Ath_Chr5_ms25888_Ath_TAIR	down
chr5	21096299	21096501	TE	ms78263_Ath_TAIR10_Ath_Chr5_ms57187_Ath_TAIR10_Ath_Chr5_ms51456_Ath_TAIR10_Ath_Chr5_ms35914_Ath_TAIR	down
chr5	21165987	21166086	TE	ms78334_Ath_TAIR10_Ath_Chr5_ms67877_Ath_TAIR10_Ath_Chr5_ms61252_Ath_TAIR10_Ath_Chr5_ms25078_Ath_TAIR	down
chr5	21193073	21193202	TE	ms78340_Ath_TAIR10_Ath_Chr5_ms67883_Ath_TAIR10_Ath_Chr5_ms61259_Ath_TAIR10_Ath_Chr5_ms37809_Ath_TAIR	down
chr5	21269103	21269197	TE	ms78338_Ath_TAIR10_Ath_Chr5_ms67881_Ath_TAIR10_Ath_Chr5_ms61256_Ath_TAIR10_Ath_Chr5_ms28344_Ath_TAIR	down
chr5	21305783	21305867	TE	ms78422_Ath_TAIR10_Ath_Chr5_ms67959_Ath_TAIR10_Ath_Chr5_ms61339_Ath_TAIR10_Ath_Chr5_ms38527_Ath_TAIR	down
chr5	21314767	21314842	TE	ms78428_Ath_TAIR10_Ath_Chr5_ms67965_Ath_TAIR10_Ath_Chr5_ms61358_Ath_TAIR10_Ath_Chr5_ms43338_Ath_TAIR	down
chr5	21422209	21422283	TE	ms78416_Ath_TAIR10_Ath_Chr5_ms67937_Ath_TAIR10_Ath_Chr5_ms64673_Ath_TAIR10_Ath_Chr4_ms13691_Ath_TAIR	down
chr5	21423739	21423932	TE	ms78433_Ath_TAIR10_Ath_Chr5_ms67970_Ath_TAIR10_Ath_Chr5_ms61363_Ath_TAIR10_Ath_Chr5_ms43348_Ath_TAIR	down
chr5	21467940	21469168	TE	ms78393_Ath_TAIR10_Ath_Chr5_ms51293_Ath_TAIR10_Ath_Chr4_ms46901_Ath_TAIR10_Ath_Chr4_ms44415_Ath_TAIR	down
chr5	21543811	21544991	TE	ms78520_Ath_TAIR10_Ath_Chr5_ms68053_Ath_TAIR10_Ath_Chr5_ms61444_Ath_TAIR10_Ath_Chr5_ms43392_Ath_TAIR	down
chr5	21546788	21547373	TE	ms78528_Ath_TAIR10_Ath_Chr5_ms68061_Ath_TAIR10_Ath_Chr5_ms61453_Ath_TAIR10_Ath_Chr5_ms43411_Ath_TAIR	down
chr5	21670330	21670364	TE	ms78574_Ath_TAIR10_Ath_Chr5_ms63698_Ath_TAIR10_Ath_Chr5_ms57428_Ath_TAIR10_Ath_Chr5_ms7071_Ath_TAIR1	down
chr5	21696667	21697464	TE	ms78602_Ath_TAIR10_Ath_Chr5_ms68127_Ath_TAIR10_Ath_Chr5_ms61469_Ath_TAIR10_Ath_Chr5_ms11187_Ath_TAIR	down
chr5	21785618	21785722	TE	ms78613_Ath_TAIR10_Ath_Chr5_ms68138_Ath_TAIR10_Ath_Chr5_ms61505_Ath_TAIR10_Ath_Chr5_ms10993_Ath_TAIR	down
chr5	21796181	21796342	TE	ms78611_Ath_TAIR10_Ath_Chr5_ms68136_Ath_TAIR10_Ath_Chr5_ms61499_Ath_TAIR10_Ath_Chr5_ms5163_Ath_TAIR1	down
chr5	21803454	21803930	TE	ms78576_Ath_TAIR10_Ath_Chr5_ms845_Ath_TAIR10_Ath_Chr1_ms734_Ath_TAIR10_Ath_Chr1_ms470_Ath_TAIR10_Ath	down
chr5	21821191	21821299	TE	ms78591_Ath_TAIR10_Ath_Chr5_ms42223_Ath_TAIR10_Ath_Chr3_ms38464_Ath_TAIR10_Ath_Chr3_ms40761_Ath_TAIR	down
chr5	21831090	21831199	TE	ms78703_Ath_TAIR10_Ath_Chr5_ms68229_Ath_TAIR10_Ath_Chr5_ms61604_Ath_TAIR10_Ath_Chr5_ms43524_Ath_TAIR	down
chr5	21836715	21838780	TE	ms78550_Ath_TAIR10_Ath_Chr5_ms882_Ath_TAIR10_Ath_Chr1_ms768_Ath_TAIR10_Ath_Chr1_ms490_Ath_TAIR10_Ath	down
chr5	21846457	21847704	TE	ms78620_Ath_TAIR10_Ath_Chr5_ms68145_Ath_TAIR10_Ath_Chr5_ms61518_Ath_TAIR10_Ath_Chr5_ms43421_Ath_TAIR	down
chr5	21855491	21855541	TE	ms78701_Ath_TAIR10_Ath_Chr5_ms68227_Ath_TAIR10_Ath_Chr5_ms61602_Ath_TAIR10_Ath_Chr5_ms43521_Ath_TAIR	down
chr5	21942400	21942608	TE	ms78832_Ath_TAIR10_Ath_Chr5_ms25273_Ath_TAIR10_Ath_Chr2_ms23288_Ath_TAIR10_Ath_Chr2_ms16397_Ath_TAIR	down
chr5	21969674	21969814	TE	ms78776_Ath_TAIR10_Ath_Chr5_ms12985_Ath_TAIR10_Ath_Chr1_ms11845_Ath_TAIR10_Ath_Chr1_ms108_Ath_TAIR10	down
chr5	22137013	22138120	TE	ms78920_Ath_TAIR10_Ath_Chr5_ms68435_Ath_TAIR10_Ath_Chr5_ms61778_Ath_TAIR10_Ath_Chr5_ms43639_Ath_TAIR	down
chr5	22223504	22223573	TE	ms78918_Ath_TAIR10_Ath_Chr5_ms68433_Ath_TAIR10_Ath_Chr5_ms61776_Ath_TAIR10_Ath_Chr5_ms43635_Ath_TAIR	down
chr5	22255899	22255974	TE	ms78982_Ath_TAIR10_Ath_Chr5_ms68495_Ath_TAIR10_Ath_Chr5_ms61834_Ath_TAIR10_Ath_Chr5_ms43667_Ath_TAIR	down
chr5	22260218	22260497	TE	ms78948_Ath_TAIR10_Ath_Chr5_ms68479_Ath_TAIR10_Ath_Chr5_ms61795_Ath_TAIR10_Ath_Chr5_ms11185_Ath_TAIR	down
chr5	22267468	22267538	TE	ms78976_Ath_TAIR10_Ath_Chr5_ms68488_Ath_TAIR10_Ath_Chr5_ms61821_Ath_TAIR10_Ath_Chr5_ms26829_Ath_TAIR	down
chr5	22367057	22367202	TE	ms78966_Ath_TAIR10_Ath_Chr5_ms35739_Ath_TAIR10_Ath_Chr3_ms9020_Ath_TAIR10_Ath_Chr1_ms20801_Ath_TAIR1	down
chr5	22391739	22391894	TE	ms78990_Ath_TAIR10_Ath_Chr5_ms50175_Ath_TAIR10_Ath_Chr4_ms45825_Ath_TAIR10_Ath_Chr4_ms37367_Ath_TAIR	down
chr5	22440885	22442135	TE	ms79004_Ath_TAIR10_Ath_Chr5_ms5028_Ath_TAIR10_Ath_Chr1_ms4554_Ath_TAIR10_Ath_Chr1_ms31791_Ath_TAIR10	down
chr5	22463686	22463746	TE	ms79050_Ath_TAIR10_Ath_Chr5_ms68548_Ath_TAIR10_Ath_Chr5_ms61873_Ath_TAIR10_Ath_Chr5_ms29171_Ath_TAIR	down
chr5	22510858	22510914	TE	ms79074_Ath_TAIR10_Ath_Chr5_ms68575_Ath_TAIR10_Ath_Chr5_ms61909_Ath_TAIR10_Ath_Chr5_ms43706_Ath_TAIR	down
chr5	22512903	22514319	TE	ms83828_Ath_TAIR10_Ath_Chr5_ms33865_Ath_TAIR10_Ath_Chr3_ms30657_Ath_TAIR10_Ath_Chr3_ms7071_Ath_TAIR1	down
chr5	22534612	22535099	TE	ms79038_Ath_TAIR10_Ath_Chr5_ms68536_Ath_TAIR10_Ath_Chr5_ms61851_Ath_TAIR10_Ath_Chr5_ms5044_Ath_TAIR1	down
chr5	22620806	22620939	TE	ms79152_Ath_TAIR10_Ath_Chr5_ms68638_Ath_TAIR10_Ath_Chr5_ms61976_Ath_TAIR10_Ath_Chr5_ms25711_Ath_TAIR	down
chr5	22674223	22675480	TE	ms79205_Ath_TAIR10_Ath_Chr5_ms68683_Ath_TAIR10_Ath_Chr5_ms61991_Ath_TAIR10_Ath_Chr5_ms43721_Ath_TAIR	down
chr5	22702358	22702827	TE	ms79227_Ath_TAIR10_Ath_Chr5_ms59975_Ath_TAIR10_Ath_Chr5_ms54070_Ath_TAIR10_Ath_Chr5_ms37802_Ath_TAIR	down
chr5	22801832	22801942	TE	ms79202_Ath_TAIR10_Ath_Chr5_ms68680_Ath_TAIR10_Ath_Chr5_ms61988_Ath_TAIR10_Ath_Chr5_ms42592_Ath_TAIR	down
chr5	22914586	22914654	TE	ms79284_Ath_TAIR10_Ath_Chr5_ms68751_Ath_TAIR10_Ath_Chr5_ms62066_Ath_TAIR10_Ath_Chr5_ms43800_Ath_TAIR	down
chr5	23046631	23046866	TE	ms79343_Ath_TAIR10_Ath_Chr5_ms68791_Ath_TAIR10_Ath_Chr5_ms8239_Ath_TAIR10_Ath_Chr1_ms1834_Ath_TAIR10	down
chr5	23050600	23050656	TE	ms79315_Ath_TAIR10_Ath_Chr5_ms68778_Ath_TAIR10_Ath_Chr5_ms62088_Ath_TAIR10_Ath_Chr5_ms11483_Ath_TAIR	down
chr5	23135096	23135140	TE	ms79367_Ath_TAIR10_Ath_Chr5_ms68822_Ath_TAIR10_Ath_Chr5_ms62133_Ath_TAIR10_Ath_Chr5_ms43843_Ath_TAIR	down
chr5	23137231	23137389	TE	ms79367_Ath_TAIR10_Ath_Chr5_ms68822_Ath_TAIR10_Ath_Chr5_ms62133_Ath_TAIR10_Ath_Chr5_ms43843_Ath_TAIR	down
chr5	23241103	23241145	TE	ms79451_Ath_TAIR10_Ath_Chr5_ms68891_Ath_TAIR10_Ath_Chr5_ms62192_Ath_TAIR10_Ath_Chr5_ms43879_Ath_TAIR	down
chr5	23283028	23283141	TE	ms79428_Ath_TAIR10_Ath_Chr5_ms68864_Ath_TAIR10_Ath_Chr5_ms46842_Ath_TAIR10_Ath_Chr4_ms26829_Ath_TAIR	down
chr5	23309788	23309901	TE	ms79410_Ath_TAIR10_Ath_Chr5_ms34237_Ath_TAIR10_Ath_Chr3_ms7893_Ath_TAIR10_Ath_Chr1_ms7071_Ath_TAIR10	down
chr5	23323195	23323430	TE	ms79440_Ath_TAIR10_Ath_Chr5_ms68880_Ath_TAIR10_Ath_Chr5_ms62179_Ath_TAIR10_Ath_Chr5_ms38919_Ath_TAIR	down
chr5	23339437	23340306	TE	ms79470_Ath_TAIR10_Ath_Chr5_ms4321_Ath_TAIR10_Ath_Chr1_ms3838_Ath_TAIR10_Ath_Chr1_ms19459_Ath_TAIR10	down
chr5	23654732	23654838	TE	ms79534_Ath_TAIR10_Ath_Chr5_ms68971_Ath_TAIR10_Ath_Chr5_ms62253_Ath_TAIR10_Ath_Chr5_ms18231_Ath_TAIR	down
chr5	23662320	23662576	TE	ms79539_Ath_TAIR10_Ath_Chr5_ms68976_Ath_TAIR10_Ath_Chr5_ms62259_Ath_TAIR10_Ath_Chr5_ms37709_Ath_TAIR	down
chr5	23824980	23825055	TE	ms79590_Ath_TAIR10_Ath_Chr5_ms69027_Ath_TAIR10_Ath_Chr5_ms62281_Ath_TAIR10_Ath_Chr5_ms5438_Ath_TAIR1	down
chr5	24002205	24002934	TE	ms79640_Ath_TAIR10_Ath_Chr5_ms69076_Ath_TAIR10_Ath_Chr5_ms62337_Ath_TAIR10_Ath_Chr5_ms43962_Ath_TAIR	down
chr5	24020973	24021035	TE	ms79692_Ath_TAIR10_Ath_Chr5_ms69124_Ath_TAIR10_Ath_Chr5_ms62380_Ath_TAIR10_Ath_Chr5_ms43985_Ath_TAIR	down
chr5	24100716	24100817	TE	ms79682_Ath_TAIR10_Ath_Chr5_ms69114_Ath_TAIR10_Ath_Chr5_ms62369_Ath_TAIR10_Ath_Chr5_ms43968_Ath_TAIR	down
chr5	24153545	24153738	TE	ms79765_Ath_TAIR10_Ath_Chr5_ms69197_Ath_TAIR10_Ath_Chr5_ms62430_Ath_TAIR10_Ath_Chr5_ms15223_Ath_TAIR	down
chr5	24186943	24186987	TE	ms79756_Ath_TAIR10_Ath_Chr5_ms69185_Ath_TAIR10_Ath_Chr5_ms62396_Ath_TAIR10_Ath_Chr5_ms35281_Ath_TAIR	down
chr5	24345767	24345839	TE	ms79856_Ath_TAIR10_Ath_Chr5_ms69280_Ath_TAIR10_Ath_Chr5_ms62518_Ath_TAIR10_Ath_Chr5_ms44047_Ath_TAIR	down
chr5	24370804	24371000	TE	ms79829_Ath_TAIR10_Ath_Chr5_ms69231_Ath_TAIR10_Ath_Chr5_ms26885_Ath_TAIR10_Ath_Chr3_ms8465_Ath_TAIR1	down
chr5	24378945	24379035	TE	ms79836_Ath_TAIR10_Ath_Chr5_ms69257_Ath_TAIR10_Ath_Chr5_ms62472_Ath_TAIR10_Ath_Chr5_ms15574_Ath_TAIR	down
chr5	24436531	24436581	TE	ms79839_Ath_TAIR10_Ath_Chr5_ms69260_Ath_TAIR10_Ath_Chr5_ms62476_Ath_TAIR10_Ath_Chr5_ms19414_Ath_TAIR	down
chr5	24542545	24542856	TE	ms79950_Ath_TAIR10_Ath_Chr5_ms63114_Ath_TAIR10_Ath_Chr5_ms57008_Ath_TAIR10_Ath_Chr5_ms40326_Ath_TAIR	down
chr5	24586659	24586819	TE	ms79897_Ath_TAIR10_Ath_Chr5_ms69307_Ath_TAIR10_Ath_Chr5_ms62539_Ath_TAIR10_Ath_Chr5_ms1842_Ath_TAIR1	down
chr5	24966528	24966587	TE	ms80036_Ath_TAIR10_Ath_Chr5_ms43132_Ath_TAIR10_Ath_Chr4_ms46222_Ath_TAIR10_Ath_Chr4_ms36660_Ath_TAIR	down
chr5	24994194	24994423	TE	ms80077_Ath_TAIR10_Ath_Chr5_ms25823_Ath_TAIR10_Ath_Chr2_ms21007_Ath_TAIR10_Ath_Chr2_ms11483_Ath_TAIR	down
chr5	25361181	25361369	TE	ms80159_Ath_TAIR10_Ath_Chr5_ms47350_Ath_TAIR10_Ath_Chr4_ms9970_Ath_TAIR10_Ath_Chr1_ms7071_Ath_TAIR10	down
chr5	25469742	25469817	TE	ms80183_Ath_TAIR10_Ath_Chr5_ms69575_Ath_TAIR10_Ath_Chr5_ms62783_Ath_TAIR10_Ath_Chr5_ms44242_Ath_TAIR	down
chr5	25470876	25471205	TE	ms80206_Ath_TAIR10_Ath_Chr5_ms69598_Ath_TAIR10_Ath_Chr5_ms62803_Ath_TAIR10_Ath_Chr5_ms44415_Ath_TAIR	down
chr5	25845265	25845346	TE	ms80286_Ath_TAIR10_Ath_Chr5_ms69660_Ath_TAIR10_Ath_Chr5_ms62855_Ath_TAIR10_Ath_Chr5_ms32755_Ath_TAIR	down
chr5	25904893	25904924	TE	ms80370_Ath_TAIR10_Ath_Chr5_ms69747_Ath_TAIR10_Ath_Chr5_ms62927_Ath_TAIR10_Ath_Chr5_ms44313_Ath_TAIR	down
chr5	26209893	26210481	TE	ms84042_Ath_TAIR10_Ath_Chr5_ms2314_Ath_TAIR10_Ath_Chr1_ms2023_Ath_TAIR10_Ath_Chr1_ms1227_Ath_TAIR10_	down
chr5	26219639	26219702	TE	ms80435_Ath_TAIR10_Ath_Chr5_ms69795_Ath_TAIR10_Ath_Chr5_ms62950_Ath_TAIR10_Ath_Chr5_ms44414_Ath_TAIR	down
chr5	26233364	26233404	TE	ms80504_Ath_TAIR10_Ath_Chr5_ms69857_Ath_TAIR10_Ath_Chr5_ms63021_Ath_TAIR10_Ath_Chr5_ms30238_Ath_TAIR	down
chr5	26289472	26289699	TE	ms80499_Ath_TAIR10_Ath_Chr5_ms69850_Ath_TAIR10_Ath_Chr5_ms63005_Ath_TAIR10_Ath_Chr5_ms151_Ath_TAIR10	down
chr5	26415147	26415518	TE	ms80511_Ath_TAIR10_Ath_Chr5_ms69864_Ath_TAIR10_Ath_Chr5_ms63035_Ath_TAIR10_Ath_Chr5_ms44386_Ath_TAIR	down
chr5	26464904	26465142	TE	ms80568_Ath_TAIR10_Ath_Chr5_ms69920_Ath_TAIR10_Ath_Chr5_ms63077_Ath_TAIR10_Ath_Chr5_ms27855_Ath_TAIR	down
chr5	26670358	26670561	TE	ms80615_Ath_TAIR10_Ath_Chr5_ms69946_Ath_TAIR10_Ath_Chr5_ms15585_Ath_TAIR10_Ath_Chr2_ms5033_Ath_TAIR1	down
chr5	26974878	26975500	TE	ms80658_Ath_TAIR10_Ath_Chr5_ms70305_Ath_TAIR10_Ath_Chr1_ms6800_Ath_TAIR10_Ath_Chr1_ms28971_Ath_TAIR1	down
chr4	2628	2797	TE	ms47304_Ath_TAIR10_Ath_Chr4_ms43067_Ath_TAIR10_Ath_Chr4_ms34384_Ath_TAIR10_Ath_Chr3_ms39759_Ath_TAIR	down
chr4	17093	17287	TE	ms47336_Ath_TAIR10_Ath_Chr4_ms43108_Ath_TAIR10_Ath_Chr4_ms39229_Ath_TAIR10_Ath_Chr4_ms27392_Ath_TAIR	down
chr4	41683	41723	TE	ms47357_Ath_TAIR10_Ath_Chr4_ms43138_Ath_TAIR10_Ath_Chr4_ms52623_Ath_TAIR10_Ath_Chr5_ms3304_Ath_TAIR1	down
chr4	44013	44144	TE	ms47309_Ath_TAIR10_Ath_Chr4_ms43077_Ath_TAIR10_Ath_Chr4_ms39164_Ath_TAIR10_Ath_Chr4_ms6157_Ath_TAIR1	down
chr4	66828	66965	TE	ms47335_Ath_TAIR10_Ath_Chr4_ms43107_Ath_TAIR10_Ath_Chr4_ms39228_Ath_TAIR10_Ath_Chr4_ms27391_Ath_TAIR	down
chr4	68729	68970	TE	ms47321_Ath_TAIR10_Ath_Chr4_ms43090_Ath_TAIR10_Ath_Chr4_ms39208_Ath_TAIR10_Ath_Chr4_ms20801_Ath_TAIR	down
chr4	77495	77573	TE	ms47345_Ath_TAIR10_Ath_Chr4_ms43117_Ath_TAIR10_Ath_Chr4_ms39240_Ath_TAIR10_Ath_Chr4_ms27414_Ath_TAIR	down
chr4	79727	80142	TE	ms47355_Ath_TAIR10_Ath_Chr4_ms43131_Ath_TAIR10_Ath_Chr4_ms45019_Ath_TAIR10_Ath_Chr4_ms25889_Ath_TAIR	down
chr4	105624	105859	TE	ms47290_Ath_TAIR10_Ath_Chr4_ms28113_Ath_TAIR10_Ath_Chr2_ms25799_Ath_TAIR10_Ath_Chr2_ms43021_Ath_TAIR	down
chr4	136263	136534	TE	ms47305_Ath_TAIR10_Ath_Chr4_ms43069_Ath_TAIR10_Ath_Chr4_ms35840_Ath_TAIR10_Ath_Chr3_ms22242_Ath_TAIR	down
chr4	144761	144840	TE	ms47320_Ath_TAIR10_Ath_Chr4_ms43089_Ath_TAIR10_Ath_Chr4_ms39207_Ath_TAIR10_Ath_Chr4_ms20275_Ath_TAIR	down
chr4	154209	154492	TE	ms47338_Ath_TAIR10_Ath_Chr4_ms43110_Ath_TAIR10_Ath_Chr4_ms39232_Ath_TAIR10_Ath_Chr4_ms27398_Ath_TAIR	down
chr4	157932	158073	TE	ms47341_Ath_TAIR10_Ath_Chr4_ms43113_Ath_TAIR10_Ath_Chr4_ms39235_Ath_TAIR10_Ath_Chr4_ms27408_Ath_TAIR	down
chr4	166810	166875	TE	ms47327_Ath_TAIR10_Ath_Chr4_ms43096_Ath_TAIR10_Ath_Chr4_ms39216_Ath_TAIR10_Ath_Chr4_ms27380_Ath_TAIR	down
chr4	173603	173816	TE	ms47295_Ath_TAIR10_Ath_Chr4_ms35041_Ath_TAIR10_Ath_Chr3_ms31821_Ath_TAIR10_Ath_Chr3_ms37200_Ath_TAIR	down
chr4	185238	185355	TE	ms47257_Ath_TAIR10_Ath_Chr4_ms6467_Ath_TAIR10_Ath_Chr1_ms5931_Ath_TAIR10_Ath_Chr1_ms7071_Ath_TAIR10_	down
chr4	272776	274022	TE	ms47412_Ath_TAIR10_Ath_Chr4_ms43179_Ath_TAIR10_Ath_Chr4_ms39280_Ath_TAIR10_Ath_Chr4_ms6786_Ath_TAIR1	down
chr4	312970	313004	TE	ms47417_Ath_TAIR10_Ath_Chr4_ms43184_Ath_TAIR10_Ath_Chr4_ms39295_Ath_TAIR10_Ath_Chr4_ms27451_Ath_TAIR	down
chr4	370903	371579	TE	ms47413_Ath_TAIR10_Ath_Chr4_ms43180_Ath_TAIR10_Ath_Chr4_ms39281_Ath_TAIR10_Ath_Chr4_ms6911_Ath_TAIR1	down
chr4	375882	376072	TE	ms47431_Ath_TAIR10_Ath_Chr4_ms43198_Ath_TAIR10_Ath_Chr4_ms39310_Ath_TAIR10_Ath_Chr4_ms28681_Ath_TAIR	down
chr4	410117	410998	TE	ms47527_Ath_TAIR10_Ath_Chr4_ms43289_Ath_TAIR10_Ath_Chr4_ms39385_Ath_TAIR10_Ath_Chr4_ms27516_Ath_TAIR	down
chr4	413978	414098	TE	ms47552_Ath_TAIR10_Ath_Chr4_ms33311_Ath_TAIR10_Ath_Chr3_ms30125_Ath_TAIR10_Ath_Chr3_ms3688_Ath_TAIR1	down
chr4	425149	425444	TE	ms47536_Ath_TAIR10_Ath_Chr4_ms43299_Ath_TAIR10_Ath_Chr4_ms39400_Ath_TAIR10_Ath_Chr4_ms25348_Ath_TAIR	down
chr4	434261	434499	TE	ms47531_Ath_TAIR10_Ath_Chr4_ms43294_Ath_TAIR10_Ath_Chr4_ms39394_Ath_TAIR10_Ath_Chr4_ms35075_Ath_TAIR	down
chr4	464432	464523	TE	ms47489_Ath_TAIR10_Ath_Chr4_ms43258_Ath_TAIR10_Ath_Chr4_ms39364_Ath_TAIR10_Ath_Chr4_ms28681_Ath_TAIR	down
chr4	474497	474579	TE	ms47491_Ath_TAIR10_Ath_Chr4_ms43276_Ath_TAIR10_Ath_Chr4_ms39355_Ath_TAIR10_Ath_Chr4_ms27491_Ath_TAIR	down
chr4	486229	486330	TE	ms47483_Ath_TAIR10_Ath_Chr4_ms43250_Ath_TAIR10_Ath_Chr4_ms39358_Ath_TAIR10_Ath_Chr4_ms27505_Ath_TAIR	down
chr4	489506	490102	TE	ms47494_Ath_TAIR10_Ath_Chr4_ms58327_Ath_TAIR10_Ath_Chr5_ms52528_Ath_TAIR10_Ath_Chr5_ms36705_Ath_TAIR	down
chr4	524368	524713	TE	ms47500_Ath_TAIR10_Ath_Chr4_ms8925_Ath_TAIR10_Ath_Chr1_ms37214_Ath_TAIR10_Ath_Chr3_ms15244_Ath_TAIR1	down
chr4	555417	555553	TE	ms47521_Ath_TAIR10_Ath_Chr4_ms43283_Ath_TAIR10_Ath_Chr4_ms39377_Ath_TAIR10_Ath_Chr4_ms20801_Ath_TAIR	down
chr4	558957	559070	TE	ms47488_Ath_TAIR10_Ath_Chr4_ms43257_Ath_TAIR10_Ath_Chr4_ms39363_Ath_TAIR10_Ath_Chr4_ms28679_Ath_TAIR	down
chr4	563496	563528	TE	ms47480_Ath_TAIR10_Ath_Chr4_ms43247_Ath_TAIR10_Ath_Chr4_ms39345_Ath_TAIR10_Ath_Chr4_ms21350_Ath_TAIR	down
chr4	566836	566912	TE	ms47559_Ath_TAIR10_Ath_Chr4_ms11843_Ath_TAIR10_Ath_Chr1_ms10944_Ath_TAIR10_Ath_Chr1_ms16042_Ath_TAIR	down
chr4	581775	581998	TE	ms47624_Ath_TAIR10_Ath_Chr4_ms1732_Ath_TAIR10_Ath_Chr1_ms1498_Ath_TAIR10_Ath_Chr1_ms2853_Ath_TAIR10_	down
chr4	583339	583668	TE	ms47733_Ath_TAIR10_Ath_Chr4_ms66452_Ath_TAIR10_Ath_Chr5_ms60021_Ath_TAIR10_Ath_Chr5_ms42374_Ath_TAIR	down
chr4	602024	602161	TE	ms47656_Ath_TAIR10_Ath_Chr4_ms43397_Ath_TAIR10_Ath_Chr4_ms22756_Ath_TAIR10_Ath_Chr2_ms15223_Ath_TAIR	down
chr4	604441	604567	TE	ms47684_Ath_TAIR10_Ath_Chr4_ms43442_Ath_TAIR10_Ath_Chr4_ms39498_Ath_TAIR10_Ath_Chr4_ms6269_Ath_TAIR1	down
chr4	632719	634011	TE	ms47685_Ath_TAIR10_Ath_Chr4_ms43443_Ath_TAIR10_Ath_Chr4_ms39503_Ath_TAIR10_Ath_Chr4_ms12040_Ath_TAIR	down
chr4	636124	636895	TE	ms47640_Ath_TAIR10_Ath_Chr4_ms38958_Ath_TAIR10_Ath_Chr3_ms35840_Ath_TAIR10_Ath_Chr3_ms22242_Ath_TAIR	down
chr4	653514	653722	TE	ms47563_Ath_TAIR10_Ath_Chr4_ms6095_Ath_TAIR10_Ath_Chr1_ms5589_Ath_TAIR10_Ath_Chr1_ms28679_Ath_TAIR10	down
chr4	654934	655054	TE	ms47575_Ath_TAIR10_Ath_Chr4_ms28768_Ath_TAIR10_Ath_Chr2_ms26369_Ath_TAIR10_Ath_Chr2_ms30411_Ath_TAIR	down
chr4	664096	665193	TE	ms47688_Ath_TAIR10_Ath_Chr4_ms43446_Ath_TAIR10_Ath_Chr4_ms39515_Ath_TAIR10_Ath_Chr4_ms25091_Ath_TAIR	down
chr4	683370	683644	TE	ms47584_Ath_TAIR10_Ath_Chr4_ms43349_Ath_TAIR10_Ath_Chr4_ms39439_Ath_TAIR10_Ath_Chr4_ms27558_Ath_TAIR	down
chr4	700011	700150	TE	ms47721_Ath_TAIR10_Ath_Chr4_ms43485_Ath_TAIR10_Ath_Chr4_ms48972_Ath_TAIR10_Ath_Chr4_ms2092_Ath_TAIR1	down
chr4	712849	712960	TE	ms47747_Ath_TAIR10_Ath_Chr4_ms17990_Ath_TAIR10_Ath_Chr2_ms16471_Ath_TAIR10_Ath_Chr2_ms31402_Ath_TAIR	down
chr4	728365	728554	TE	ms47643_Ath_TAIR10_Ath_Chr4_ms41556_Ath_TAIR10_Ath_Chr3_ms21007_Ath_TAIR10_Ath_Chr2_ms11483_Ath_TAIR	down
chr4	743086	743146	TE	ms47696_Ath_TAIR10_Ath_Chr4_ms43456_Ath_TAIR10_Ath_Chr4_ms39526_Ath_TAIR10_Ath_Chr4_ms27556_Ath_TAIR	down
chr4	764357	764437	TE	ms47679_Ath_TAIR10_Ath_Chr4_ms43436_Ath_TAIR10_Ath_Chr4_ms39463_Ath_TAIR10_Ath_Chr4_ms40950_Ath_TAIR	down
chr4	795209	795282	TE	ms47855_Ath_TAIR10_Ath_Chr4_ms38720_Ath_TAIR10_Ath_Chr3_ms40878_Ath_TAIR10_Ath_Chr4_ms15223_Ath_TAIR	down
chr4	848742	849007	TE	ms47786_Ath_TAIR10_Ath_Chr4_ms43536_Ath_TAIR10_Ath_Chr4_ms44806_Ath_TAIR10_Ath_Chr4_ms16605_Ath_TAIR	down
chr4	876575	876638	TE	ms47849_Ath_TAIR10_Ath_Chr4_ms43594_Ath_TAIR10_Ath_Chr4_ms39651_Ath_TAIR10_Ath_Chr4_ms36372_Ath_TAIR	down
chr4	914486	914644	TE	ms47788_Ath_TAIR10_Ath_Chr4_ms67227_Ath_TAIR10_Ath_Chr5_ms60664_Ath_TAIR10_Ath_Chr5_ms39578_Ath_TAIR	down
chr4	959000	959159	TE	ms47843_Ath_TAIR10_Ath_Chr4_ms43588_Ath_TAIR10_Ath_Chr4_ms39643_Ath_TAIR10_Ath_Chr4_ms27679_Ath_TAIR	down
chr4	965548	965587	TE	ms47895_Ath_TAIR10_Ath_Chr4_ms43626_Ath_TAIR10_Ath_Chr4_ms39693_Ath_TAIR10_Ath_Chr4_ms35281_Ath_TAIR	down
chr4	983347	983559	TE	ms47962_Ath_TAIR10_Ath_Chr4_ms43705_Ath_TAIR10_Ath_Chr4_ms43549_Ath_TAIR10_Ath_Chr4_ms1344_Ath_TAIR1	down
chr4	1000690	1000725	TE	ms47890_Ath_TAIR10_Ath_Chr4_ms43614_Ath_TAIR10_Ath_Chr4_ms21360_Ath_TAIR10_Ath_Chr2_ms10304_Ath_TAIR	down
chr4	1006971	1007164	TE	ms47922_Ath_TAIR10_Ath_Chr4_ms16776_Ath_TAIR10_Ath_Chr2_ms15305_Ath_TAIR10_Ath_Chr2_ms36125_Ath_TAIR	down
chr4	1014359	1014449	TE	ms47919_Ath_TAIR10_Ath_Chr4_ms43654_Ath_TAIR10_Ath_Chr4_ms39716_Ath_TAIR10_Ath_Chr4_ms27731_Ath_TAIR	down
chr4	1021540	1021625	TE	ms47963_Ath_TAIR10_Ath_Chr4_ms43707_Ath_TAIR10_Ath_Chr4_ms64811_Ath_TAIR10_Ath_Chr4_ms27724_Ath_TAIR	down
chr4	1023927	1023971	TE	ms47929_Ath_TAIR10_Ath_Chr4_ms16902_Ath_TAIR10_Ath_Chr2_ms16148_Ath_TAIR10_Ath_Chr2_ms5159_Ath_TAIR1	down
chr4	1041973	1042061	TE	ms47921_Ath_TAIR10_Ath_Chr4_ms43657_Ath_TAIR10_Ath_Chr4_ms51237_Ath_TAIR10_Ath_Chr5_ms10296_Ath_TAIR	down
chr4	1090876	1091066	TE	ms47941_Ath_TAIR10_Ath_Chr4_ms43683_Ath_TAIR10_Ath_Chr4_ms39719_Ath_TAIR10_Ath_Chr4_ms30865_Ath_TAIR	down
chr4	1141012	1142012	TE	ms47939_Ath_TAIR10_Ath_Chr4_ms43681_Ath_TAIR10_Ath_Chr4_ms39688_Ath_TAIR10_Ath_Chr4_ms29766_Ath_TAIR	down
chr4	1190040	1190081	TE	ms48028_Ath_TAIR10_Ath_Chr4_ms43760_Ath_TAIR10_Ath_Chr4_ms39785_Ath_TAIR10_Ath_Chr4_ms19198_Ath_TAIR	down
chr4	1223949	1224227	TE	ms83452_Ath_TAIR10_Ath_Chr4_ms3729_Ath_TAIR10_Ath_Chr1_ms17911_Ath_TAIR10_Ath_Chr2_ms36281_Ath_TAIR1	down
chr4	1231674	1234831	TE	ms48060_Ath_TAIR10_Ath_Chr4_ms43795_Ath_TAIR10_Ath_Chr4_ms39833_Ath_TAIR10_Ath_Chr4_ms36135_Ath_TAIR	down
chr4	1236157	1236796	TE	ms48080_Ath_TAIR10_Ath_Chr4_ms10521_Ath_TAIR10_Ath_Chr1_ms9719_Ath_TAIR10_Ath_Chr1_ms6868_Ath_TAIR10	down
chr4	1258161	1258289	TE	ms48020_Ath_TAIR10_Ath_Chr4_ms43752_Ath_TAIR10_Ath_Chr4_ms39766_Ath_TAIR10_Ath_Chr4_ms18_Ath_TAIR10_	down
chr4	1263251	1263315	TE	ms48086_Ath_TAIR10_Ath_Chr4_ms45725_Ath_TAIR10_Ath_Chr4_ms41669_Ath_TAIR10_Ath_Chr4_ms29190_Ath_TAIR	down
chr4	1270714	1270788	TE	ms48018_Ath_TAIR10_Ath_Chr4_ms43745_Ath_TAIR10_Ath_Chr4_ms30375_Ath_TAIR10_Ath_Chr3_ms20801_Ath_TAIR	down
chr4	1301958	1302876	TE	ms48034_Ath_TAIR10_Ath_Chr4_ms43766_Ath_TAIR10_Ath_Chr4_ms39801_Ath_TAIR10_Ath_Chr4_ms27787_Ath_TAIR	down
chr4	1338026	1338257	TE	ms48051_Ath_TAIR10_Ath_Chr4_ms43786_Ath_TAIR10_Ath_Chr4_ms39823_Ath_TAIR10_Ath_Chr4_ms27833_Ath_TAIR	down
chr4	1350490	1350562	TE	ms48102_Ath_TAIR10_Ath_Chr4_ms43830_Ath_TAIR10_Ath_Chr4_ms39861_Ath_TAIR10_Ath_Chr4_ms5810_Ath_TAIR1	down
chr4	1356135	1356266	TE	ms48157_Ath_TAIR10_Ath_Chr4_ms43886_Ath_TAIR10_Ath_Chr4_ms39913_Ath_TAIR10_Ath_Chr4_ms25673_Ath_TAIR	down
chr4	1357332	1358179	TE	ms48108_Ath_TAIR10_Ath_Chr4_ms43867_Ath_TAIR10_Ath_Chr4_ms39859_Ath_TAIR10_Ath_Chr4_ms2888_Ath_TAIR1	down
chr4	1372456	1373915	TE	ms48147_Ath_TAIR10_Ath_Chr4_ms43873_Ath_TAIR10_Ath_Chr4_ms39868_Ath_TAIR10_Ath_Chr4_ms18815_Ath_TAIR	down
chr4	1407700	1407802	TE	ms48169_Ath_TAIR10_Ath_Chr4_ms43901_Ath_TAIR10_Ath_Chr4_ms39937_Ath_TAIR10_Ath_Chr4_ms42163_Ath_TAIR	down
chr4	1438216	1439319	TE	ms48134_Ath_TAIR10_Ath_Chr4_ms30530_Ath_TAIR10_Ath_Chr3_ms27903_Ath_TAIR10_Ath_Chr3_ms19225_Ath_TAIR	down
chr4	1447914	1449188	TE	ms48185_Ath_TAIR10_Ath_Chr4_ms64291_Ath_TAIR10_Ath_Chr5_ms57992_Ath_TAIR10_Ath_Chr5_ms34828_Ath_TAIR	down
chr4	1480012	1481203	TE	ms48137_Ath_TAIR10_Ath_Chr4_ms43842_Ath_TAIR10_Ath_Chr4_ms57296_Ath_TAIR10_Ath_Chr5_ms40531_Ath_TAIR	down
chr4	1506952	1508039	TE	ms48173_Ath_TAIR10_Ath_Chr4_ms43911_Ath_TAIR10_Ath_Chr4_ms48972_Ath_TAIR10_Ath_Chr4_ms2092_Ath_TAIR1	down
chr4	1509047	1509156	TE	ms48155_Ath_TAIR10_Ath_Chr4_ms43883_Ath_TAIR10_Ath_Chr4_ms39904_Ath_TAIR10_Ath_Chr4_ms14873_Ath_TAIR	down
chr4	1521284	1521561	TE	ms48103_Ath_TAIR10_Ath_Chr4_ms43831_Ath_TAIR10_Ath_Chr4_ms39867_Ath_TAIR10_Ath_Chr4_ms14587_Ath_TAIR	down
chr4	1533110	1533246	TE	ms48250_Ath_TAIR10_Ath_Chr4_ms43974_Ath_TAIR10_Ath_Chr4_ms39967_Ath_TAIR10_Ath_Chr4_ms44946_Ath_TAIR	down
chr4	1568465	1568901	TE	ms48305_Ath_TAIR10_Ath_Chr4_ms44047_Ath_TAIR10_Ath_Chr4_ms40079_Ath_TAIR10_Ath_Chr4_ms28009_Ath_TAIR	down
chr4	1610735	1610769	TE	ms48247_Ath_TAIR10_Ath_Chr4_ms43971_Ath_TAIR10_Ath_Chr4_ms39961_Ath_TAIR10_Ath_Chr4_ms14554_Ath_TAIR	down
chr4	1614657	1614772	TE	ms48301_Ath_TAIR10_Ath_Chr4_ms44043_Ath_TAIR10_Ath_Chr4_ms40069_Ath_TAIR10_Ath_Chr4_ms27994_Ath_TAIR	down
chr4	1625374	1625592	TE	ms48268_Ath_TAIR10_Ath_Chr4_ms43996_Ath_TAIR10_Ath_Chr4_ms39999_Ath_TAIR10_Ath_Chr4_ms12792_Ath_TAIR	down
chr4	1656882	1658288	TE	ms48313_Ath_TAIR10_Ath_Chr4_ms44055_Ath_TAIR10_Ath_Chr4_ms40102_Ath_TAIR10_Ath_Chr4_ms10794_Ath_TAIR	down
chr4	1690026	1690110	TE	ms48297_Ath_TAIR10_Ath_Chr4_ms44039_Ath_TAIR10_Ath_Chr4_ms40065_Ath_TAIR10_Ath_Chr4_ms27981_Ath_TAIR	down
chr4	1726052	1726132	TE	ms48455_Ath_TAIR10_Ath_Chr4_ms44180_Ath_TAIR10_Ath_Chr4_ms40215_Ath_TAIR10_Ath_Chr4_ms28070_Ath_TAIR	down
chr4	1757112	1757610	TE	ms48366_Ath_TAIR10_Ath_Chr4_ms44090_Ath_TAIR10_Ath_Chr4_ms40126_Ath_TAIR10_Ath_Chr4_ms28053_Ath_TAIR	down
chr4	1771618	1771674	TE	ms48371_Ath_TAIR10_Ath_Chr4_ms44332_Ath_TAIR10_Ath_Chr4_ms40393_Ath_TAIR10_Ath_Chr4_ms37832_Ath_TAIR	down
chr4	1828210	1828281	TE	ms48465_Ath_TAIR10_Ath_Chr4_ms44190_Ath_TAIR10_Ath_Chr4_ms40226_Ath_TAIR10_Ath_Chr4_ms28085_Ath_TAIR	down
chr4	1829783	1829881	TE	ms48465_Ath_TAIR10_Ath_Chr4_ms44190_Ath_TAIR10_Ath_Chr4_ms40226_Ath_TAIR10_Ath_Chr4_ms28085_Ath_TAIR	down
chr4	1852815	1853129	TE	ms48451_Ath_TAIR10_Ath_Chr4_ms44176_Ath_TAIR10_Ath_Chr4_ms40209_Ath_TAIR10_Ath_Chr4_ms28017_Ath_TAIR	down
chr4	1861959	1862033	TE	ms83438_Ath_TAIR10_Ath_Chr4_ms52697_Ath_TAIR10_Ath_Chr4_ms47615_Ath_TAIR10_Ath_Chr4_ms33578_Ath_TAIR	down
chr4	1882129	1882168	TE	ms48355_Ath_TAIR10_Ath_Chr4_ms1006_Ath_TAIR10_Ath_Chr1_ms884_Ath_TAIR10_Ath_Chr1_ms15041_Ath_TAIR10_	down
chr4	1943515	1943998	TE	ms48665_Ath_TAIR10_Ath_Chr4_ms44810_Ath_TAIR10_Ath_Chr4_ms40828_Ath_TAIR10_Ath_Chr4_ms28494_Ath_TAIR	down
chr4	1958764	1958859	TE	ms48702_Ath_TAIR10_Ath_Chr4_ms44407_Ath_TAIR10_Ath_Chr4_ms21817_Ath_TAIR10_Ath_Chr2_ms8327_Ath_TAIR1	down
chr4	1992496	1992601	TE	ms48738_Ath_TAIR10_Ath_Chr4_ms44461_Ath_TAIR10_Ath_Chr4_ms40515_Ath_TAIR10_Ath_Chr4_ms28302_Ath_TAIR	down
chr4	1993933	1995841	TE	ms48576_Ath_TAIR10_Ath_Chr4_ms7837_Ath_TAIR10_Ath_Chr1_ms7144_Ath_TAIR10_Ath_Chr1_ms30297_Ath_TAIR10	down
chr4	2013429	2013488	TE	ms48615_Ath_TAIR10_Ath_Chr4_ms21581_Ath_TAIR10_Ath_Chr2_ms7997_Ath_TAIR10_Ath_Chr1_ms5725_Ath_TAIR10	down
chr4	2032474	2032555	TE	ms48711_Ath_TAIR10_Ath_Chr4_ms44428_Ath_TAIR10_Ath_Chr4_ms40438_Ath_TAIR10_Ath_Chr4_ms25661_Ath_TAIR	down
chr4	2036460	2036521	TE	ms48726_Ath_TAIR10_Ath_Chr4_ms44447_Ath_TAIR10_Ath_Chr4_ms40498_Ath_TAIR10_Ath_Chr4_ms28220_Ath_TAIR	down
chr4	2038433	2038510	TE	ms48614_Ath_TAIR10_Ath_Chr4_ms15961_Ath_TAIR10_Ath_Chr1_ms57203_Ath_TAIR10_Ath_Chr5_ms30009_Ath_TAIR	down
chr4	2046856	2048820	TE	ms48654_Ath_TAIR10_Ath_Chr4_ms44375_Ath_TAIR10_Ath_Chr4_ms40441_Ath_TAIR10_Ath_Chr4_ms28212_Ath_TAIR	down
chr4	2051008	2053866	TE	ms48610_Ath_TAIR10_Ath_Chr4_ms57349_Ath_TAIR10_Ath_Chr5_ms51643_Ath_TAIR10_Ath_Chr5_ms36165_Ath_TAIR	down
chr4	2071290	2081752	TE	ms48762_Ath_TAIR10_Ath_Chr4_ms44517_Ath_TAIR10_Ath_Chr4_ms48215_Ath_TAIR10_Ath_Chr4_ms12165_Ath_TAIR	down
chr4	2110965	2111080	TE	ms48878_Ath_TAIR10_Ath_Chr4_ms44549_Ath_TAIR10_Ath_Chr4_ms16439_Ath_TAIR10_Ath_Chr2_ms16889_Ath_TAIR	down
chr4	2119043	2119106	TE	ms48896_Ath_TAIR10_Ath_Chr4_ms44613_Ath_TAIR10_Ath_Chr4_ms40591_Ath_TAIR10_Ath_Chr4_ms11445_Ath_TAIR	down
chr4	2186196	2186238	TE	ms48943_Ath_TAIR10_Ath_Chr4_ms44665_Ath_TAIR10_Ath_Chr4_ms40697_Ath_TAIR10_Ath_Chr4_ms28452_Ath_TAIR	down
chr4	2222123	2222635	TE	ms49005_Ath_TAIR10_Ath_Chr4_ms63591_Ath_TAIR10_Ath_Chr5_ms57375_Ath_TAIR10_Ath_Chr5_ms40571_Ath_TAIR	down
chr4	2235068	2236066	TE	ms48936_Ath_TAIR10_Ath_Chr4_ms44657_Ath_TAIR10_Ath_Chr4_ms40689_Ath_TAIR10_Ath_Chr4_ms28420_Ath_TAIR	down
chr4	2244942	2245702	TE	ms48912_Ath_TAIR10_Ath_Chr4_ms44630_Ath_TAIR10_Ath_Chr4_ms40638_Ath_TAIR10_Ath_Chr4_ms33777_Ath_TAIR	down
chr4	2257521	2259104	TE	ms48942_Ath_TAIR10_Ath_Chr4_ms44664_Ath_TAIR10_Ath_Chr4_ms40696_Ath_TAIR10_Ath_Chr4_ms28444_Ath_TAIR	down
chr4	2267412	2267601	TE	ms48907_Ath_TAIR10_Ath_Chr4_ms44624_Ath_TAIR10_Ath_Chr4_ms40622_Ath_TAIR10_Ath_Chr4_ms24200_Ath_TAIR	down
chr4	2269111	2269375	TE	ms48814_Ath_TAIR10_Ath_Chr4_ms8673_Ath_TAIR10_Ath_Chr1_ms7979_Ath_TAIR10_Ath_Chr1_ms5659_Ath_TAIR10_	down
chr4	2280384	2280442	TE	ms48881_Ath_TAIR10_Ath_Chr4_ms44574_Ath_TAIR10_Ath_Chr4_ms34558_Ath_TAIR10_Ath_Chr3_ms24133_Ath_TAIR	down
chr4	2285326	2285449	TE	ms49002_Ath_TAIR10_Ath_Chr4_ms60556_Ath_TAIR10_Ath_Chr5_ms54614_Ath_TAIR10_Ath_Chr5_ms29580_Ath_TAIR	down
chr4	2288104	2288888	TE	ms48902_Ath_TAIR10_Ath_Chr4_ms44618_Ath_TAIR10_Ath_Chr4_ms40598_Ath_TAIR10_Ath_Chr4_ms13563_Ath_TAIR	down
chr4	2298078	2298145	TE	ms49218_Ath_TAIR10_Ath_Chr4_ms44928_Ath_TAIR10_Ath_Chr4_ms40937_Ath_TAIR10_Ath_Chr4_ms28611_Ath_TAIR	down
chr4	2304909	2304983	TE	ms49096_Ath_TAIR10_Ath_Chr4_ms44816_Ath_TAIR10_Ath_Chr4_ms40835_Ath_TAIR10_Ath_Chr4_ms28526_Ath_TAIR	down
chr4	2311166	2311328	TE	ms49056_Ath_TAIR10_Ath_Chr4_ms40327_Ath_TAIR10_Ath_Chr3_ms36789_Ath_TAIR10_Ath_Chr3_ms25871_Ath_TAIR	down
chr4	2313225	2315124	TE	ms49196_Ath_TAIR10_Ath_Chr4_ms44903_Ath_TAIR10_Ath_Chr4_ms40908_Ath_TAIR10_Ath_Chr4_ms28481_Ath_TAIR	down
chr4	2316316	2319123	TE	ms49072_Ath_TAIR10_Ath_Chr4_ms44686_Ath_TAIR10_Ath_Chr4_ms40738_Ath_TAIR10_Ath_Chr4_ms40144_Ath_TAIR	down
chr4	2321629	2321731	TE	ms49205_Ath_TAIR10_Ath_Chr4_ms44915_Ath_TAIR10_Ath_Chr4_ms40923_Ath_TAIR10_Ath_Chr4_ms28579_Ath_TAIR	down
chr4	2322884	2323797	TE	ms49248_Ath_TAIR10_Ath_Chr4_ms16907_Ath_TAIR10_Ath_Chr2_ms21007_Ath_TAIR10_Ath_Chr2_ms11483_Ath_TAIR	down
chr4	2332871	2333061	TE	ms49098_Ath_TAIR10_Ath_Chr4_ms44818_Ath_TAIR10_Ath_Chr4_ms40837_Ath_TAIR10_Ath_Chr4_ms28544_Ath_TAIR	down
chr4	2334261	2334366	TE	ms49190_Ath_TAIR10_Ath_Chr4_ms44896_Ath_TAIR10_Ath_Chr4_ms40891_Ath_TAIR10_Ath_Chr4_ms22564_Ath_TAIR	down
chr4	2346114	2346243	TE	ms49078_Ath_TAIR10_Ath_Chr4_ms44776_Ath_TAIR10_Ath_Chr4_ms34834_Ath_TAIR10_Ath_Chr3_ms33046_Ath_TAIR	down
chr4	2358826	2360190	TE	ms49094_Ath_TAIR10_Ath_Chr4_ms44814_Ath_TAIR10_Ath_Chr4_ms40833_Ath_TAIR10_Ath_Chr4_ms28512_Ath_TAIR	down
chr4	2364239	2364334	TE	ms49157_Ath_TAIR10_Ath_Chr4_ms71409_Ath_TAIR10_Ath_Chr4_ms56947_Ath_TAIR10_Ath_Chr5_ms6342_Ath_TAIR1	down
chr4	2366488	2367385	TE	ms49169_Ath_TAIR10_Ath_Chr4_ms44867_Ath_TAIR10_Ath_Chr4_ms30879_Ath_TAIR10_Ath_Chr3_ms24539_Ath_TAIR	down
chr4	2379392	2380840	TE	ms49119_Ath_TAIR10_Ath_Chr4_ms59340_Ath_TAIR10_Ath_Chr5_ms53496_Ath_TAIR10_Ath_Chr5_ms37422_Ath_TAIR	down
chr4	2384257	2384464	TE	ms49103_Ath_TAIR10_Ath_Chr4_ms44824_Ath_TAIR10_Ath_Chr4_ms40844_Ath_TAIR10_Ath_Chr4_ms28556_Ath_TAIR	down
chr4	2409346	2410832	TE	ms49194_Ath_TAIR10_Ath_Chr4_ms44901_Ath_TAIR10_Ath_Chr4_ms40904_Ath_TAIR10_Ath_Chr4_ms28474_Ath_TAIR	down
chr4	2412615	2412716	TE	ms49107_Ath_TAIR10_Ath_Chr4_ms44828_Ath_TAIR10_Ath_Chr4_ms40878_Ath_TAIR10_Ath_Chr4_ms15223_Ath_TAIR	down
chr4	2425774	2426021	TE	ms49163_Ath_TAIR10_Ath_Chr4_ms44849_Ath_TAIR10_Ath_Chr4_ms15736_Ath_TAIR10_Ath_Chr2_ms11483_Ath_TAIR	down
chr4	2443406	2443624	TE	ms49187_Ath_TAIR10_Ath_Chr4_ms44893_Ath_TAIR10_Ath_Chr4_ms40876_Ath_TAIR10_Ath_Chr4_ms13925_Ath_TAIR	down
chr4	2447607	2447705	TE	ms49089_Ath_TAIR10_Ath_Chr4_ms44807_Ath_TAIR10_Ath_Chr4_ms40799_Ath_TAIR10_Ath_Chr4_ms19074_Ath_TAIR	down
chr4	2464376	2464489	TE	ms49204_Ath_TAIR10_Ath_Chr4_ms44913_Ath_TAIR10_Ath_Chr4_ms40919_Ath_TAIR10_Ath_Chr4_ms28558_Ath_TAIR	down
chr4	2471321	2471509	TE	ms49227_Ath_TAIR10_Ath_Chr4_ms44938_Ath_TAIR10_Ath_Chr4_ms41047_Ath_TAIR10_Ath_Chr4_ms20801_Ath_TAIR	down
chr4	2497290	2497360	TE	ms49399_Ath_TAIR10_Ath_Chr4_ms45116_Ath_TAIR10_Ath_Chr4_ms41092_Ath_TAIR10_Ath_Chr4_ms28713_Ath_TAIR	down
chr4	2508574	2508912	TE	ms49410_Ath_TAIR10_Ath_Chr4_ms45136_Ath_TAIR10_Ath_Chr4_ms57030_Ath_TAIR10_Ath_Chr5_ms25078_Ath_TAIR	down
chr4	2532085	2532278	TE	ms49418_Ath_TAIR10_Ath_Chr4_ms55653_Ath_TAIR10_Ath_Chr5_ms50135_Ath_TAIR10_Ath_Chr5_ms8978_Ath_TAIR1	down
chr4	2535840	2535949	TE	ms49379_Ath_TAIR10_Ath_Chr4_ms45092_Ath_TAIR10_Ath_Chr4_ms41050_Ath_TAIR10_Ath_Chr4_ms22987_Ath_TAIR	down
chr4	2554424	2554699	TE	ms49301_Ath_TAIR10_Ath_Chr4_ms45021_Ath_TAIR10_Ath_Chr4_ms59725_Ath_TAIR10_Ath_Chr5_ms35784_Ath_TAIR	down
chr4	2557819	2557907	TE	ms49382_Ath_TAIR10_Ath_Chr4_ms45096_Ath_TAIR10_Ath_Chr4_ms41062_Ath_TAIR10_Ath_Chr4_ms1405_Ath_TAIR1	down
chr4	2559264	2562422	TE	ms49355_Ath_TAIR10_Ath_Chr4_ms35171_Ath_TAIR10_Ath_Chr3_ms31933_Ath_TAIR10_Ath_Chr3_ms25889_Ath_TAIR	down
chr4	2566135	2566282	TE	ms49290_Ath_TAIR10_Ath_Chr4_ms44999_Ath_TAIR10_Ath_Chr4_ms41007_Ath_TAIR10_Ath_Chr4_ms28175_Ath_TAIR	down
chr4	2585204	2585258	TE	ms49337_Ath_TAIR10_Ath_Chr4_ms45039_Ath_TAIR10_Ath_Chr4_ms41056_Ath_TAIR10_Ath_Chr4_ms28693_Ath_TAIR	down
chr4	2594941	2595293	TE	ms49425_Ath_TAIR10_Ath_Chr4_ms46922_Ath_TAIR10_Ath_Chr4_ms42796_Ath_TAIR10_Ath_Chr4_ms30116_Ath_TAIR	down
chr4	2599264	2600480	TE	ms49294_Ath_TAIR10_Ath_Chr4_ms45003_Ath_TAIR10_Ath_Chr4_ms41013_Ath_TAIR10_Ath_Chr4_ms28660_Ath_TAIR	down
chr4	2605244	2608214	TE	ms49348_Ath_TAIR10_Ath_Chr4_ms9281_Ath_TAIR10_Ath_Chr1_ms53730_Ath_TAIR10_Ath_Chr5_ms1975_Ath_TAIR10	down
chr4	2621053	2621106	TE	ms49297_Ath_TAIR10_Ath_Chr4_ms45006_Ath_TAIR10_Ath_Chr4_ms41016_Ath_TAIR10_Ath_Chr4_ms28681_Ath_TAIR	down
chr4	2639925	2639982	TE	ms49396_Ath_TAIR10_Ath_Chr4_ms45112_Ath_TAIR10_Ath_Chr4_ms41085_Ath_TAIR10_Ath_Chr4_ms28675_Ath_TAIR	down
chr4	2670130	2670250	TE	ms49614_Ath_TAIR10_Ath_Chr4_ms33987_Ath_TAIR10_Ath_Chr3_ms45294_Ath_TAIR10_Ath_Chr4_ms10997_Ath_TAIR	down
chr4	2674049	2674543	TE	ms49467_Ath_TAIR10_Ath_Chr4_ms45178_Ath_TAIR10_Ath_Chr4_ms41144_Ath_TAIR10_Ath_Chr4_ms28743_Ath_TAIR	down
chr4	2695926	2696058	TE	ms49484_Ath_TAIR10_Ath_Chr4_ms45197_Ath_TAIR10_Ath_Chr4_ms23802_Ath_TAIR10_Ath_Chr2_ms22564_Ath_TAIR	down
chr4	2714084	2714128	TE	ms83611_Ath_TAIR10_Ath_Chr4_ms3126_Ath_TAIR10_Ath_Chr1_ms2747_Ath_TAIR10_Ath_Chr1_ms1701_Ath_TAIR10_	down
chr4	2724748	2725710	TE	ms49586_Ath_TAIR10_Ath_Chr4_ms45298_Ath_TAIR10_Ath_Chr4_ms41261_Ath_TAIR10_Ath_Chr4_ms28841_Ath_TAIR	down
chr4	2734924	2735805	TE	ms49601_Ath_TAIR10_Ath_Chr4_ms50660_Ath_TAIR10_Ath_Chr4_ms41151_Ath_TAIR10_Ath_Chr4_ms29776_Ath_TAIR	down
chr4	2756126	2756584	TE	ms49477_Ath_TAIR10_Ath_Chr4_ms63853_Ath_TAIR10_Ath_Chr5_ms57601_Ath_TAIR10_Ath_Chr5_ms7071_Ath_TAIR1	down
chr4	2774396	2775974	TE	ms49537_Ath_TAIR10_Ath_Chr4_ms45245_Ath_TAIR10_Ath_Chr4_ms41154_Ath_TAIR10_Ath_Chr4_ms31358_Ath_TAIR	down
chr4	2789446	2789502	TE	ms49557_Ath_TAIR10_Ath_Chr4_ms45264_Ath_TAIR10_Ath_Chr4_ms41211_Ath_TAIR10_Ath_Chr4_ms24573_Ath_TAIR	down
chr4	2794286	2794484	TE	ms49539_Ath_TAIR10_Ath_Chr4_ms45247_Ath_TAIR10_Ath_Chr4_ms41156_Ath_TAIR10_Ath_Chr4_ms35784_Ath_TAIR	down
chr4	2798613	2798949	TE	ms49479_Ath_TAIR10_Ath_Chr4_ms19157_Ath_TAIR10_Ath_Chr2_ms17569_Ath_TAIR10_Ath_Chr2_ms37832_Ath_TAIR	down
chr4	2800617	2800931	TE	ms49486_Ath_TAIR10_Ath_Chr4_ms45203_Ath_TAIR10_Ath_Chr4_ms41172_Ath_TAIR10_Ath_Chr4_ms26829_Ath_TAIR	down
chr4	2803055	2804126	TE	ms49530_Ath_TAIR10_Ath_Chr4_ms45237_Ath_TAIR10_Ath_Chr4_ms32762_Ath_TAIR10_Ath_Chr3_ms11337_Ath_TAIR	down
chr4	2808732	2812210	TE	ms49559_Ath_TAIR10_Ath_Chr4_ms45266_Ath_TAIR10_Ath_Chr4_ms41218_Ath_TAIR10_Ath_Chr4_ms33814_Ath_TAIR	down
chr4	2813308	2815745	TE	ms49541_Ath_TAIR10_Ath_Chr4_ms45249_Ath_TAIR10_Ath_Chr4_ms41161_Ath_TAIR10_Ath_Chr4_ms38965_Ath_TAIR	down
chr4	2860824	2862402	TE	ms49641_Ath_TAIR10_Ath_Chr4_ms18811_Ath_TAIR10_Ath_Chr2_ms17206_Ath_TAIR10_Ath_Chr2_ms11771_Ath_TAIR	down
chr4	2865082	2867709	TE	ms83458_Ath_TAIR10_Ath_Chr4_ms18811_Ath_TAIR10_Ath_Chr2_ms17206_Ath_TAIR10_Ath_Chr2_ms11771_Ath_TAIR	down
chr4	2873291	2873418	TE	ms49700_Ath_TAIR10_Ath_Chr4_ms45421_Ath_TAIR10_Ath_Chr4_ms41392_Ath_TAIR10_Ath_Chr4_ms28882_Ath_TAIR	down
chr4	2885631	2887747	TE	ms49652_Ath_TAIR10_Ath_Chr4_ms35919_Ath_TAIR10_Ath_Chr3_ms32570_Ath_TAIR10_Ath_Chr3_ms22437_Ath_TAIR	down
chr4	2894604	2894655	TE	ms49667_Ath_TAIR10_Ath_Chr4_ms45382_Ath_TAIR10_Ath_Chr4_ms41372_Ath_TAIR10_Ath_Chr4_ms30464_Ath_TAIR	down
chr4	2960838	2960864	TE	ms49636_Ath_TAIR10_Ath_Chr4_ms45350_Ath_TAIR10_Ath_Chr4_ms41313_Ath_TAIR10_Ath_Chr4_ms28940_Ath_TAIR	down
chr4	3061447	3061493	TE	ms49760_Ath_TAIR10_Ath_Chr4_ms45482_Ath_TAIR10_Ath_Chr4_ms41458_Ath_TAIR10_Ath_Chr4_ms28961_Ath_TAIR	down
chr4	3322231	3324635	TE	ms49974_Ath_TAIR10_Ath_Chr4_ms60214_Ath_TAIR10_Ath_Chr5_ms54285_Ath_TAIR10_Ath_Chr5_ms37981_Ath_TAIR	down
chr4	3358794	3358929	TE	ms49902_Ath_TAIR10_Ath_Chr4_ms8564_Ath_TAIR10_Ath_Chr1_ms7881_Ath_TAIR10_Ath_Chr1_ms5652_Ath_TAIR10_	down
chr4	3362579	3362657	TE	ms49953_Ath_TAIR10_Ath_Chr4_ms45651_Ath_TAIR10_Ath_Chr4_ms41600_Ath_TAIR10_Ath_Chr4_ms29086_Ath_TAIR	down
chr4	3453350	3454740	TE	ms50177_Ath_TAIR10_Ath_Chr4_ms45732_Ath_TAIR10_Ath_Chr4_ms41676_Ath_TAIR10_Ath_Chr4_ms29204_Ath_TAIR	down
chr4	3510493	3514469	TE	ms50189_Ath_TAIR10_Ath_Chr4_ms7759_Ath_TAIR10_Ath_Chr1_ms62931_Ath_TAIR10_Ath_Chr5_ms44329_Ath_TAIR1	down
chr4	3525783	3531469	TE	ms50227_Ath_TAIR10_Ath_Chr4_ms45901_Ath_TAIR10_Ath_Chr4_ms41833_Ath_TAIR10_Ath_Chr4_ms29317_Ath_TAIR	down
chr4	3767820	3769234	TE	ms50386_Ath_TAIR10_Ath_Chr4_ms46035_Ath_TAIR10_Ath_Chr4_ms21865_Ath_TAIR10_Ath_Chr2_ms24306_Ath_TAIR	down
chr4	3771211	3771386	TE	ms50334_Ath_TAIR10_Ath_Chr4_ms46001_Ath_TAIR10_Ath_Chr4_ms41915_Ath_TAIR10_Ath_Chr4_ms5806_Ath_TAIR1	down
chr4	3775583	3775813	TE	ms50341_Ath_TAIR10_Ath_Chr4_ms46008_Ath_TAIR10_Ath_Chr4_ms41933_Ath_TAIR10_Ath_Chr4_ms29436_Ath_TAIR	down
chr4	3805529	3809024	TE	ms50373_Ath_TAIR10_Ath_Chr4_ms38513_Ath_TAIR10_Ath_Chr3_ms35032_Ath_TAIR10_Ath_Chr3_ms36952_Ath_TAIR	down
chr4	3897439	3897472	TE	ms50493_Ath_TAIR10_Ath_Chr4_ms46163_Ath_TAIR10_Ath_Chr4_ms42084_Ath_TAIR10_Ath_Chr4_ms29526_Ath_TAIR	down
chr4	3902529	3902603	TE	ms50466_Ath_TAIR10_Ath_Chr4_ms46136_Ath_TAIR10_Ath_Chr4_ms42059_Ath_TAIR10_Ath_Chr4_ms29519_Ath_TAIR	down
chr4	3940878	3941202	TE	ms50554_Ath_TAIR10_Ath_Chr4_ms46216_Ath_TAIR10_Ath_Chr4_ms42133_Ath_TAIR10_Ath_Chr4_ms29539_Ath_TAIR	down
chr4	4032972	4033015	TE	ms50656_Ath_TAIR10_Ath_Chr4_ms46311_Ath_TAIR10_Ath_Chr4_ms42217_Ath_TAIR10_Ath_Chr4_ms29627_Ath_TAIR	down
chr4	4040732	4040831	TE	ms50597_Ath_TAIR10_Ath_Chr4_ms35932_Ath_TAIR10_Ath_Chr3_ms32611_Ath_TAIR10_Ath_Chr3_ms30464_Ath_TAIR	down
chr4	4064626	4064661	TE	ms50644_Ath_TAIR10_Ath_Chr4_ms46299_Ath_TAIR10_Ath_Chr4_ms42204_Ath_TAIR10_Ath_Chr4_ms29610_Ath_TAIR	down
chr4	4066680	4066726	TE	ms50644_Ath_TAIR10_Ath_Chr4_ms46299_Ath_TAIR10_Ath_Chr4_ms42204_Ath_TAIR10_Ath_Chr4_ms29610_Ath_TAIR	down
chr4	4067769	4067821	TE	ms50644_Ath_TAIR10_Ath_Chr4_ms46299_Ath_TAIR10_Ath_Chr4_ms42204_Ath_TAIR10_Ath_Chr4_ms29610_Ath_TAIR	down
chr4	4096947	4097027	TE	ms50675_Ath_TAIR10_Ath_Chr4_ms46334_Ath_TAIR10_Ath_Chr4_ms42248_Ath_TAIR10_Ath_Chr4_ms37832_Ath_TAIR	down
chr4	4103920	4107491	TE	ms50587_Ath_TAIR10_Ath_Chr4_ms18152_Ath_TAIR10_Ath_Chr2_ms16552_Ath_TAIR10_Ath_Chr2_ms13130_Ath_TAIR	down
chr4	4108545	4108651	TE	ms50641_Ath_TAIR10_Ath_Chr4_ms46296_Ath_TAIR10_Ath_Chr4_ms42195_Ath_TAIR10_Ath_Chr4_ms29589_Ath_TAIR	down
chr4	4144571	4145347	TE	ms50571_Ath_TAIR10_Ath_Chr4_ms3179_Ath_TAIR10_Ath_Chr1_ms2805_Ath_TAIR10_Ath_Chr1_ms30970_Ath_TAIR10	down
chr4	4195310	4195446	TE	ms50747_Ath_TAIR10_Ath_Chr4_ms46408_Ath_TAIR10_Ath_Chr4_ms42315_Ath_TAIR10_Ath_Chr4_ms29766_Ath_TAIR	down
chr4	4208119	4208335	TE	ms50720_Ath_TAIR10_Ath_Chr4_ms33666_Ath_TAIR10_Ath_Chr3_ms42233_Ath_TAIR10_Ath_Chr4_ms29672_Ath_TAIR	down
chr4	4209772	4209834	TE	ms50707_Ath_TAIR10_Ath_Chr4_ms8338_Ath_TAIR10_Ath_Chr1_ms7669_Ath_TAIR10_Ath_Chr1_ms5465_Ath_TAIR10_	down
chr4	4225296	4225570	TE	ms50738_Ath_TAIR10_Ath_Chr4_ms46399_Ath_TAIR10_Ath_Chr4_ms42300_Ath_TAIR10_Ath_Chr4_ms29700_Ath_TAIR	down
chr4	4227300	4227438	TE	ms50738_Ath_TAIR10_Ath_Chr4_ms46399_Ath_TAIR10_Ath_Chr4_ms42300_Ath_TAIR10_Ath_Chr4_ms29700_Ath_TAIR	down
chr4	4308989	4309023	TE	ms83515_Ath_TAIR10_Ath_Chr4_ms47649_Ath_TAIR10_Ath_Chr4_ms43536_Ath_TAIR10_Ath_Chr4_ms39394_Ath_TAIR	down
chr4	4340073	4340158	TE	ms50757_Ath_TAIR10_Ath_Chr4_ms46520_Ath_TAIR10_Ath_Chr4_ms42419_Ath_TAIR10_Ath_Chr4_ms29823_Ath_TAIR	down
chr4	4373553	4373597	TE	ms50854_Ath_TAIR10_Ath_Chr4_ms46510_Ath_TAIR10_Ath_Chr4_ms42398_Ath_TAIR10_Ath_Chr4_ms29804_Ath_TAIR	down
chr4	4406151	4406695	TE	ms50901_Ath_TAIR10_Ath_Chr4_ms7273_Ath_TAIR10_Ath_Chr1_ms6662_Ath_TAIR10_Ath_Chr1_ms4543_Ath_TAIR10_	down
chr4	4407749	4407794	TE	ms50901_Ath_TAIR10_Ath_Chr4_ms7273_Ath_TAIR10_Ath_Chr1_ms6662_Ath_TAIR10_Ath_Chr1_ms4543_Ath_TAIR10_	down
chr4	4410476	4410653	TE	ms50962_Ath_TAIR10_Ath_Chr4_ms46629_Ath_TAIR10_Ath_Chr4_ms55148_Ath_TAIR10_Ath_Chr5_ms38790_Ath_TAIR	down
chr4	4414624	4416014	TE	ms50962_Ath_TAIR10_Ath_Chr4_ms46629_Ath_TAIR10_Ath_Chr4_ms55148_Ath_TAIR10_Ath_Chr5_ms38790_Ath_TAIR	down
chr4	4468763	4468824	TE	ms51010_Ath_TAIR10_Ath_Chr4_ms46664_Ath_TAIR10_Ath_Chr4_ms42540_Ath_TAIR10_Ath_Chr4_ms13925_Ath_TAIR	down
chr4	4546513	4548766	TE	ms51050_Ath_TAIR10_Ath_Chr4_ms46705_Ath_TAIR10_Ath_Chr4_ms42577_Ath_TAIR10_Ath_Chr4_ms11932_Ath_TAIR	down
chr4	4645534	4645566	TE	ms51123_Ath_TAIR10_Ath_Chr4_ms46774_Ath_TAIR10_Ath_Chr4_ms42665_Ath_TAIR10_Ath_Chr4_ms30048_Ath_TAIR	down
chr4	4773455	4774494	TE	ms51357_Ath_TAIR10_Ath_Chr4_ms47009_Ath_TAIR10_Ath_Chr4_ms42908_Ath_TAIR10_Ath_Chr4_ms30464_Ath_TAIR	down
chr4	4796096	4797753	TE	ms51498_Ath_TAIR10_Ath_Chr4_ms14927_Ath_TAIR10_Ath_Chr1_ms22295_Ath_TAIR10_Ath_Chr2_ms6626_Ath_TAIR1	down
chr4	4801166	4801976	TE	ms51497_Ath_TAIR10_Ath_Chr4_ms62538_Ath_TAIR10_Ath_Chr5_ms56455_Ath_TAIR10_Ath_Chr5_ms35783_Ath_TAIR	down
chr4	4815664	4815930	TE	ms51354_Ath_TAIR10_Ath_Chr4_ms47006_Ath_TAIR10_Ath_Chr4_ms42904_Ath_TAIR10_Ath_Chr4_ms30297_Ath_TAIR	down
chr4	4818746	4818982	TE	ms51354_Ath_TAIR10_Ath_Chr4_ms47006_Ath_TAIR10_Ath_Chr4_ms42904_Ath_TAIR10_Ath_Chr4_ms30297_Ath_TAIR	down
chr4	4829555	4829716	TE	ms51466_Ath_TAIR10_Ath_Chr4_ms47105_Ath_TAIR10_Ath_Chr4_ms42989_Ath_TAIR10_Ath_Chr4_ms15585_Ath_TAIR	down
chr4	4834108	4834169	TE	ms51363_Ath_TAIR10_Ath_Chr4_ms47019_Ath_TAIR10_Ath_Chr4_ms53211_Ath_TAIR10_Ath_Chr5_ms4378_Ath_TAIR1	down
chr4	4847418	4847526	TE	ms51341_Ath_TAIR10_Ath_Chr4_ms46986_Ath_TAIR10_Ath_Chr4_ms32377_Ath_TAIR10_Ath_Chr3_ms24820_Ath_TAIR	down
chr4	4848911	4849078	TE	ms51427_Ath_TAIR10_Ath_Chr4_ms47073_Ath_TAIR10_Ath_Chr4_ms42980_Ath_TAIR10_Ath_Chr4_ms30375_Ath_TAIR	down
chr4	4850170	4850294	TE	ms51337_Ath_TAIR10_Ath_Chr4_ms45515_Ath_TAIR10_Ath_Chr4_ms41498_Ath_TAIR10_Ath_Chr4_ms29039_Ath_TAIR	down
chr4	4852796	4852853	TE	ms51314_Ath_TAIR10_Ath_Chr4_ms7605_Ath_TAIR10_Ath_Chr1_ms6962_Ath_TAIR10_Ath_Chr1_ms4846_Ath_TAIR10_	down
chr4	4868569	4868681	TE	ms51448_Ath_TAIR10_Ath_Chr4_ms47060_Ath_TAIR10_Ath_Chr4_ms38881_Ath_TAIR10_Ath_Chr3_ms27199_Ath_TAIR	down
chr4	4880300	4881052	TE	ms51384_Ath_TAIR10_Ath_Chr4_ms64394_Ath_TAIR10_Ath_Chr5_ms58147_Ath_TAIR10_Ath_Chr5_ms41166_Ath_TAIR	down
chr4	4897952	4898654	TE	ms51345_Ath_TAIR10_Ath_Chr4_ms46996_Ath_TAIR10_Ath_Chr4_ms42890_Ath_TAIR10_Ath_Chr4_ms27981_Ath_TAIR	down
chr4	4923755	4924003	TE	ms51388_Ath_TAIR10_Ath_Chr4_ms47025_Ath_TAIR10_Ath_Chr4_ms34839_Ath_TAIR10_Ath_Chr3_ms36204_Ath_TAIR	down
chr4	4955059	4955150	TE	ms51562_Ath_TAIR10_Ath_Chr4_ms38623_Ath_TAIR10_Ath_Chr3_ms35141_Ath_TAIR10_Ath_Chr3_ms1344_Ath_TAIR1	down
chr4	4964954	4965014	TE	ms51632_Ath_TAIR10_Ath_Chr4_ms47262_Ath_TAIR10_Ath_Chr4_ms43145_Ath_TAIR10_Ath_Chr4_ms30464_Ath_TAIR	down
chr4	4970738	4971118	TE	ms51658_Ath_TAIR10_Ath_Chr4_ms47290_Ath_TAIR10_Ath_Chr4_ms43187_Ath_TAIR10_Ath_Chr4_ms30562_Ath_TAIR	down
chr4	5010883	5010957	TE	ms51518_Ath_TAIR10_Ath_Chr4_ms7605_Ath_TAIR10_Ath_Chr1_ms6962_Ath_TAIR10_Ath_Chr1_ms4846_Ath_TAIR10_	down
chr4	5051586	5051632	TE	ms51537_Ath_TAIR10_Ath_Chr4_ms20914_Ath_TAIR10_Ath_Chr2_ms54940_Ath_TAIR10_Ath_Chr5_ms38591_Ath_TAIR	down
chr4	5083665	5083719	TE	ms51649_Ath_TAIR10_Ath_Chr4_ms47280_Ath_TAIR10_Ath_Chr4_ms43173_Ath_TAIR10_Ath_Chr4_ms30531_Ath_TAIR	down
chr4	5087171	5087316	TE	ms51619_Ath_TAIR10_Ath_Chr4_ms47242_Ath_TAIR10_Ath_Chr4_ms43110_Ath_TAIR10_Ath_Chr4_ms28642_Ath_TAIR	down
chr4	5090144	5090174	TE	ms51555_Ath_TAIR10_Ath_Chr4_ms37303_Ath_TAIR10_Ath_Chr3_ms33938_Ath_TAIR10_Ath_Chr3_ms23790_Ath_TAIR	down
chr4	5126208	5126405	TE	ms51673_Ath_TAIR10_Ath_Chr4_ms47336_Ath_TAIR10_Ath_Chr4_ms64925_Ath_TAIR10_Ath_Chr5_ms35281_Ath_TAIR	down
chr4	5144003	5144128	TE	ms51840_Ath_TAIR10_Ath_Chr4_ms47440_Ath_TAIR10_Ath_Chr4_ms43246_Ath_TAIR10_Ath_Chr4_ms7273_Ath_TAIR1	down
chr4	5158937	5159028	TE	ms51796_Ath_TAIR10_Ath_Chr4_ms16791_Ath_TAIR10_Ath_Chr2_ms45294_Ath_TAIR10_Ath_Chr4_ms10997_Ath_TAIR	down
chr4	5178446	5178534	TE	ms51739_Ath_TAIR10_Ath_Chr4_ms34738_Ath_TAIR10_Ath_Chr3_ms31525_Ath_TAIR10_Ath_Chr3_ms40404_Ath_TAIR	down
chr4	5180291	5180411	TE	ms51757_Ath_TAIR10_Ath_Chr4_ms47370_Ath_TAIR10_Ath_Chr4_ms43243_Ath_TAIR10_Ath_Chr4_ms4377_Ath_TAIR1	down
chr4	5182884	5182993	TE	ms51834_Ath_TAIR10_Ath_Chr4_ms47419_Ath_TAIR10_Ath_Chr4_ms21542_Ath_TAIR10_Ath_Chr2_ms16594_Ath_TAIR	down
chr4	5190905	5191867	TE	ms51734_Ath_TAIR10_Ath_Chr4_ms18798_Ath_TAIR10_Ath_Chr2_ms43916_Ath_TAIR10_Ath_Chr4_ms41490_Ath_TAIR	down
chr4	5194159	5194320	TE	ms51756_Ath_TAIR10_Ath_Chr4_ms47350_Ath_TAIR10_Ath_Chr4_ms9970_Ath_TAIR10_Ath_Chr1_ms7071_Ath_TAIR10	down
chr4	5198696	5200624	TE	ms51978_Ath_TAIR10_Ath_Chr4_ms48740_Ath_TAIR10_Ath_Chr4_ms44505_Ath_TAIR10_Ath_Chr4_ms10354_Ath_TAIR	down
chr4	5210831	5210989	TE	ms51932_Ath_TAIR10_Ath_Chr4_ms47543_Ath_TAIR10_Ath_Chr4_ms43422_Ath_TAIR10_Ath_Chr4_ms30725_Ath_TAIR	down
chr4	5219788	5219849	TE	ms51759_Ath_TAIR10_Ath_Chr4_ms47373_Ath_TAIR10_Ath_Chr4_ms43278_Ath_TAIR10_Ath_Chr4_ms30593_Ath_TAIR	down
chr4	5223707	5223811	TE	ms51760_Ath_TAIR10_Ath_Chr4_ms47374_Ath_TAIR10_Ath_Chr4_ms43280_Ath_TAIR10_Ath_Chr4_ms30598_Ath_TAIR	down
chr4	5225924	5226077	TE	ms51761_Ath_TAIR10_Ath_Chr4_ms47375_Ath_TAIR10_Ath_Chr4_ms43281_Ath_TAIR10_Ath_Chr4_ms30599_Ath_TAIR	down
chr4	5235022	5235227	TE	ms51817_Ath_TAIR10_Ath_Chr4_ms41556_Ath_TAIR10_Ath_Chr3_ms21007_Ath_TAIR10_Ath_Chr2_ms11483_Ath_TAIR	down
chr4	5238031	5238293	TE	ms51833_Ath_TAIR10_Ath_Chr4_ms47411_Ath_TAIR10_Ath_Chr4_ms16812_Ath_TAIR10_Ath_Chr2_ms25078_Ath_TAIR	down
chr4	5252312	5252534	TE	ms51857_Ath_TAIR10_Ath_Chr4_ms47461_Ath_TAIR10_Ath_Chr4_ms43329_Ath_TAIR10_Ath_Chr4_ms19074_Ath_TAIR	down
chr4	5257120	5257231	TE	ms51804_Ath_TAIR10_Ath_Chr4_ms21999_Ath_TAIR10_Ath_Chr2_ms20267_Ath_TAIR10_Ath_Chr2_ms2524_Ath_TAIR1	down
chr4	5281680	5285948	TE	ms51837_Ath_TAIR10_Ath_Chr4_ms47437_Ath_TAIR10_Ath_Chr4_ms43240_Ath_TAIR10_Ath_Chr4_ms3074_Ath_TAIR1	down
chr4	5293042	5294167	TE	ms51772_Ath_TAIR10_Ath_Chr4_ms47483_Ath_TAIR10_Ath_Chr4_ms43357_Ath_TAIR10_Ath_Chr4_ms30635_Ath_TAIR	down
chr4	5297833	5298665	TE	ms51747_Ath_TAIR10_Ath_Chr4_ms43038_Ath_TAIR10_Ath_Chr4_ms28587_Ath_TAIR10_Ath_Chr3_ms19645_Ath_TAIR	down
chr4	5300971	5301153	TE	ms51941_Ath_TAIR10_Ath_Chr4_ms47552_Ath_TAIR10_Ath_Chr4_ms43434_Ath_TAIR10_Ath_Chr4_ms32717_Ath_TAIR	down
chr4	5314458	5314754	TE	ms51824_Ath_TAIR10_Ath_Chr4_ms43796_Ath_TAIR10_Ath_Chr4_ms39836_Ath_TAIR10_Ath_Chr4_ms36705_Ath_TAIR	down
chr4	5317742	5318132	TE	ms51769_Ath_TAIR10_Ath_Chr4_ms47384_Ath_TAIR10_Ath_Chr4_ms43435_Ath_TAIR10_Ath_Chr4_ms35075_Ath_TAIR	down
chr4	5326481	5326517	TE	ms51762_Ath_TAIR10_Ath_Chr4_ms47376_Ath_TAIR10_Ath_Chr4_ms43282_Ath_TAIR10_Ath_Chr4_ms30603_Ath_TAIR	down
chr4	5355302	5355351	TE	ms52035_Ath_TAIR10_Ath_Chr4_ms47650_Ath_TAIR10_Ath_Chr4_ms43547_Ath_TAIR10_Ath_Chr4_ms43085_Ath_TAIR	down
chr4	5361025	5361148	TE	ms52026_Ath_TAIR10_Ath_Chr4_ms47641_Ath_TAIR10_Ath_Chr4_ms43517_Ath_TAIR10_Ath_Chr4_ms30789_Ath_TAIR	down
chr4	5363296	5363876	TE	ms52046_Ath_TAIR10_Ath_Chr4_ms59614_Ath_TAIR10_Ath_Chr5_ms34839_Ath_TAIR10_Ath_Chr3_ms36204_Ath_TAIR	down
chr4	5366130	5366254	TE	ms52166_Ath_TAIR10_Ath_Chr4_ms47772_Ath_TAIR10_Ath_Chr4_ms43637_Ath_TAIR10_Ath_Chr4_ms30881_Ath_TAIR	down
chr4	5402720	5403164	TE	ms52194_Ath_TAIR10_Ath_Chr4_ms53397_Ath_TAIR10_Ath_Chr4_ms48211_Ath_TAIR10_Ath_Chr4_ms41002_Ath_TAIR	down
chr4	5407658	5409628	TE	ms52018_Ath_TAIR10_Ath_Chr4_ms47633_Ath_TAIR10_Ath_Chr4_ms43476_Ath_TAIR10_Ath_Chr4_ms6757_Ath_TAIR1	down
chr4	5415361	5416949	TE	ms52107_Ath_TAIR10_Ath_Chr4_ms41518_Ath_TAIR10_Ath_Chr3_ms37834_Ath_TAIR10_Ath_Chr3_ms12816_Ath_TAIR	down
chr4	5430875	5430942	TE	ms52020_Ath_TAIR10_Ath_Chr4_ms47635_Ath_TAIR10_Ath_Chr4_ms43477_Ath_TAIR10_Ath_Chr4_ms7071_Ath_TAIR1	down
chr4	5438423	5440510	TE	ms51998_Ath_TAIR10_Ath_Chr4_ms23115_Ath_TAIR10_Ath_Chr2_ms21291_Ath_TAIR10_Ath_Chr2_ms15073_Ath_TAIR	down
chr4	5442471	5443030	TE	ms52028_Ath_TAIR10_Ath_Chr4_ms47643_Ath_TAIR10_Ath_Chr4_ms43519_Ath_TAIR10_Ath_Chr4_ms30819_Ath_TAIR	down
chr4	5459229	5459340	TE	ms52111_Ath_TAIR10_Ath_Chr4_ms47601_Ath_TAIR10_Ath_Chr4_ms7348_Ath_TAIR10_Ath_Chr1_ms28679_Ath_TAIR1	down
chr4	5473224	5475079	TE	ms51999_Ath_TAIR10_Ath_Chr4_ms71035_Ath_TAIR10_Ath_Chr3_ms60850_Ath_TAIR10_Ath_Chr5_ms30971_Ath_TAIR	down
chr4	5490174	5490294	TE	ms83622_Ath_TAIR10_Ath_Chr4_ms47670_Ath_TAIR10_Ath_Chr4_ms42419_Ath_TAIR10_Ath_Chr4_ms29823_Ath_TAIR	down
chr4	5528312	5528427	TE	ms52358_Ath_TAIR10_Ath_Chr4_ms47956_Ath_TAIR10_Ath_Chr4_ms43810_Ath_TAIR10_Ath_Chr4_ms30979_Ath_TAIR	down
chr4	5541845	5542549	TE	ms52288_Ath_TAIR10_Ath_Chr4_ms16082_Ath_TAIR10_Ath_Chr1_ms43675_Ath_TAIR10_Ath_Chr4_ms7326_Ath_TAIR1	down
chr4	5567562	5568272	TE	ms52311_Ath_TAIR10_Ath_Chr4_ms47878_Ath_TAIR10_Ath_Chr4_ms22200_Ath_TAIR10_Ath_Chr2_ms29439_Ath_TAIR	down
chr4	5571525	5572186	TE	ms52262_Ath_TAIR10_Ath_Chr4_ms47876_Ath_TAIR10_Ath_Chr4_ms16034_Ath_TAIR10_Ath_Chr2_ms10895_Ath_TAIR	down
chr4	5574982	5576207	TE	ms83537_Ath_TAIR10_Ath_Chr4_ms20889_Ath_TAIR10_Ath_Chr2_ms42105_Ath_TAIR10_Ath_Chr4_ms29560_Ath_TAIR	down
chr4	5602715	5602942	TE	ms52365_Ath_TAIR10_Ath_Chr4_ms47963_Ath_TAIR10_Ath_Chr4_ms43823_Ath_TAIR10_Ath_Chr4_ms31033_Ath_TAIR	down
chr4	5604928	5605079	TE	ms52256_Ath_TAIR10_Ath_Chr4_ms47865_Ath_TAIR10_Ath_Chr4_ms43746_Ath_TAIR10_Ath_Chr4_ms30920_Ath_TAIR	down
chr4	5613522	5613575	TE	ms52220_Ath_TAIR10_Ath_Chr4_ms47824_Ath_TAIR10_Ath_Chr4_ms43696_Ath_TAIR10_Ath_Chr4_ms26829_Ath_TAIR	down
chr4	5618129	5618194	TE	ms52279_Ath_TAIR10_Ath_Chr4_ms47889_Ath_TAIR10_Ath_Chr4_ms43757_Ath_TAIR10_Ath_Chr4_ms15135_Ath_TAIR	down
chr4	5619357	5619490	TE	ms52372_Ath_TAIR10_Ath_Chr4_ms47970_Ath_TAIR10_Ath_Chr4_ms43830_Ath_TAIR10_Ath_Chr4_ms31042_Ath_TAIR	down
chr4	5630070	5630369	TE	ms52376_Ath_TAIR10_Ath_Chr4_ms47975_Ath_TAIR10_Ath_Chr4_ms43836_Ath_TAIR10_Ath_Chr4_ms31056_Ath_TAIR	down
chr4	5634246	5634400	TE	ms52225_Ath_TAIR10_Ath_Chr4_ms47829_Ath_TAIR10_Ath_Chr4_ms43711_Ath_TAIR10_Ath_Chr4_ms30964_Ath_TAIR	down
chr4	5635685	5635753	TE	ms52277_Ath_TAIR10_Ath_Chr4_ms47883_Ath_TAIR10_Ath_Chr4_ms43689_Ath_TAIR10_Ath_Chr4_ms22075_Ath_TAIR	down
chr4	5646978	5647359	TE	ms52286_Ath_TAIR10_Ath_Chr4_ms4469_Ath_TAIR10_Ath_Chr1_ms3954_Ath_TAIR10_Ath_Chr1_ms6982_Ath_TAIR10_	down
chr4	5650270	5650539	TE	ms52244_Ath_TAIR10_Ath_Chr4_ms23356_Ath_TAIR10_Ath_Chr2_ms21007_Ath_TAIR10_Ath_Chr2_ms11483_Ath_TAIR	down
chr4	5666709	5666805	TE	ms83473_Ath_TAIR10_Ath_Chr4_ms7610_Ath_TAIR10_Ath_Chr1_ms6968_Ath_TAIR10_Ath_Chr1_ms4887_Ath_TAIR10_	down
chr4	5669948	5670042	TE	ms52241_Ath_TAIR10_Ath_Chr4_ms59572_Ath_TAIR10_Ath_Chr5_ms56375_Ath_TAIR10_Ath_Chr5_ms30971_Ath_TAIR	down
chr4	5679981	5680095	TE	ms52259_Ath_TAIR10_Ath_Chr4_ms47868_Ath_TAIR10_Ath_Chr4_ms43749_Ath_TAIR10_Ath_Chr4_ms30935_Ath_TAIR	down
chr4	5682194	5682240	TE	ms52281_Ath_TAIR10_Ath_Chr4_ms47891_Ath_TAIR10_Ath_Chr4_ms43763_Ath_TAIR10_Ath_Chr4_ms31026_Ath_TAIR	down
chr4	5701897	5702089	TE	ms52341_Ath_TAIR10_Ath_Chr4_ms47939_Ath_TAIR10_Ath_Chr4_ms43744_Ath_TAIR10_Ath_Chr4_ms33744_Ath_TAIR	down
chr4	5707095	5707412	TE	ms52251_Ath_TAIR10_Ath_Chr4_ms47808_Ath_TAIR10_Ath_Chr4_ms3827_Ath_TAIR10_Ath_Chr1_ms6757_Ath_TAIR10	down
chr4	5710368	5710630	TE	ms52568_Ath_TAIR10_Ath_Chr4_ms48158_Ath_TAIR10_Ath_Chr4_ms43986_Ath_TAIR10_Ath_Chr4_ms20716_Ath_TAIR	down
chr4	5719577	5719828	TE	ms52455_Ath_TAIR10_Ath_Chr4_ms48145_Ath_TAIR10_Ath_Chr4_ms43899_Ath_TAIR10_Ath_Chr4_ms31101_Ath_TAIR	down
chr4	5727433	5728265	TE	ms52480_Ath_TAIR10_Ath_Chr4_ms48084_Ath_TAIR10_Ath_Chr4_ms43924_Ath_TAIR10_Ath_Chr4_ms20393_Ath_TAIR	down
chr4	5732477	5733083	TE	ms52545_Ath_TAIR10_Ath_Chr4_ms40449_Ath_TAIR10_Ath_Chr3_ms36878_Ath_TAIR10_Ath_Chr3_ms25942_Ath_TAIR	down
chr4	5738312	5738386	TE	ms52453_Ath_TAIR10_Ath_Chr4_ms48093_Ath_TAIR10_Ath_Chr4_ms43872_Ath_TAIR10_Ath_Chr4_ms6982_Ath_TAIR1	down
chr4	5744741	5744909	TE	ms52444_Ath_TAIR10_Ath_Chr4_ms48042_Ath_TAIR10_Ath_Chr4_ms22397_Ath_TAIR10_Ath_Chr2_ms3255_Ath_TAIR1	down
chr4	5756586	5757045	TE	ms52528_Ath_TAIR10_Ath_Chr4_ms12189_Ath_TAIR10_Ath_Chr1_ms11170_Ath_TAIR10_Ath_Chr1_ms36779_Ath_TAIR	down
chr4	5763872	5763922	TE	ms52489_Ath_TAIR10_Ath_Chr4_ms48095_Ath_TAIR10_Ath_Chr4_ms43894_Ath_TAIR10_Ath_Chr4_ms26829_Ath_TAIR	down
chr4	5772052	5772261	TE	ms52512_Ath_TAIR10_Ath_Chr4_ms48116_Ath_TAIR10_Ath_Chr4_ms43973_Ath_TAIR10_Ath_Chr4_ms31170_Ath_TAIR	down
chr4	5791242	5791749	TE	ms52549_Ath_TAIR10_Ath_Chr4_ms48044_Ath_TAIR10_Ath_Chr4_ms22988_Ath_TAIR10_Ath_Chr2_ms21571_Ath_TAIR	down
chr4	5794053	5794382	TE	ms52567_Ath_TAIR10_Ath_Chr4_ms48157_Ath_TAIR10_Ath_Chr4_ms43985_Ath_TAIR10_Ath_Chr4_ms16201_Ath_TAIR	down
chr4	5808549	5809000	TE	ms52547_Ath_TAIR10_Ath_Chr4_ms43132_Ath_TAIR10_Ath_Chr4_ms46222_Ath_TAIR10_Ath_Chr4_ms36660_Ath_TAIR	down
chr4	5821307	5822286	TE	ms52590_Ath_TAIR10_Ath_Chr4_ms48182_Ath_TAIR10_Ath_Chr4_ms44018_Ath_TAIR10_Ath_Chr4_ms31192_Ath_TAIR	down
chr4	5837163	5838447	TE	ms52432_Ath_TAIR10_Ath_Chr4_ms13721_Ath_TAIR10_Ath_Chr1_ms12600_Ath_TAIR10_Ath_Chr1_ms8709_Ath_TAIR1	down
chr4	5844559	5844707	TE	ms52448_Ath_TAIR10_Ath_Chr4_ms48058_Ath_TAIR10_Ath_Chr4_ms43912_Ath_TAIR10_Ath_Chr4_ms40404_Ath_TAIR	down
chr4	5846032	5846111	TE	ms52447_Ath_TAIR10_Ath_Chr4_ms48057_Ath_TAIR10_Ath_Chr4_ms43910_Ath_TAIR10_Ath_Chr4_ms37832_Ath_TAIR	down
chr4	5919369	5922769	TE	ms52767_Ath_TAIR10_Ath_Chr4_ms48341_Ath_TAIR10_Ath_Chr4_ms44167_Ath_TAIR10_Ath_Chr4_ms31269_Ath_TAIR	down
chr4	5930878	5931080	TE	ms52619_Ath_TAIR10_Ath_Chr4_ms3573_Ath_TAIR10_Ath_Chr1_ms20822_Ath_TAIR10_Ath_Chr2_ms7071_Ath_TAIR10	down
chr4	5933676	5934955	TE	ms52617_Ath_TAIR10_Ath_Chr4_ms2596_Ath_TAIR10_Ath_Chr1_ms2282_Ath_TAIR10_Ath_Chr1_ms36699_Ath_TAIR10	down
chr4	5936293	5936322	TE	ms52762_Ath_TAIR10_Ath_Chr4_ms48338_Ath_TAIR10_Ath_Chr4_ms44164_Ath_TAIR10_Ath_Chr4_ms31264_Ath_TAIR	down
chr4	5964656	5964750	TE	ms52760_Ath_TAIR10_Ath_Chr4_ms48336_Ath_TAIR10_Ath_Chr4_ms44162_Ath_TAIR10_Ath_Chr4_ms31261_Ath_TAIR	down
chr4	5966271	5966357	TE	ms52747_Ath_TAIR10_Ath_Chr4_ms48318_Ath_TAIR10_Ath_Chr4_ms44133_Ath_TAIR10_Ath_Chr4_ms31227_Ath_TAIR	down
chr4	5987253	5987315	TE	ms52752_Ath_TAIR10_Ath_Chr4_ms48323_Ath_TAIR10_Ath_Chr4_ms44138_Ath_TAIR10_Ath_Chr4_ms31237_Ath_TAIR	down
chr4	5992276	5992684	TE	ms52756_Ath_TAIR10_Ath_Chr4_ms48327_Ath_TAIR10_Ath_Chr4_ms44142_Ath_TAIR10_Ath_Chr4_ms31245_Ath_TAIR	down
chr4	6014830	6014880	TE	ms52826_Ath_TAIR10_Ath_Chr4_ms48414_Ath_TAIR10_Ath_Chr4_ms56063_Ath_TAIR10_Ath_Chr5_ms22221_Ath_TAIR	down
chr4	6020014	6020736	TE	ms52861_Ath_TAIR10_Ath_Chr4_ms36814_Ath_TAIR10_Ath_Chr3_ms17149_Ath_TAIR10_Ath_Chr2_ms11836_Ath_TAIR	down
chr4	6028050	6028111	TE	ms52729_Ath_TAIR10_Ath_Chr4_ms48298_Ath_TAIR10_Ath_Chr4_ms44076_Ath_TAIR10_Ath_Chr4_ms15453_Ath_TAIR	down
chr4	6030024	6030331	TE	ms52862_Ath_TAIR10_Ath_Chr4_ms66152_Ath_TAIR10_Ath_Chr5_ms59710_Ath_TAIR10_Ath_Chr5_ms11865_Ath_TAIR	down
chr4	6031852	6032503	TE	ms52641_Ath_TAIR10_Ath_Chr4_ms21429_Ath_TAIR10_Ath_Chr2_ms39861_Ath_TAIR10_Ath_Chr4_ms5810_Ath_TAIR1	down
chr4	6034014	6034175	TE	ms52726_Ath_TAIR10_Ath_Chr4_ms48292_Ath_TAIR10_Ath_Chr4_ms44049_Ath_TAIR10_Ath_Chr4_ms6909_Ath_TAIR1	down
chr4	6046534	6047708	TE	ms52775_Ath_TAIR10_Ath_Chr4_ms48355_Ath_TAIR10_Ath_Chr4_ms44184_Ath_TAIR10_Ath_Chr4_ms31292_Ath_TAIR	down
chr4	6057260	6058128	TE	ms52642_Ath_TAIR10_Ath_Chr4_ms21851_Ath_TAIR10_Ath_Chr2_ms20087_Ath_TAIR10_Ath_Chr2_ms14128_Ath_TAIR	down
chr4	6072363	6072476	TE	ms52763_Ath_TAIR10_Ath_Chr4_ms48339_Ath_TAIR10_Ath_Chr4_ms44165_Ath_TAIR10_Ath_Chr4_ms31265_Ath_TAIR	down
chr4	6079679	6079808	TE	ms52779_Ath_TAIR10_Ath_Chr4_ms48358_Ath_TAIR10_Ath_Chr4_ms44188_Ath_TAIR10_Ath_Chr4_ms31306_Ath_TAIR	down
chr4	6098973	6099134	TE	ms53010_Ath_TAIR10_Ath_Chr4_ms48582_Ath_TAIR10_Ath_Chr4_ms44373_Ath_TAIR10_Ath_Chr4_ms31441_Ath_TAIR	down
chr4	6103573	6103736	TE	ms53036_Ath_TAIR10_Ath_Chr4_ms63858_Ath_TAIR10_Ath_Chr5_ms57617_Ath_TAIR10_Ath_Chr5_ms19419_Ath_TAIR	down
chr4	6113087	6116083	TE	ms52909_Ath_TAIR10_Ath_Chr4_ms55867_Ath_TAIR10_Ath_Chr5_ms50323_Ath_TAIR10_Ath_Chr5_ms35245_Ath_TAIR	down
chr4	6129206	6129850	TE	ms52991_Ath_TAIR10_Ath_Chr4_ms48562_Ath_TAIR10_Ath_Chr4_ms44340_Ath_TAIR10_Ath_Chr4_ms23284_Ath_TAIR	down
chr4	6131778	6132618	TE	ms52926_Ath_TAIR10_Ath_Chr4_ms17685_Ath_TAIR10_Ath_Chr2_ms16156_Ath_TAIR10_Ath_Chr2_ms7342_Ath_TAIR1	down
chr4	6141876	6142939	TE	ms52974_Ath_TAIR10_Ath_Chr4_ms48540_Ath_TAIR10_Ath_Chr4_ms44266_Ath_TAIR10_Ath_Chr4_ms19188_Ath_TAIR	down
chr4	6172461	6173247	TE	ms52896_Ath_TAIR10_Ath_Chr4_ms48481_Ath_TAIR10_Ath_Chr4_ms44295_Ath_TAIR10_Ath_Chr4_ms31407_Ath_TAIR	down
chr4	6179174	6179250	TE	ms52901_Ath_TAIR10_Ath_Chr4_ms48491_Ath_TAIR10_Ath_Chr4_ms50549_Ath_TAIR10_Ath_Chr5_ms37407_Ath_TAIR	down
chr4	6197214	6198070	TE	ms52924_Ath_TAIR10_Ath_Chr4_ms17397_Ath_TAIR10_Ath_Chr2_ms15882_Ath_TAIR10_Ath_Chr2_ms21705_Ath_TAIR	down
chr4	6203766	6204092	TE	ms52939_Ath_TAIR10_Ath_Chr4_ms33965_Ath_TAIR10_Ath_Chr3_ms30804_Ath_TAIR10_Ath_Chr3_ms43348_Ath_TAIR	down
chr4	6207621	6207727	TE	ms53004_Ath_TAIR10_Ath_Chr4_ms48576_Ath_TAIR10_Ath_Chr4_ms44366_Ath_TAIR10_Ath_Chr4_ms31376_Ath_TAIR	down
chr4	6215428	6216640	TE	ms52987_Ath_TAIR10_Ath_Chr4_ms48558_Ath_TAIR10_Ath_Chr4_ms44328_Ath_TAIR10_Ath_Chr4_ms14260_Ath_TAIR	down
chr4	6235067	6235162	TE	ms52966_Ath_TAIR10_Ath_Chr4_ms48514_Ath_TAIR10_Ath_Chr4_ms21714_Ath_TAIR10_Ath_Chr2_ms32081_Ath_TAIR	down
chr4	6274013	6274327	TE	ms52890_Ath_TAIR10_Ath_Chr4_ms48473_Ath_TAIR10_Ath_Chr4_ms44256_Ath_TAIR10_Ath_Chr4_ms7071_Ath_TAIR1	down
chr4	6275382	6276174	TE	ms52890_Ath_TAIR10_Ath_Chr4_ms48473_Ath_TAIR10_Ath_Chr4_ms44256_Ath_TAIR10_Ath_Chr4_ms7071_Ath_TAIR1	down
chr4	6280737	6280793	TE	ms83563_Ath_TAIR10_Ath_Chr4_ms2553_Ath_TAIR10_Ath_Chr1_ms60850_Ath_TAIR10_Ath_Chr5_ms30971_Ath_TAIR1	down
chr4	6283660	6283767	TE	ms53108_Ath_TAIR10_Ath_Chr4_ms48635_Ath_TAIR10_Ath_Chr4_ms16348_Ath_TAIR10_Ath_Chr2_ms7071_Ath_TAIR1	down
chr4	6287724	6288526	TE	ms53206_Ath_TAIR10_Ath_Chr4_ms48788_Ath_TAIR10_Ath_Chr4_ms29341_Ath_TAIR10_Ath_Chr3_ms18666_Ath_TAIR	down
chr4	6290623	6290755	TE	ms53133_Ath_TAIR10_Ath_Chr4_ms39486_Ath_TAIR10_Ath_Chr3_ms52623_Ath_TAIR10_Ath_Chr5_ms3304_Ath_TAIR1	down
chr4	6303190	6303327	TE	ms53165_Ath_TAIR10_Ath_Chr4_ms48729_Ath_TAIR10_Ath_Chr4_ms44441_Ath_TAIR10_Ath_Chr4_ms25889_Ath_TAIR	down
chr4	6311016	6311556	TE	ms53069_Ath_TAIR10_Ath_Chr4_ms47648_Ath_TAIR10_Ath_Chr4_ms43529_Ath_TAIR10_Ath_Chr4_ms35281_Ath_TAIR	down
chr4	6312843	6312899	TE	ms53212_Ath_TAIR10_Ath_Chr4_ms62916_Ath_TAIR10_Ath_Chr5_ms56825_Ath_TAIR10_Ath_Chr5_ms40114_Ath_TAIR	down
chr4	6331680	6333430	TE	ms53123_Ath_TAIR10_Ath_Chr4_ms63559_Ath_TAIR10_Ath_Chr5_ms57309_Ath_TAIR10_Ath_Chr5_ms23225_Ath_TAIR	down
chr4	6342950	6344082	TE	ms53217_Ath_TAIR10_Ath_Chr4_ms66476_Ath_TAIR10_Ath_Chr5_ms22664_Ath_TAIR10_Ath_Chr2_ms21398_Ath_TAIR	down
chr4	6345851	6345954	TE	ms53185_Ath_TAIR10_Ath_Chr4_ms48750_Ath_TAIR10_Ath_Chr4_ms44525_Ath_TAIR10_Ath_Chr4_ms31525_Ath_TAIR	down
chr4	6359744	6359836	TE	ms53150_Ath_TAIR10_Ath_Chr4_ms48709_Ath_TAIR10_Ath_Chr4_ms10942_Ath_TAIR10_Ath_Chr1_ms15223_Ath_TAIR	down
chr4	6367512	6367564	TE	ms53080_Ath_TAIR10_Ath_Chr4_ms48655_Ath_TAIR10_Ath_Chr4_ms44459_Ath_TAIR10_Ath_Chr4_ms31538_Ath_TAIR	down
chr4	6373955	6374187	TE	ms53208_Ath_TAIR10_Ath_Chr4_ms54574_Ath_TAIR10_Ath_Chr4_ms49203_Ath_TAIR10_Ath_Chr4_ms20801_Ath_TAIR	down
chr4	6376425	6376506	TE	ms53116_Ath_TAIR10_Ath_Chr4_ms48699_Ath_TAIR10_Ath_Chr4_ms44497_Ath_TAIR10_Ath_Chr4_ms32399_Ath_TAIR	down
chr4	6405133	6405367	TE	ms53079_Ath_TAIR10_Ath_Chr4_ms48654_Ath_TAIR10_Ath_Chr4_ms44457_Ath_TAIR10_Ath_Chr4_ms31493_Ath_TAIR	down
chr4	6412016	6412152	TE	ms53054_Ath_TAIR10_Ath_Chr4_ms16783_Ath_TAIR10_Ath_Chr2_ms15353_Ath_TAIR10_Ath_Chr2_ms44513_Ath_TAIR	down
chr4	6414597	6414688	TE	ms53113_Ath_TAIR10_Ath_Chr4_ms48695_Ath_TAIR10_Ath_Chr4_ms44493_Ath_TAIR10_Ath_Chr4_ms31528_Ath_TAIR	down
chr4	6418887	6418918	TE	ms53184_Ath_TAIR10_Ath_Chr4_ms48749_Ath_TAIR10_Ath_Chr4_ms44523_Ath_TAIR10_Ath_Chr4_ms31521_Ath_TAIR	down
chr4	6427139	6427175	TE	ms53074_Ath_TAIR10_Ath_Chr4_ms48647_Ath_TAIR10_Ath_Chr4_ms44424_Ath_TAIR10_Ath_Chr4_ms10709_Ath_TAIR	down
chr4	6428608	6428652	TE	ms53074_Ath_TAIR10_Ath_Chr4_ms48647_Ath_TAIR10_Ath_Chr4_ms44424_Ath_TAIR10_Ath_Chr4_ms10709_Ath_TAIR	down
chr4	6469965	6470137	TE	ms53081_Ath_TAIR10_Ath_Chr4_ms48656_Ath_TAIR10_Ath_Chr4_ms44460_Ath_TAIR10_Ath_Chr4_ms31609_Ath_TAIR	down
chr4	6474383	6474460	TE	ms53295_Ath_TAIR10_Ath_Chr4_ms65115_Ath_TAIR10_Ath_Chr5_ms58736_Ath_TAIR10_Ath_Chr5_ms24650_Ath_TAIR	down
chr4	6475693	6475747	TE	ms53342_Ath_TAIR10_Ath_Chr4_ms48916_Ath_TAIR10_Ath_Chr4_ms44674_Ath_TAIR10_Ath_Chr4_ms31614_Ath_TAIR	down
chr4	6479466	6479763	TE	ms53359_Ath_TAIR10_Ath_Chr4_ms48934_Ath_TAIR10_Ath_Chr4_ms57165_Ath_TAIR10_Ath_Chr5_ms25078_Ath_TAIR	down
chr4	6487257	6487791	TE	ms53354_Ath_TAIR10_Ath_Chr4_ms48928_Ath_TAIR10_Ath_Chr4_ms44686_Ath_TAIR10_Ath_Chr4_ms31660_Ath_TAIR	down
chr4	6490357	6490500	TE	ms82310_Ath_TAIR10_Ath_Chr4_ms40216_Ath_TAIR10_Ath_Chr3_ms36679_Ath_TAIR10_Ath_Chr3_ms25793_Ath_TAIR	down
chr4	6504427	6504504	TE	ms53266_Ath_TAIR10_Ath_Chr4_ms48854_Ath_TAIR10_Ath_Chr4_ms44606_Ath_TAIR10_Ath_Chr4_ms31595_Ath_TAIR	down
chr4	6505620	6505918	TE	ms53264_Ath_TAIR10_Ath_Chr4_ms48839_Ath_TAIR10_Ath_Chr4_ms44622_Ath_TAIR10_Ath_Chr4_ms41490_Ath_TAIR	down
chr4	6529527	6529891	TE	ms53355_Ath_TAIR10_Ath_Chr4_ms48929_Ath_TAIR10_Ath_Chr4_ms44690_Ath_TAIR10_Ath_Chr4_ms41109_Ath_TAIR	down
chr4	6537100	6537140	TE	ms53355_Ath_TAIR10_Ath_Chr4_ms48929_Ath_TAIR10_Ath_Chr4_ms44690_Ath_TAIR10_Ath_Chr4_ms41109_Ath_TAIR	down
chr4	6548981	6550468	TE	ms53312_Ath_TAIR10_Ath_Chr4_ms48827_Ath_TAIR10_Ath_Chr4_ms39861_Ath_TAIR10_Ath_Chr4_ms5810_Ath_TAIR1	down
chr4	6552946	6553519	TE	ms53349_Ath_TAIR10_Ath_Chr4_ms48923_Ath_TAIR10_Ath_Chr4_ms44682_Ath_TAIR10_Ath_Chr4_ms31653_Ath_TAIR	down
chr4	6554707	6554919	TE	ms53250_Ath_TAIR10_Ath_Chr4_ms35465_Ath_TAIR10_Ath_Chr3_ms32177_Ath_TAIR10_Ath_Chr3_ms25296_Ath_TAIR	down
chr4	6562605	6563974	TE	ms53304_Ath_TAIR10_Ath_Chr4_ms25006_Ath_TAIR10_Ath_Chr2_ms23028_Ath_TAIR10_Ath_Chr2_ms16232_Ath_TAIR	down
chr4	6579189	6579312	TE	ms53229_Ath_TAIR10_Ath_Chr4_ms3364_Ath_TAIR10_Ath_Chr1_ms3005_Ath_TAIR10_Ath_Chr1_ms3932_Ath_TAIR10_	down
chr4	6596753	6596859	TE	ms53303_Ath_TAIR10_Ath_Chr4_ms23356_Ath_TAIR10_Ath_Chr2_ms21007_Ath_TAIR10_Ath_Chr2_ms11483_Ath_TAIR	down
chr4	6639297	6639345	TE	ms53284_Ath_TAIR10_Ath_Chr4_ms48811_Ath_TAIR10_Ath_Chr4_ms15595_Ath_TAIR10_Ath_Chr2_ms10709_Ath_TAIR	down
chr4	6650393	6650505	TE	ms53427_Ath_TAIR10_Ath_Chr4_ms34496_Ath_TAIR10_Ath_Chr3_ms28587_Ath_TAIR10_Ath_Chr3_ms19645_Ath_TAIR	down
chr4	6651747	6651838	TE	ms53292_Ath_TAIR10_Ath_Chr4_ms48860_Ath_TAIR10_Ath_Chr4_ms44643_Ath_TAIR10_Ath_Chr4_ms31635_Ath_TAIR	down
chr4	6654579	6654624	TE	ms53292_Ath_TAIR10_Ath_Chr4_ms48860_Ath_TAIR10_Ath_Chr4_ms44643_Ath_TAIR10_Ath_Chr4_ms31635_Ath_TAIR	down
chr4	6655853	6656010	TE	ms53292_Ath_TAIR10_Ath_Chr4_ms48860_Ath_TAIR10_Ath_Chr4_ms44643_Ath_TAIR10_Ath_Chr4_ms31635_Ath_TAIR	down
chr4	6659689	6659780	TE	ms53452_Ath_TAIR10_Ath_Chr4_ms49012_Ath_TAIR10_Ath_Chr4_ms44798_Ath_TAIR10_Ath_Chr4_ms31728_Ath_TAIR	down
chr4	6681011	6681141	TE	ms53399_Ath_TAIR10_Ath_Chr4_ms44330_Ath_TAIR10_Ath_Chr4_ms40387_Ath_TAIR10_Ath_Chr4_ms28175_Ath_TAIR	down
chr4	6699791	6699824	TE	ms53526_Ath_TAIR10_Ath_Chr4_ms49084_Ath_TAIR10_Ath_Chr4_ms44839_Ath_TAIR10_Ath_Chr4_ms31751_Ath_TAIR	down
chr4	6701118	6701327	TE	ms53516_Ath_TAIR10_Ath_Chr4_ms49073_Ath_TAIR10_Ath_Chr4_ms44824_Ath_TAIR10_Ath_Chr4_ms31731_Ath_TAIR	down
chr4	6718901	6719194	TE	ms53392_Ath_TAIR10_Ath_Chr4_ms33987_Ath_TAIR10_Ath_Chr3_ms45294_Ath_TAIR10_Ath_Chr4_ms10997_Ath_TAIR	down
chr4	6723471	6724004	TE	ms53407_Ath_TAIR10_Ath_Chr4_ms48971_Ath_TAIR10_Ath_Chr4_ms44751_Ath_TAIR10_Ath_Chr4_ms31695_Ath_TAIR	down
chr4	6726647	6728770	TE	ms53407_Ath_TAIR10_Ath_Chr4_ms48971_Ath_TAIR10_Ath_Chr4_ms44751_Ath_TAIR10_Ath_Chr4_ms31695_Ath_TAIR	down
chr4	6748717	6748947	TE	ms53543_Ath_TAIR10_Ath_Chr4_ms39190_Ath_TAIR10_Ath_Chr3_ms6017_Ath_TAIR10_Ath_Chr1_ms40821_Ath_TAIR1	down
chr4	6752048	6752299	TE	ms53506_Ath_TAIR10_Ath_Chr4_ms49061_Ath_TAIR10_Ath_Chr4_ms44806_Ath_TAIR10_Ath_Chr4_ms16605_Ath_TAIR	down
chr4	6757956	6758052	TE	ms53403_Ath_TAIR10_Ath_Chr4_ms48966_Ath_TAIR10_Ath_Chr4_ms44711_Ath_TAIR10_Ath_Chr4_ms5935_Ath_TAIR1	down
chr4	6768163	6768419	TE	ms53443_Ath_TAIR10_Ath_Chr4_ms48999_Ath_TAIR10_Ath_Chr4_ms44785_Ath_TAIR10_Ath_Chr4_ms31724_Ath_TAIR	down
chr4	6788572	6788704	TE	ms53507_Ath_TAIR10_Ath_Chr4_ms49063_Ath_TAIR10_Ath_Chr4_ms44810_Ath_TAIR10_Ath_Chr4_ms25690_Ath_TAIR	down
chr4	6793895	6794125	TE	ms53444_Ath_TAIR10_Ath_Chr4_ms49000_Ath_TAIR10_Ath_Chr4_ms44848_Ath_TAIR10_Ath_Chr4_ms43348_Ath_TAIR	down
chr4	6822394	6822464	TE	ms53404_Ath_TAIR10_Ath_Chr4_ms48967_Ath_TAIR10_Ath_Chr4_ms44747_Ath_TAIR10_Ath_Chr4_ms31682_Ath_TAIR	down
chr4	6831736	6831979	TE	ms53409_Ath_TAIR10_Ath_Chr4_ms48973_Ath_TAIR10_Ath_Chr4_ms44754_Ath_TAIR10_Ath_Chr4_ms32448_Ath_TAIR	down
chr4	6846088	6846132	TE	ms53436_Ath_TAIR10_Ath_Chr4_ms48992_Ath_TAIR10_Ath_Chr4_ms44778_Ath_TAIR10_Ath_Chr4_ms31679_Ath_TAIR	down
chr4	6860537	6860990	TE	ms53692_Ath_TAIR10_Ath_Chr4_ms59066_Ath_TAIR10_Ath_Chr5_ms8799_Ath_TAIR10_Ath_Chr1_ms7071_Ath_TAIR10	down
chr4	6863356	6863484	TE	ms53611_Ath_TAIR10_Ath_Chr4_ms49136_Ath_TAIR10_Ath_Chr4_ms17911_Ath_TAIR10_Ath_Chr2_ms36281_Ath_TAIR	down
chr4	6876587	6877573	TE	ms53576_Ath_TAIR10_Ath_Chr4_ms16452_Ath_TAIR10_Ath_Chr2_ms15011_Ath_TAIR10_Ath_Chr2_ms10190_Ath_TAIR	down
chr4	6879598	6879723	TE	ms53668_Ath_TAIR10_Ath_Chr4_ms49216_Ath_TAIR10_Ath_Chr4_ms44958_Ath_TAIR10_Ath_Chr4_ms35326_Ath_TAIR	down
chr4	6890461	6890602	TE	ms53592_Ath_TAIR10_Ath_Chr4_ms39190_Ath_TAIR10_Ath_Chr3_ms6017_Ath_TAIR10_Ath_Chr1_ms40821_Ath_TAIR1	down
chr4	6895526	6895573	TE	ms53620_Ath_TAIR10_Ath_Chr4_ms49167_Ath_TAIR10_Ath_Chr4_ms44875_Ath_TAIR10_Ath_Chr4_ms5807_Ath_TAIR1	down
chr4	6899797	6899872	TE	ms53639_Ath_TAIR10_Ath_Chr4_ms49187_Ath_TAIR10_Ath_Chr4_ms44905_Ath_TAIR10_Ath_Chr4_ms25889_Ath_TAIR	down
chr4	6909132	6909200	TE	ms53624_Ath_TAIR10_Ath_Chr4_ms49172_Ath_TAIR10_Ath_Chr4_ms44882_Ath_TAIR10_Ath_Chr4_ms10396_Ath_TAIR	down
chr4	6910446	6910515	TE	ms53619_Ath_TAIR10_Ath_Chr4_ms49166_Ath_TAIR10_Ath_Chr4_ms44874_Ath_TAIR10_Ath_Chr4_ms5806_Ath_TAIR1	down
chr4	6912596	6914105	TE	ms53636_Ath_TAIR10_Ath_Chr4_ms49184_Ath_TAIR10_Ath_Chr4_ms44899_Ath_TAIR10_Ath_Chr4_ms22564_Ath_TAIR	down
chr4	6915471	6915820	TE	ms53650_Ath_TAIR10_Ath_Chr4_ms49198_Ath_TAIR10_Ath_Chr4_ms44933_Ath_TAIR10_Ath_Chr4_ms31799_Ath_TAIR	down
chr4	6917226	6917768	TE	ms53650_Ath_TAIR10_Ath_Chr4_ms49198_Ath_TAIR10_Ath_Chr4_ms44933_Ath_TAIR10_Ath_Chr4_ms31799_Ath_TAIR	down
chr4	6934430	6934472	TE	ms53682_Ath_TAIR10_Ath_Chr4_ms49240_Ath_TAIR10_Ath_Chr4_ms61469_Ath_TAIR10_Ath_Chr5_ms11187_Ath_TAIR	down
chr4	6943066	6943193	TE	ms53628_Ath_TAIR10_Ath_Chr4_ms49176_Ath_TAIR10_Ath_Chr4_ms44890_Ath_TAIR10_Ath_Chr4_ms12027_Ath_TAIR	down
chr4	6970714	6970780	TE	ms53698_Ath_TAIR10_Ath_Chr4_ms18826_Ath_TAIR10_Ath_Chr2_ms34839_Ath_TAIR10_Ath_Chr3_ms36204_Ath_TAIR	down
chr4	6977073	6977828	TE	ms53707_Ath_TAIR10_Ath_Chr4_ms64115_Ath_TAIR10_Ath_Chr5_ms57817_Ath_TAIR10_Ath_Chr5_ms30627_Ath_TAIR	down
chr4	6985075	6985198	TE	ms53643_Ath_TAIR10_Ath_Chr4_ms49191_Ath_TAIR10_Ath_Chr4_ms44920_Ath_TAIR10_Ath_Chr4_ms31768_Ath_TAIR	down
chr4	7012759	7013614	TE	ms53617_Ath_TAIR10_Ath_Chr4_ms49164_Ath_TAIR10_Ath_Chr4_ms44865_Ath_TAIR10_Ath_Chr4_ms2449_Ath_TAIR1	down
chr4	7028360	7028462	TE	ms53622_Ath_TAIR10_Ath_Chr4_ms49170_Ath_TAIR10_Ath_Chr4_ms44881_Ath_TAIR10_Ath_Chr4_ms10285_Ath_TAIR	down
chr4	7034018	7034086	TE	ms53637_Ath_TAIR10_Ath_Chr4_ms49185_Ath_TAIR10_Ath_Chr4_ms44904_Ath_TAIR10_Ath_Chr4_ms25296_Ath_TAIR	down
chr4	7041388	7041777	TE	ms53799_Ath_TAIR10_Ath_Chr4_ms49328_Ath_TAIR10_Ath_Chr4_ms45019_Ath_TAIR10_Ath_Chr4_ms25889_Ath_TAIR	down
chr4	7059369	7059408	TE	ms53752_Ath_TAIR10_Ath_Chr4_ms49286_Ath_TAIR10_Ath_Chr4_ms45039_Ath_TAIR10_Ath_Chr4_ms31985_Ath_TAIR	down
chr4	7061104	7061180	TE	ms53753_Ath_TAIR10_Ath_Chr4_ms49287_Ath_TAIR10_Ath_Chr4_ms45040_Ath_TAIR10_Ath_Chr4_ms31991_Ath_TAIR	down
chr4	7063917	7063992	TE	ms53773_Ath_TAIR10_Ath_Chr4_ms63444_Ath_TAIR10_Ath_Chr5_ms6017_Ath_TAIR10_Ath_Chr1_ms40821_Ath_TAIR1	down
chr4	7102570	7102660	TE	ms53834_Ath_TAIR10_Ath_Chr4_ms49375_Ath_TAIR10_Ath_Chr4_ms56158_Ath_TAIR10_Ath_Chr5_ms25889_Ath_TAIR	down
chr4	7139749	7139869	TE	ms53805_Ath_TAIR10_Ath_Chr4_ms49335_Ath_TAIR10_Ath_Chr4_ms45050_Ath_TAIR10_Ath_Chr4_ms36483_Ath_TAIR	down
chr4	7150002	7150167	TE	ms53798_Ath_TAIR10_Ath_Chr4_ms49327_Ath_TAIR10_Ath_Chr4_ms45014_Ath_TAIR10_Ath_Chr4_ms15223_Ath_TAIR	down
chr4	7170167	7171300	TE	ms53761_Ath_TAIR10_Ath_Chr4_ms49332_Ath_TAIR10_Ath_Chr4_ms45030_Ath_TAIR10_Ath_Chr4_ms31692_Ath_TAIR	down
chr4	7178595	7179130	TE	ms53762_Ath_TAIR10_Ath_Chr4_ms49750_Ath_TAIR10_Ath_Chr4_ms45467_Ath_TAIR10_Ath_Chr4_ms32271_Ath_TAIR	down
chr4	7190866	7190953	TE	ms53746_Ath_TAIR10_Ath_Chr4_ms49271_Ath_TAIR10_Ath_Chr4_ms42315_Ath_TAIR10_Ath_Chr4_ms29766_Ath_TAIR	down
chr4	7195730	7195806	TE	ms53759_Ath_TAIR10_Ath_Chr4_ms49293_Ath_TAIR10_Ath_Chr4_ms50653_Ath_TAIR10_Ath_Chr5_ms35465_Ath_TAIR	down
chr4	7213984	7214083	TE	ms53754_Ath_TAIR10_Ath_Chr4_ms49288_Ath_TAIR10_Ath_Chr4_ms45041_Ath_TAIR10_Ath_Chr4_ms31999_Ath_TAIR	down
chr4	7230681	7231475	TE	ms53861_Ath_TAIR10_Ath_Chr4_ms4276_Ath_TAIR10_Ath_Chr1_ms3827_Ath_TAIR10_Ath_Chr1_ms6757_Ath_TAIR10_	down
chr4	7236972	7237063	TE	ms53883_Ath_TAIR10_Ath_Chr4_ms49409_Ath_TAIR10_Ath_Chr4_ms28218_Ath_TAIR10_Ath_Chr3_ms19419_Ath_TAIR	down
chr4	7243904	7245352	TE	ms54033_Ath_TAIR10_Ath_Chr4_ms49558_Ath_TAIR10_Ath_Chr4_ms56801_Ath_TAIR10_Ath_Chr5_ms25889_Ath_TAIR	down
chr4	7249607	7251273	TE	ms53900_Ath_TAIR10_Ath_Chr4_ms62290_Ath_TAIR10_Ath_Chr5_ms60850_Ath_TAIR10_Ath_Chr5_ms30971_Ath_TAIR	down
chr4	7267397	7267750	TE	ms53886_Ath_TAIR10_Ath_Chr4_ms49418_Ath_TAIR10_Ath_Chr4_ms45178_Ath_TAIR10_Ath_Chr4_ms32064_Ath_TAIR	down
chr4	7300455	7300684	TE	ms54016_Ath_TAIR10_Ath_Chr4_ms49533_Ath_TAIR10_Ath_Chr4_ms45264_Ath_TAIR10_Ath_Chr4_ms32126_Ath_TAIR	down
chr4	7313485	7313530	TE	ms53957_Ath_TAIR10_Ath_Chr4_ms49470_Ath_TAIR10_Ath_Chr4_ms45146_Ath_TAIR10_Ath_Chr4_ms44679_Ath_TAIR	down
chr4	7318539	7318693	TE	ms53989_Ath_TAIR10_Ath_Chr4_ms49506_Ath_TAIR10_Ath_Chr4_ms45232_Ath_TAIR10_Ath_Chr4_ms33037_Ath_TAIR	down
chr4	7322737	7322915	TE	ms53931_Ath_TAIR10_Ath_Chr4_ms25823_Ath_TAIR10_Ath_Chr2_ms21007_Ath_TAIR10_Ath_Chr2_ms11483_Ath_TAIR	down
chr4	7330557	7331058	TE	ms53893_Ath_TAIR10_Ath_Chr4_ms49426_Ath_TAIR10_Ath_Chr4_ms45199_Ath_TAIR10_Ath_Chr4_ms41283_Ath_TAIR	down
chr4	7345854	7346128	TE	ms53949_Ath_TAIR10_Ath_Chr4_ms49454_Ath_TAIR10_Ath_Chr4_ms37214_Ath_TAIR10_Ath_Chr3_ms15244_Ath_TAIR	down
chr4	7353270	7353555	TE	ms53948_Ath_TAIR10_Ath_Chr4_ms49449_Ath_TAIR10_Ath_Chr4_ms14994_Ath_TAIR10_Ath_Chr2_ms1834_Ath_TAIR1	down
chr4	7356991	7357032	TE	ms53895_Ath_TAIR10_Ath_Chr4_ms49987_Ath_TAIR10_Ath_Chr4_ms45661_Ath_TAIR10_Ath_Chr4_ms32404_Ath_TAIR	down
chr4	7364451	7364487	TE	ms54010_Ath_TAIR10_Ath_Chr4_ms49527_Ath_TAIR10_Ath_Chr4_ms45256_Ath_TAIR10_Ath_Chr4_ms32095_Ath_TAIR	down
chr4	7390676	7391062	TE	ms54056_Ath_TAIR10_Ath_Chr4_ms49093_Ath_TAIR10_Ath_Chr4_ms52395_Ath_TAIR10_Ath_Chr5_ms25981_Ath_TAIR	down
chr4	7423668	7423809	TE	ms54135_Ath_TAIR10_Ath_Chr4_ms49642_Ath_TAIR10_Ath_Chr4_ms45231_Ath_TAIR10_Ath_Chr4_ms26061_Ath_TAIR	down
chr4	7425142	7426354	TE	ms54136_Ath_TAIR10_Ath_Chr4_ms49655_Ath_TAIR10_Ath_Chr4_ms45361_Ath_TAIR10_Ath_Chr4_ms30090_Ath_TAIR	down
chr4	7438402	7438445	TE	ms54111_Ath_TAIR10_Ath_Chr4_ms49625_Ath_TAIR10_Ath_Chr4_ms45321_Ath_TAIR10_Ath_Chr4_ms20920_Ath_TAIR	down
chr4	7444394	7444876	TE	ms54076_Ath_TAIR10_Ath_Chr4_ms43247_Ath_TAIR10_Ath_Chr4_ms39345_Ath_TAIR10_Ath_Chr4_ms21350_Ath_TAIR	down
chr4	7471250	7471384	TE	ms54157_Ath_TAIR10_Ath_Chr4_ms49671_Ath_TAIR10_Ath_Chr4_ms45309_Ath_TAIR10_Ath_Chr4_ms2442_Ath_TAIR1	down
chr4	7524164	7525028	TE	ms54192_Ath_TAIR10_Ath_Chr4_ms49711_Ath_TAIR10_Ath_Chr4_ms45419_Ath_TAIR10_Ath_Chr4_ms32234_Ath_TAIR	down
chr4	7526423	7527301	TE	ms54143_Ath_TAIR10_Ath_Chr4_ms22237_Ath_TAIR10_Ath_Chr2_ms56029_Ath_TAIR10_Ath_Chr5_ms40531_Ath_TAIR	down
chr4	7539988	7540080	TE	ms54099_Ath_TAIR10_Ath_Chr4_ms68511_Ath_TAIR10_Ath_Chr5_ms1397_Ath_TAIR10_Ath_Chr1_ms5935_Ath_TAIR10	down
chr4	7555038	7556484	TE	ms54109_Ath_TAIR10_Ath_Chr4_ms49350_Ath_TAIR10_Ath_Chr4_ms45086_Ath_TAIR10_Ath_Chr4_ms31970_Ath_TAIR	down
chr4	7565188	7565328	TE	ms54060_Ath_TAIR10_Ath_Chr4_ms6083_Ath_TAIR10_Ath_Chr1_ms5542_Ath_TAIR10_Ath_Chr1_ms3686_Ath_TAIR10_	down
chr4	7577930	7579089	TE	ms54117_Ath_TAIR10_Ath_Chr4_ms58306_Ath_TAIR10_Ath_Chr5_ms31525_Ath_TAIR10_Ath_Chr3_ms40404_Ath_TAIR	down
chr4	7580957	7581008	TE	ms54081_Ath_TAIR10_Ath_Chr4_ms49603_Ath_TAIR10_Ath_Chr4_ms45332_Ath_TAIR10_Ath_Chr4_ms31381_Ath_TAIR	down
chr4	7591600	7593196	TE	ms54178_Ath_TAIR10_Ath_Chr4_ms49693_Ath_TAIR10_Ath_Chr4_ms45386_Ath_TAIR10_Ath_Chr4_ms2931_Ath_TAIR1	down
chr4	7610456	7611971	TE	ms54216_Ath_TAIR10_Ath_Chr4_ms17144_Ath_TAIR10_Ath_Chr2_ms15603_Ath_TAIR10_Ath_Chr2_ms20714_Ath_TAIR	down
chr4	7616396	7616481	TE	ms54338_Ath_TAIR10_Ath_Chr4_ms49842_Ath_TAIR10_Ath_Chr4_ms45546_Ath_TAIR10_Ath_Chr4_ms41268_Ath_TAIR	down
chr4	7640288	7640432	TE	ms54310_Ath_TAIR10_Ath_Chr4_ms49812_Ath_TAIR10_Ath_Chr4_ms45508_Ath_TAIR10_Ath_Chr4_ms13783_Ath_TAIR	down
chr4	7652591	7652637	TE	ms54235_Ath_TAIR10_Ath_Chr4_ms49749_Ath_TAIR10_Ath_Chr4_ms45466_Ath_TAIR10_Ath_Chr4_ms32256_Ath_TAIR	down
chr4	7669673	7669786	TE	ms54263_Ath_TAIR10_Ath_Chr4_ms49770_Ath_TAIR10_Ath_Chr4_ms45473_Ath_TAIR10_Ath_Chr4_ms36797_Ath_TAIR	down
chr4	7675496	7675625	TE	ms54289_Ath_TAIR10_Ath_Chr4_ms49735_Ath_TAIR10_Ath_Chr4_ms6017_Ath_TAIR10_Ath_Chr1_ms40821_Ath_TAIR1	down
chr4	7689536	7689580	TE	ms54326_Ath_TAIR10_Ath_Chr4_ms49829_Ath_TAIR10_Ath_Chr4_ms45533_Ath_TAIR10_Ath_Chr4_ms32315_Ath_TAIR	down
chr4	7730582	7730623	TE	ms54297_Ath_TAIR10_Ath_Chr4_ms49797_Ath_TAIR10_Ath_Chr4_ms45460_Ath_TAIR10_Ath_Chr4_ms25889_Ath_TAIR	down
chr4	7735780	7735820	TE	ms54261_Ath_TAIR10_Ath_Chr4_ms49768_Ath_TAIR10_Ath_Chr4_ms45453_Ath_TAIR10_Ath_Chr4_ms16458_Ath_TAIR	down
chr4	7752482	7752583	TE	ms54275_Ath_TAIR10_Ath_Chr4_ms49781_Ath_TAIR10_Ath_Chr4_ms45488_Ath_TAIR10_Ath_Chr4_ms22075_Ath_TAIR	down
chr4	7774465	7774601	TE	ms54234_Ath_TAIR10_Ath_Chr4_ms49748_Ath_TAIR10_Ath_Chr4_ms45457_Ath_TAIR10_Ath_Chr4_ms21533_Ath_TAIR	down
chr4	7827884	7828092	TE	ms54477_Ath_TAIR10_Ath_Chr4_ms49979_Ath_TAIR10_Ath_Chr4_ms45651_Ath_TAIR10_Ath_Chr4_ms32379_Ath_TAIR	down
chr4	7830088	7830242	TE	ms54453_Ath_TAIR10_Ath_Chr4_ms49946_Ath_TAIR10_Ath_Chr4_ms45603_Ath_TAIR10_Ath_Chr4_ms33889_Ath_TAIR	down
chr4	7853150	7853198	TE	ms54442_Ath_TAIR10_Ath_Chr4_ms49935_Ath_TAIR10_Ath_Chr4_ms45576_Ath_TAIR10_Ath_Chr4_ms10095_Ath_TAIR	down
chr4	7889778	7890029	TE	ms54423_Ath_TAIR10_Ath_Chr4_ms49884_Ath_TAIR10_Ath_Chr4_ms26684_Ath_TAIR10_Ath_Chr2_ms18523_Ath_TAIR	down
chr4	7899543	7899673	TE	ms54459_Ath_TAIR10_Ath_Chr4_ms49953_Ath_TAIR10_Ath_Chr4_ms45618_Ath_TAIR10_Ath_Chr4_ms30627_Ath_TAIR	down
chr4	7905263	7905871	TE	ms54482_Ath_TAIR10_Ath_Chr4_ms49985_Ath_TAIR10_Ath_Chr4_ms45658_Ath_TAIR10_Ath_Chr4_ms32401_Ath_TAIR	down
chr4	7908617	7908714	TE	ms54428_Ath_TAIR10_Ath_Chr4_ms49906_Ath_TAIR10_Ath_Chr4_ms40895_Ath_TAIR10_Ath_Chr4_ms25305_Ath_TAIR	down
chr4	7923386	7923629	TE	ms54424_Ath_TAIR10_Ath_Chr4_ms49891_Ath_TAIR10_Ath_Chr4_ms27647_Ath_TAIR10_Ath_Chr3_ms20801_Ath_TAIR	down
chr4	7944337	7945588	TE	ms54524_Ath_TAIR10_Ath_Chr4_ms65390_Ath_TAIR10_Ath_Chr5_ms59012_Ath_TAIR10_Ath_Chr5_ms14581_Ath_TAIR	down
chr4	7969548	7969825	TE	ms54451_Ath_TAIR10_Ath_Chr4_ms49944_Ath_TAIR10_Ath_Chr4_ms45599_Ath_TAIR10_Ath_Chr4_ms25889_Ath_TAIR	down
chr4	8039991	8040135	TE	ms54569_Ath_TAIR10_Ath_Chr4_ms50056_Ath_TAIR10_Ath_Chr4_ms9699_Ath_TAIR10_Ath_Chr1_ms6831_Ath_TAIR10	down
chr4	8131182	8132202	TE	ms54536_Ath_TAIR10_Ath_Chr4_ms27070_Ath_TAIR10_Ath_Chr2_ms24862_Ath_TAIR10_Ath_Chr2_ms17455_Ath_TAIR	down
chr4	8138310	8138387	TE	ms54559_Ath_TAIR10_Ath_Chr4_ms25644_Ath_TAIR10_Ath_Chr2_ms23579_Ath_TAIR10_Ath_Chr2_ms25870_Ath_TAIR	down
chr4	8141796	8142881	TE	ms54602_Ath_TAIR10_Ath_Chr4_ms50102_Ath_TAIR10_Ath_Chr4_ms45779_Ath_TAIR10_Ath_Chr4_ms32468_Ath_TAIR	down
chr4	8145253	8145312	TE	ms54546_Ath_TAIR10_Ath_Chr4_ms50047_Ath_TAIR10_Ath_Chr4_ms45713_Ath_TAIR10_Ath_Chr4_ms25889_Ath_TAIR	down
chr4	8166731	8166774	TE	ms54573_Ath_TAIR10_Ath_Chr4_ms50073_Ath_TAIR10_Ath_Chr4_ms45714_Ath_TAIR10_Ath_Chr4_ms26858_Ath_TAIR	down
chr4	8207945	8208234	TE	ms54716_Ath_TAIR10_Ath_Chr4_ms50230_Ath_TAIR10_Ath_Chr4_ms17911_Ath_TAIR10_Ath_Chr2_ms36281_Ath_TAIR	down
chr4	8214382	8214589	TE	ms54649_Ath_TAIR10_Ath_Chr4_ms61266_Ath_TAIR10_Ath_Chr5_ms9783_Ath_TAIR10_Ath_Chr1_ms6909_Ath_TAIR10	down
chr4	8262364	8266334	TE	ms54672_Ath_TAIR10_Ath_Chr4_ms50175_Ath_TAIR10_Ath_Chr4_ms45825_Ath_TAIR10_Ath_Chr4_ms37367_Ath_TAIR	down
chr4	8271289	8271476	TE	ms54647_Ath_TAIR10_Ath_Chr4_ms58455_Ath_TAIR10_Ath_Chr5_ms52657_Ath_TAIR10_Ath_Chr5_ms31381_Ath_TAIR	down
chr4	8295318	8295426	TE	ms54641_Ath_TAIR10_Ath_Chr4_ms50149_Ath_TAIR10_Ath_Chr4_ms45821_Ath_TAIR10_Ath_Chr4_ms32483_Ath_TAIR	down
chr4	8313778	8314000	TE	ms54706_Ath_TAIR10_Ath_Chr4_ms50212_Ath_TAIR10_Ath_Chr4_ms45883_Ath_TAIR10_Ath_Chr4_ms32515_Ath_TAIR	down
chr4	8326828	8326918	TE	ms54682_Ath_TAIR10_Ath_Chr4_ms50183_Ath_TAIR10_Ath_Chr4_ms45848_Ath_TAIR10_Ath_Chr4_ms27855_Ath_TAIR	down
chr4	8353887	8354060	TE	ms54736_Ath_TAIR10_Ath_Chr4_ms11843_Ath_TAIR10_Ath_Chr1_ms10944_Ath_TAIR10_Ath_Chr1_ms16042_Ath_TAIR	down
chr4	8404322	8405262	TE	ms83456_Ath_TAIR10_Ath_Chr4_ms5298_Ath_TAIR10_Ath_Chr1_ms4747_Ath_TAIR10_Ath_Chr1_ms27445_Ath_TAIR10	down
chr4	8421548	8421586	TE	ms54819_Ath_TAIR10_Ath_Chr4_ms50311_Ath_TAIR10_Ath_Chr4_ms45974_Ath_TAIR10_Ath_Chr4_ms41421_Ath_TAIR	down
chr4	8438487	8438711	TE	ms54800_Ath_TAIR10_Ath_Chr4_ms50291_Ath_TAIR10_Ath_Chr4_ms45953_Ath_TAIR10_Ath_Chr4_ms23395_Ath_TAIR	down
chr4	8443457	8443500	TE	ms54770_Ath_TAIR10_Ath_Chr4_ms50251_Ath_TAIR10_Ath_Chr4_ms16769_Ath_TAIR10_Ath_Chr2_ms25889_Ath_TAIR	down
chr4	8461962	8462086	TE	ms54759_Ath_TAIR10_Ath_Chr4_ms50260_Ath_TAIR10_Ath_Chr4_ms45928_Ath_TAIR10_Ath_Chr4_ms32534_Ath_TAIR	down
chr4	8465513	8466135	TE	ms54782_Ath_TAIR10_Ath_Chr4_ms40806_Ath_TAIR10_Ath_Chr3_ms52623_Ath_TAIR10_Ath_Chr5_ms3304_Ath_TAIR1	down
chr4	8530230	8530376	TE	ms54822_Ath_TAIR10_Ath_Chr4_ms50323_Ath_TAIR10_Ath_Chr4_ms3861_Ath_TAIR10_Ath_Chr1_ms41067_Ath_TAIR1	down
chr4	8564856	8564924	TE	ms54860_Ath_TAIR10_Ath_Chr4_ms50359_Ath_TAIR10_Ath_Chr4_ms46023_Ath_TAIR10_Ath_Chr4_ms35281_Ath_TAIR	down
chr4	8597981	8598052	TE	ms54858_Ath_TAIR10_Ath_Chr4_ms50357_Ath_TAIR10_Ath_Chr4_ms46022_Ath_TAIR10_Ath_Chr4_ms32590_Ath_TAIR	down
chr4	8634280	8634439	TE	ms54861_Ath_TAIR10_Ath_Chr4_ms50418_Ath_TAIR10_Ath_Chr4_ms46071_Ath_TAIR10_Ath_Chr4_ms32601_Ath_TAIR	down
chr4	8670435	8671188	TE	ms54963_Ath_TAIR10_Ath_Chr4_ms40871_Ath_TAIR10_Ath_Chr3_ms63052_Ath_TAIR10_Ath_Chr5_ms6626_Ath_TAIR1	down
chr4	8706273	8707701	TE	ms54958_Ath_TAIR10_Ath_Chr4_ms65082_Ath_TAIR10_Ath_Chr5_ms17911_Ath_TAIR10_Ath_Chr2_ms36281_Ath_TAIR	down
chr4	8718304	8718513	TE	ms54921_Ath_TAIR10_Ath_Chr4_ms50392_Ath_TAIR10_Ath_Chr4_ms45996_Ath_TAIR10_Ath_Chr4_ms8916_Ath_TAIR1	down
chr4	8725474	8725538	TE	ms54856_Ath_TAIR10_Ath_Chr4_ms50355_Ath_TAIR10_Ath_Chr4_ms46020_Ath_TAIR10_Ath_Chr4_ms32589_Ath_TAIR	down
chr4	8750521	8750740	TE	ms55030_Ath_TAIR10_Ath_Chr4_ms50496_Ath_TAIR10_Ath_Chr4_ms46113_Ath_TAIR10_Ath_Chr4_ms5347_Ath_TAIR1	down
chr4	8783646	8783761	TE	ms54994_Ath_TAIR10_Ath_Chr4_ms33509_Ath_TAIR10_Ath_Chr3_ms30368_Ath_TAIR10_Ath_Chr3_ms20714_Ath_TAIR	down
chr4	8796297	8799554	TE	ms54993_Ath_TAIR10_Ath_Chr4_ms33321_Ath_TAIR10_Ath_Chr3_ms30158_Ath_TAIR10_Ath_Chr3_ms32681_Ath_TAIR	down
chr4	8836685	8836796	TE	ms55099_Ath_TAIR10_Ath_Chr4_ms50573_Ath_TAIR10_Ath_Chr4_ms46226_Ath_TAIR10_Ath_Chr4_ms39825_Ath_TAIR	down
chr4	8858757	8858964	TE	ms55095_Ath_TAIR10_Ath_Chr4_ms50568_Ath_TAIR10_Ath_Chr4_ms46220_Ath_TAIR10_Ath_Chr4_ms36135_Ath_TAIR	down
chr4	8881777	8882691	TE	ms54984_Ath_TAIR10_Ath_Chr4_ms18616_Ath_TAIR10_Ath_Chr2_ms16979_Ath_TAIR10_Ath_Chr2_ms33250_Ath_TAIR	down
chr4	8916463	8916775	TE	ms55097_Ath_TAIR10_Ath_Chr4_ms50570_Ath_TAIR10_Ath_Chr4_ms46222_Ath_TAIR10_Ath_Chr4_ms36660_Ath_TAIR	down
chr4	8958724	8960442	TE	ms55255_Ath_TAIR10_Ath_Chr4_ms22175_Ath_TAIR10_Ath_Chr2_ms43288_Ath_TAIR10_Ath_Chr4_ms30627_Ath_TAIR	down
chr4	9005421	9005837	TE	ms55206_Ath_TAIR10_Ath_Chr4_ms50615_Ath_TAIR10_Ath_Chr4_ms4419_Ath_TAIR10_Ath_Chr1_ms7071_Ath_TAIR10	down
chr4	9033949	9034088	TE	ms55260_Ath_TAIR10_Ath_Chr4_ms33736_Ath_TAIR10_Ath_Chr3_ms30556_Ath_TAIR10_Ath_Chr3_ms11763_Ath_TAIR	down
chr4	9049049	9049391	TE	ms55196_Ath_TAIR10_Ath_Chr4_ms23073_Ath_TAIR10_Ath_Chr2_ms21216_Ath_TAIR10_Ath_Chr2_ms18815_Ath_TAIR	down
chr4	9069349	9069495	TE	ms55191_Ath_TAIR10_Ath_Chr4_ms12389_Ath_TAIR10_Ath_Chr1_ms11337_Ath_TAIR10_Ath_Chr1_ms7906_Ath_TAIR1	down
chr4	9111477	9111994	TE	ms55177_Ath_TAIR10_Ath_Chr4_ms50637_Ath_TAIR10_Ath_Chr4_ms46279_Ath_TAIR10_Ath_Chr4_ms29526_Ath_TAIR	down
chr4	9145192	9145582	TE	ms55275_Ath_TAIR10_Ath_Chr4_ms34736_Ath_TAIR10_Ath_Chr3_ms31525_Ath_TAIR10_Ath_Chr3_ms40404_Ath_TAIR	down
chr4	9162063	9163794	TE	ms55312_Ath_TAIR10_Ath_Chr4_ms50771_Ath_TAIR10_Ath_Chr4_ms46398_Ath_TAIR10_Ath_Chr4_ms32817_Ath_TAIR	down
chr4	9188754	9188810	TE	ms55267_Ath_TAIR10_Ath_Chr4_ms1392_Ath_TAIR10_Ath_Chr1_ms1218_Ath_TAIR10_Ath_Chr1_ms2888_Ath_TAIR10_	down
chr4	9266244	9266512	TE	ms55308_Ath_TAIR10_Ath_Chr4_ms50765_Ath_TAIR10_Ath_Chr4_ms46383_Ath_TAIR10_Ath_Chr4_ms42592_Ath_TAIR	down
chr4	9284681	9284734	TE	ms55279_Ath_TAIR10_Ath_Chr4_ms50741_Ath_TAIR10_Ath_Chr4_ms46368_Ath_TAIR10_Ath_Chr4_ms25889_Ath_TAIR	down
chr4	9317589	9317626	TE	ms55318_Ath_TAIR10_Ath_Chr4_ms50777_Ath_TAIR10_Ath_Chr4_ms46407_Ath_TAIR10_Ath_Chr4_ms32835_Ath_TAIR	down
chr4	9320363	9320427	TE	ms55412_Ath_TAIR10_Ath_Chr4_ms50867_Ath_TAIR10_Ath_Chr4_ms46483_Ath_TAIR10_Ath_Chr4_ms32883_Ath_TAIR	down
chr4	9336063	9336205	TE	ms55387_Ath_TAIR10_Ath_Chr4_ms50841_Ath_TAIR10_Ath_Chr4_ms46428_Ath_TAIR10_Ath_Chr4_ms1842_Ath_TAIR1	down
chr4	9357116	9357420	TE	ms55380_Ath_TAIR10_Ath_Chr4_ms47411_Ath_TAIR10_Ath_Chr4_ms16812_Ath_TAIR10_Ath_Chr2_ms25078_Ath_TAIR	down
chr4	9439666	9440212	TE	ms55354_Ath_TAIR10_Ath_Chr4_ms50805_Ath_TAIR10_Ath_Chr4_ms9823_Ath_TAIR10_Ath_Chr1_ms34677_Ath_TAIR1	down
chr4	9523424	9523485	TE	ms55445_Ath_TAIR10_Ath_Chr4_ms50898_Ath_TAIR10_Ath_Chr4_ms46522_Ath_TAIR10_Ath_Chr4_ms32912_Ath_TAIR	down
chr4	9560735	9560919	TE	ms55519_Ath_TAIR10_Ath_Chr4_ms50965_Ath_TAIR10_Ath_Chr4_ms6165_Ath_TAIR10_Ath_Chr1_ms5035_Ath_TAIR10	down
chr4	9574209	9574253	TE	ms55452_Ath_TAIR10_Ath_Chr4_ms50905_Ath_TAIR10_Ath_Chr4_ms46536_Ath_TAIR10_Ath_Chr4_ms32919_Ath_TAIR	down
chr4	9575486	9575552	TE	ms55452_Ath_TAIR10_Ath_Chr4_ms50905_Ath_TAIR10_Ath_Chr4_ms46536_Ath_TAIR10_Ath_Chr4_ms32919_Ath_TAIR	down
chr4	9598506	9598644	TE	ms55540_Ath_TAIR10_Ath_Chr4_ms50992_Ath_TAIR10_Ath_Chr4_ms39208_Ath_TAIR10_Ath_Chr4_ms20801_Ath_TAIR	down
chr4	9637348	9637481	TE	ms55543_Ath_TAIR10_Ath_Chr4_ms63245_Ath_TAIR10_Ath_Chr5_ms16736_Ath_TAIR10_Ath_Chr2_ms11445_Ath_TAIR	down
chr4	9687158	9688454	TE	ms55441_Ath_TAIR10_Ath_Chr4_ms18360_Ath_TAIR10_Ath_Chr2_ms18654_Ath_TAIR10_Ath_Chr2_ms7071_Ath_TAIR1	down
chr4	9732862	9733392	TE	ms55592_Ath_TAIR10_Ath_Chr4_ms51029_Ath_TAIR10_Ath_Chr4_ms46651_Ath_TAIR10_Ath_Chr4_ms33000_Ath_TAIR	down
chr4	9735077	9735294	TE	ms55592_Ath_TAIR10_Ath_Chr4_ms51029_Ath_TAIR10_Ath_Chr4_ms46651_Ath_TAIR10_Ath_Chr4_ms33000_Ath_TAIR	down
chr4	9736414	9737787	TE	ms55592_Ath_TAIR10_Ath_Chr4_ms51029_Ath_TAIR10_Ath_Chr4_ms46651_Ath_TAIR10_Ath_Chr4_ms33000_Ath_TAIR	down
chr4	9795695	9795766	TE	ms55598_Ath_TAIR10_Ath_Chr4_ms51037_Ath_TAIR10_Ath_Chr4_ms46658_Ath_TAIR10_Ath_Chr4_ms33008_Ath_TAIR	down
chr4	9903918	9904048	TE	ms55681_Ath_TAIR10_Ath_Chr4_ms51116_Ath_TAIR10_Ath_Chr4_ms46726_Ath_TAIR10_Ath_Chr4_ms33037_Ath_TAIR	down
chr4	9909119	9909182	TE	ms55687_Ath_TAIR10_Ath_Chr4_ms51122_Ath_TAIR10_Ath_Chr4_ms46733_Ath_TAIR10_Ath_Chr4_ms33055_Ath_TAIR	down
chr4	9910380	9910462	TE	ms55687_Ath_TAIR10_Ath_Chr4_ms51122_Ath_TAIR10_Ath_Chr4_ms46733_Ath_TAIR10_Ath_Chr4_ms33055_Ath_TAIR	down
chr4	9912680	9912719	TE	ms55687_Ath_TAIR10_Ath_Chr4_ms51122_Ath_TAIR10_Ath_Chr4_ms46733_Ath_TAIR10_Ath_Chr4_ms33055_Ath_TAIR	down
chr4	9927882	9928053	TE	ms55629_Ath_TAIR10_Ath_Chr4_ms33820_Ath_TAIR10_Ath_Chr3_ms12778_Ath_TAIR10_Ath_Chr1_ms15223_Ath_TAIR	down
chr4	9956450	9957789	TE	ms55664_Ath_TAIR10_Ath_Chr4_ms51093_Ath_TAIR10_Ath_Chr4_ms43606_Ath_TAIR10_Ath_Chr4_ms29822_Ath_TAIR	down
chr4	9961857	9962333	TE	ms55626_Ath_TAIR10_Ath_Chr4_ms23556_Ath_TAIR10_Ath_Chr2_ms21689_Ath_TAIR10_Ath_Chr2_ms15371_Ath_TAIR	down
chr4	9980924	9981021	TE	ms55636_Ath_TAIR10_Ath_Chr4_ms51071_Ath_TAIR10_Ath_Chr4_ms46691_Ath_TAIR10_Ath_Chr4_ms33046_Ath_TAIR	down
chr4	10011134	10011319	TE	ms55657_Ath_TAIR10_Ath_Chr4_ms44693_Ath_TAIR10_Ath_Chr4_ms40755_Ath_TAIR10_Ath_Chr4_ms36026_Ath_TAIR	down
chr4	10156876	10156980	TE	ms55734_Ath_TAIR10_Ath_Chr4_ms51161_Ath_TAIR10_Ath_Chr4_ms46758_Ath_TAIR10_Ath_Chr4_ms5613_Ath_TAIR1	down
chr4	10171622	10172228	TE	ms55764_Ath_TAIR10_Ath_Chr4_ms51197_Ath_TAIR10_Ath_Chr4_ms53181_Ath_TAIR10_Ath_Chr5_ms37918_Ath_TAIR	down
chr4	10178697	10178944	TE	ms55777_Ath_TAIR10_Ath_Chr4_ms50744_Ath_TAIR10_Ath_Chr4_ms46376_Ath_TAIR10_Ath_Chr4_ms36621_Ath_TAIR	down
chr4	10192460	10192705	TE	ms55719_Ath_TAIR10_Ath_Chr4_ms51225_Ath_TAIR10_Ath_Chr4_ms46839_Ath_TAIR10_Ath_Chr4_ms15223_Ath_TAIR	down
chr4	10266391	10266654	TE	ms55771_Ath_TAIR10_Ath_Chr4_ms61648_Ath_TAIR10_Ath_Chr5_ms55629_Ath_TAIR10_Ath_Chr5_ms3564_Ath_TAIR1	down
chr4	10270297	10271624	TE	ms55812_Ath_TAIR10_Ath_Chr4_ms51237_Ath_TAIR10_Ath_Chr4_ms46842_Ath_TAIR10_Ath_Chr4_ms26829_Ath_TAIR	down
chr4	10351302	10351493	TE	ms55813_Ath_TAIR10_Ath_Chr4_ms51238_Ath_TAIR10_Ath_Chr4_ms46848_Ath_TAIR10_Ath_Chr4_ms33112_Ath_TAIR	down
chr4	10359493	10359750	TE	ms55843_Ath_TAIR10_Ath_Chr4_ms51261_Ath_TAIR10_Ath_Chr4_ms46865_Ath_TAIR10_Ath_Chr4_ms33145_Ath_TAIR	down
chr4	10380670	10380712	TE	ms55860_Ath_TAIR10_Ath_Chr4_ms62815_Ath_TAIR10_Ath_Chr5_ms56701_Ath_TAIR10_Ath_Chr5_ms40100_Ath_TAIR	down
chr4	10400624	10401758	TE	ms55846_Ath_TAIR10_Ath_Chr4_ms51264_Ath_TAIR10_Ath_Chr4_ms46868_Ath_TAIR10_Ath_Chr4_ms33147_Ath_TAIR	down
chr4	10427240	10427285	TE	ms55794_Ath_TAIR10_Ath_Chr4_ms51225_Ath_TAIR10_Ath_Chr4_ms46839_Ath_TAIR10_Ath_Chr4_ms15223_Ath_TAIR	down
chr4	10491866	10492808	TE	ms55896_Ath_TAIR10_Ath_Chr4_ms40328_Ath_TAIR10_Ath_Chr3_ms36790_Ath_TAIR10_Ath_Chr3_ms25887_Ath_TAIR	down
chr4	10632658	10633583	TE	ms55938_Ath_TAIR10_Ath_Chr4_ms51354_Ath_TAIR10_Ath_Chr4_ms46942_Ath_TAIR10_Ath_Chr4_ms33201_Ath_TAIR	down
chr4	10647320	10649260	TE	ms55871_Ath_TAIR10_Ath_Chr4_ms18408_Ath_TAIR10_Ath_Chr2_ms63887_Ath_TAIR10_Ath_Chr2_ms31981_Ath_TAIR	down
chr4	10650955	10651000	TE	ms56024_Ath_TAIR10_Ath_Chr4_ms51436_Ath_TAIR10_Ath_Chr4_ms46990_Ath_TAIR10_Ath_Chr4_ms20417_Ath_TAIR	down
chr4	10683271	10683399	TE	ms56066_Ath_TAIR10_Ath_Chr4_ms51481_Ath_TAIR10_Ath_Chr4_ms47063_Ath_TAIR10_Ath_Chr4_ms41286_Ath_TAIR	down
chr4	10716794	10716903	TE	ms56047_Ath_TAIR10_Ath_Chr4_ms51459_Ath_TAIR10_Ath_Chr4_ms47026_Ath_TAIR10_Ath_Chr4_ms33241_Ath_TAIR	down
chr4	10748479	10748694	TE	ms56051_Ath_TAIR10_Ath_Chr4_ms51466_Ath_TAIR10_Ath_Chr4_ms47034_Ath_TAIR10_Ath_Chr4_ms33254_Ath_TAIR	down
chr4	10759536	10759624	TE	ms56077_Ath_TAIR10_Ath_Chr4_ms51542_Ath_TAIR10_Ath_Chr4_ms47108_Ath_TAIR10_Ath_Chr4_ms33301_Ath_TAIR	down
chr4	10770037	10770751	TE	ms56057_Ath_TAIR10_Ath_Chr4_ms51472_Ath_TAIR10_Ath_Chr4_ms47041_Ath_TAIR10_Ath_Chr4_ms33275_Ath_TAIR	down
chr4	10792678	10792717	TE	ms56081_Ath_TAIR10_Ath_Chr4_ms54646_Ath_TAIR10_Ath_Chr4_ms49288_Ath_TAIR10_Ath_Chr4_ms34629_Ath_TAIR	down
chr4	10870760	10871649	TE	ms56161_Ath_TAIR10_Ath_Chr4_ms51560_Ath_TAIR10_Ath_Chr4_ms47095_Ath_TAIR10_Ath_Chr4_ms18579_Ath_TAIR	down
chr4	10898746	10899596	TE	ms56153_Ath_TAIR10_Ath_Chr4_ms32470_Ath_TAIR10_Ath_Chr3_ms29378_Ath_TAIR10_Ath_Chr3_ms5065_Ath_TAIR1	down
chr4	10901383	10901408	TE	ms56139_Ath_TAIR10_Ath_Chr4_ms51577_Ath_TAIR10_Ath_Chr4_ms47131_Ath_TAIR10_Ath_Chr4_ms33312_Ath_TAIR	down
chr4	10912641	10912731	TE	ms56171_Ath_TAIR10_Ath_Chr4_ms51571_Ath_TAIR10_Ath_Chr4_ms47124_Ath_TAIR10_Ath_Chr4_ms33298_Ath_TAIR	down
chr4	10916129	10916241	TE	ms56179_Ath_TAIR10_Ath_Chr4_ms51580_Ath_TAIR10_Ath_Chr4_ms47134_Ath_TAIR10_Ath_Chr4_ms33318_Ath_TAIR	down
chr4	10923474	10923603	TE	ms56138_Ath_TAIR10_Ath_Chr4_ms51542_Ath_TAIR10_Ath_Chr4_ms47108_Ath_TAIR10_Ath_Chr4_ms33301_Ath_TAIR	down
chr4	10928179	10928423	TE	ms56129_Ath_TAIR10_Ath_Chr4_ms50513_Ath_TAIR10_Ath_Chr4_ms46143_Ath_TAIR10_Ath_Chr4_ms25445_Ath_TAIR	down
chr4	10959429	10959747	TE	ms56178_Ath_TAIR10_Ath_Chr4_ms51579_Ath_TAIR10_Ath_Chr4_ms47133_Ath_TAIR10_Ath_Chr4_ms33316_Ath_TAIR	down
chr4	10961157	10961197	TE	ms56178_Ath_TAIR10_Ath_Chr4_ms51579_Ath_TAIR10_Ath_Chr4_ms47133_Ath_TAIR10_Ath_Chr4_ms33316_Ath_TAIR	down
chr4	10994408	10994491	TE	ms56176_Ath_TAIR10_Ath_Chr4_ms51576_Ath_TAIR10_Ath_Chr4_ms47130_Ath_TAIR10_Ath_Chr4_ms33310_Ath_TAIR	down
chr4	10995744	10997261	TE	ms56176_Ath_TAIR10_Ath_Chr4_ms51576_Ath_TAIR10_Ath_Chr4_ms47130_Ath_TAIR10_Ath_Chr4_ms33310_Ath_TAIR	down
chr4	10998420	10998870	TE	ms56116_Ath_TAIR10_Ath_Chr4_ms23520_Ath_TAIR10_Ath_Chr2_ms21679_Ath_TAIR10_Ath_Chr2_ms15341_Ath_TAIR	down
chr4	11036300	11036449	TE	ms61697_Ath_TAIR10_Ath_Chr4_ms37554_Ath_TAIR10_Ath_Chr3_ms34191_Ath_TAIR10_Ath_Chr3_ms23831_Ath_TAIR	down
chr4	11109721	11109761	TE	ms61682_Ath_TAIR10_Ath_Chr4_ms52366_Ath_TAIR10_Ath_Chr4_ms47325_Ath_TAIR10_Ath_Chr4_ms33400_Ath_TAIR	down
chr4	11123759	11124494	TE	ms56236_Ath_TAIR10_Ath_Chr4_ms51628_Ath_TAIR10_Ath_Chr4_ms47164_Ath_TAIR10_Ath_Chr4_ms470_Ath_TAIR10	down
chr4	11137509	11137564	TE	ms61675_Ath_TAIR10_Ath_Chr4_ms52359_Ath_TAIR10_Ath_Chr4_ms47317_Ath_TAIR10_Ath_Chr4_ms33389_Ath_TAIR	down
chr4	11139262	11139312	TE	ms61676_Ath_TAIR10_Ath_Chr4_ms52360_Ath_TAIR10_Ath_Chr4_ms47318_Ath_TAIR10_Ath_Chr4_ms33391_Ath_TAIR	down
chr4	11216528	11216734	TE	ms61696_Ath_TAIR10_Ath_Chr4_ms23356_Ath_TAIR10_Ath_Chr2_ms21007_Ath_TAIR10_Ath_Chr2_ms11483_Ath_TAIR	down
chr4	11230842	11231717	TE	ms61770_Ath_TAIR10_Ath_Chr4_ms52447_Ath_TAIR10_Ath_Chr4_ms47391_Ath_TAIR10_Ath_Chr4_ms33418_Ath_TAIR	down
chr4	11235910	11236032	TE	ms61771_Ath_TAIR10_Ath_Chr4_ms52448_Ath_TAIR10_Ath_Chr4_ms47392_Ath_TAIR10_Ath_Chr4_ms33418_Ath_TAIR	down
chr4	11255727	11255877	TE	ms61775_Ath_TAIR10_Ath_Chr4_ms52452_Ath_TAIR10_Ath_Chr4_ms47394_Ath_TAIR10_Ath_Chr4_ms33418_Ath_TAIR	down
chr4	11361809	11361851	TE	ms61712_Ath_TAIR10_Ath_Chr4_ms52389_Ath_TAIR10_Ath_Chr4_ms47356_Ath_TAIR10_Ath_Chr4_ms29672_Ath_TAIR	down
chr4	11365907	11366482	TE	ms61725_Ath_TAIR10_Ath_Chr4_ms52438_Ath_TAIR10_Ath_Chr4_ms47368_Ath_TAIR10_Ath_Chr4_ms33440_Ath_TAIR	down
chr4	11369224	11369388	TE	ms61779_Ath_TAIR10_Ath_Chr4_ms52457_Ath_TAIR10_Ath_Chr4_ms47401_Ath_TAIR10_Ath_Chr4_ms33448_Ath_TAIR	down
chr4	11371320	11371477	TE	ms61703_Ath_TAIR10_Ath_Chr4_ms21229_Ath_TAIR10_Ath_Chr2_ms19425_Ath_TAIR10_Ath_Chr2_ms10304_Ath_TAIR	down
chr4	11373242	11373299	TE	ms61782_Ath_TAIR10_Ath_Chr4_ms52460_Ath_TAIR10_Ath_Chr4_ms47404_Ath_TAIR10_Ath_Chr4_ms33453_Ath_TAIR	down
chr4	11379673	11381492	TE	ms61729_Ath_TAIR10_Ath_Chr4_ms52401_Ath_TAIR10_Ath_Chr4_ms47342_Ath_TAIR10_Ath_Chr4_ms7273_Ath_TAIR1	down
chr4	11473428	11475373	TE	ms61852_Ath_TAIR10_Ath_Chr4_ms52526_Ath_TAIR10_Ath_Chr4_ms47468_Ath_TAIR10_Ath_Chr4_ms33482_Ath_TAIR	down
chr4	11681137	11681177	TE	ms61924_Ath_TAIR10_Ath_Chr4_ms52589_Ath_TAIR10_Ath_Chr4_ms47515_Ath_TAIR10_Ath_Chr4_ms33510_Ath_TAIR	down
chr4	11686942	11686991	TE	ms61929_Ath_TAIR10_Ath_Chr4_ms52595_Ath_TAIR10_Ath_Chr4_ms47522_Ath_TAIR10_Ath_Chr4_ms33528_Ath_TAIR	down
chr4	11756720	11757421	TE	ms61904_Ath_TAIR10_Ath_Chr4_ms52568_Ath_TAIR10_Ath_Chr4_ms47479_Ath_TAIR10_Ath_Chr4_ms18_Ath_TAIR10_	down
chr4	11765067	11765202	TE	ms61938_Ath_TAIR10_Ath_Chr4_ms52609_Ath_TAIR10_Ath_Chr4_ms47546_Ath_TAIR10_Ath_Chr4_ms42123_Ath_TAIR	down
chr4	11796334	11796458	TE	ms62024_Ath_TAIR10_Ath_Chr4_ms52682_Ath_TAIR10_Ath_Chr4_ms47591_Ath_TAIR10_Ath_Chr4_ms11137_Ath_TAIR	down
chr4	11820650	11820723	TE	ms62042_Ath_TAIR10_Ath_Chr4_ms52702_Ath_TAIR10_Ath_Chr4_ms47620_Ath_TAIR10_Ath_Chr4_ms33584_Ath_TAIR	down
chr4	11932180	11932222	TE	ms61987_Ath_TAIR10_Ath_Chr4_ms52654_Ath_TAIR10_Ath_Chr4_ms47584_Ath_TAIR10_Ath_Chr4_ms41493_Ath_TAIR	down
chr4	11962985	11963836	TE	ms62064_Ath_TAIR10_Ath_Chr4_ms52767_Ath_TAIR10_Ath_Chr4_ms47672_Ath_TAIR10_Ath_Chr4_ms33599_Ath_TAIR	down
[truncated: 4,103 more rows]
